# Supplementary material for: The effect of maternal care on gene expression and DNA methylation in a subsocial bee
Source: Nat Commun. 2018 Aug 27;9:3468. doi: 10.1038/s41467-018-05903-0 (PMC6110825; doi:10.1038/s41467-018-05903-0)
Supplement: Supplementary file 4 — Supplementary Data 1 [file 41467_2018_5903_MOESM4_ESM.xlsx]

## Sheet: Differentially_Expressed_Genes
Ccalc.v2_000001
Ccalc.v2_000042
Ccalc.v2_000070
Ccalc.v2_000074
Ccalc.v2_000077
Ccalc.v2_000108
Ccalc.v2_000122
Ccalc.v2_000164
Ccalc.v2_000175
Ccalc.v2_000193
Ccalc.v2_000197
Ccalc.v2_000199
Ccalc.v2_000223
Ccalc.v2_000269
Ccalc.v2_000288
Ccalc.v2_000300
Ccalc.v2_000308
Ccalc.v2_000333
Ccalc.v2_000339
Ccalc.v2_000353
Ccalc.v2_000354
Ccalc.v2_000363
Ccalc.v2_000364
Ccalc.v2_000371
Ccalc.v2_000398
Ccalc.v2_000403
Ccalc.v2_000408
Ccalc.v2_000411
Ccalc.v2_000421
Ccalc.v2_000445
Ccalc.v2_000447
Ccalc.v2_000453
Ccalc.v2_000473
Ccalc.v2_000476
Ccalc.v2_000486
Ccalc.v2_000500
Ccalc.v2_000507
Ccalc.v2_000508
Ccalc.v2_000514
Ccalc.v2_000516
Ccalc.v2_000520
Ccalc.v2_000532
Ccalc.v2_000536
Ccalc.v2_000538
Ccalc.v2_000545
Ccalc.v2_000546
Ccalc.v2_000549
Ccalc.v2_000565
Ccalc.v2_000566
Ccalc.v2_000573
Ccalc.v2_000574
Ccalc.v2_000585
Ccalc.v2_000597
Ccalc.v2_000599
Ccalc.v2_000621
Ccalc.v2_000622
Ccalc.v2_000626
Ccalc.v2_000627
Ccalc.v2_000645
Ccalc.v2_000655
Ccalc.v2_000667
Ccalc.v2_000689
Ccalc.v2_000694
Ccalc.v2_000698
Ccalc.v2_000714
Ccalc.v2_000745
Ccalc.v2_000764
Ccalc.v2_000765
Ccalc.v2_000777
Ccalc.v2_000800
Ccalc.v2_000803
Ccalc.v2_000804
Ccalc.v2_000818
Ccalc.v2_000845
Ccalc.v2_000854
Ccalc.v2_000862
Ccalc.v2_000865
Ccalc.v2_000876
Ccalc.v2_000879
Ccalc.v2_000883
Ccalc.v2_000886
Ccalc.v2_000888
Ccalc.v2_000889
Ccalc.v2_000895
Ccalc.v2_000899
Ccalc.v2_000911
Ccalc.v2_000914
Ccalc.v2_000918
Ccalc.v2_000919
Ccalc.v2_000923
Ccalc.v2_000924
Ccalc.v2_000935
Ccalc.v2_000936
Ccalc.v2_000946
Ccalc.v2_000951
Ccalc.v2_000952
Ccalc.v2_001002
Ccalc.v2_001020
Ccalc.v2_001024
Ccalc.v2_001069
Ccalc.v2_001074
Ccalc.v2_001075
Ccalc.v2_001082
Ccalc.v2_001100
Ccalc.v2_001101
Ccalc.v2_001118
Ccalc.v2_001136
Ccalc.v2_001138
Ccalc.v2_001142
Ccalc.v2_001144
Ccalc.v2_001155
Ccalc.v2_001190
Ccalc.v2_001194
Ccalc.v2_001195
Ccalc.v2_001220
Ccalc.v2_001242
Ccalc.v2_001249
Ccalc.v2_001250
Ccalc.v2_001251
Ccalc.v2_001255
Ccalc.v2_001270
Ccalc.v2_001284
Ccalc.v2_001288
Ccalc.v2_001315
Ccalc.v2_001320
Ccalc.v2_001342
Ccalc.v2_001344
Ccalc.v2_001351
Ccalc.v2_001391
Ccalc.v2_001403
Ccalc.v2_001410
Ccalc.v2_001411
Ccalc.v2_001421
Ccalc.v2_001465
Ccalc.v2_001478
Ccalc.v2_001483
Ccalc.v2_001486
Ccalc.v2_001504
Ccalc.v2_001540
Ccalc.v2_001544
Ccalc.v2_001555
Ccalc.v2_001557
Ccalc.v2_001561
Ccalc.v2_001591
Ccalc.v2_001603
Ccalc.v2_001609
Ccalc.v2_001611
Ccalc.v2_001615
Ccalc.v2_001621
Ccalc.v2_001637
Ccalc.v2_001638
Ccalc.v2_001650
Ccalc.v2_001663
Ccalc.v2_001667
Ccalc.v2_001669
Ccalc.v2_001693
Ccalc.v2_001714
Ccalc.v2_001744
Ccalc.v2_001773
Ccalc.v2_001791
Ccalc.v2_001800
Ccalc.v2_001829
Ccalc.v2_001841
Ccalc.v2_001849
Ccalc.v2_001861
Ccalc.v2_001862
Ccalc.v2_001869
Ccalc.v2_001914
Ccalc.v2_001927
Ccalc.v2_001928
Ccalc.v2_001947
Ccalc.v2_001948
Ccalc.v2_001976
Ccalc.v2_001982
Ccalc.v2_001983
Ccalc.v2_001990
Ccalc.v2_002020
Ccalc.v2_002021
Ccalc.v2_002024
Ccalc.v2_002026
Ccalc.v2_002028
Ccalc.v2_002029
Ccalc.v2_002031
Ccalc.v2_002043
Ccalc.v2_002064
Ccalc.v2_002065
Ccalc.v2_002108
Ccalc.v2_002116
Ccalc.v2_002149
Ccalc.v2_002150
Ccalc.v2_002153
Ccalc.v2_002162
Ccalc.v2_002169
Ccalc.v2_002246
Ccalc.v2_002247
Ccalc.v2_002249
Ccalc.v2_002279
Ccalc.v2_002280
Ccalc.v2_002282
Ccalc.v2_002303
Ccalc.v2_002329
Ccalc.v2_002374
Ccalc.v2_002396
Ccalc.v2_002398
Ccalc.v2_002411
Ccalc.v2_002413
Ccalc.v2_002451
Ccalc.v2_002458
Ccalc.v2_002476
Ccalc.v2_002483
Ccalc.v2_002488
Ccalc.v2_002531
Ccalc.v2_002533
Ccalc.v2_002541
Ccalc.v2_002556
Ccalc.v2_002557
Ccalc.v2_002558
Ccalc.v2_002563
Ccalc.v2_002564
Ccalc.v2_002566
Ccalc.v2_002574
Ccalc.v2_002599
Ccalc.v2_002647
Ccalc.v2_002656
Ccalc.v2_002659
Ccalc.v2_002739
Ccalc.v2_002740
Ccalc.v2_002777
Ccalc.v2_002779
Ccalc.v2_002787
Ccalc.v2_002817
Ccalc.v2_002821
Ccalc.v2_002837
Ccalc.v2_002862
Ccalc.v2_002889
Ccalc.v2_002920
Ccalc.v2_002976
Ccalc.v2_003019
Ccalc.v2_003020
Ccalc.v2_003046
Ccalc.v2_003052
Ccalc.v2_003060
Ccalc.v2_003065
Ccalc.v2_003088
Ccalc.v2_003106
Ccalc.v2_003107
Ccalc.v2_003118
Ccalc.v2_003126
Ccalc.v2_003128
Ccalc.v2_003131
Ccalc.v2_003140
Ccalc.v2_003155
Ccalc.v2_003166
Ccalc.v2_003172
Ccalc.v2_003201
Ccalc.v2_003211
Ccalc.v2_003222
Ccalc.v2_003229
Ccalc.v2_003238
Ccalc.v2_003295
Ccalc.v2_003314
Ccalc.v2_003320
Ccalc.v2_003335
Ccalc.v2_003353
Ccalc.v2_003358
Ccalc.v2_003363
Ccalc.v2_003382
Ccalc.v2_003401
Ccalc.v2_003414
Ccalc.v2_003415
Ccalc.v2_003423
Ccalc.v2_003424
Ccalc.v2_003431
Ccalc.v2_003440
Ccalc.v2_003452
Ccalc.v2_003462
Ccalc.v2_003463
Ccalc.v2_003464
Ccalc.v2_003503
Ccalc.v2_003518
Ccalc.v2_003529
Ccalc.v2_003541
Ccalc.v2_003547
Ccalc.v2_003582
Ccalc.v2_003625
Ccalc.v2_003626
Ccalc.v2_003631
Ccalc.v2_003649
Ccalc.v2_003670
Ccalc.v2_003690
Ccalc.v2_003712
Ccalc.v2_003717
Ccalc.v2_003718
Ccalc.v2_003732
Ccalc.v2_003777
Ccalc.v2_003788
Ccalc.v2_003789
Ccalc.v2_003803
Ccalc.v2_003825
Ccalc.v2_003840
Ccalc.v2_003844
Ccalc.v2_003858
Ccalc.v2_003860
Ccalc.v2_003864
Ccalc.v2_003869
Ccalc.v2_003870
Ccalc.v2_003875
Ccalc.v2_003876
Ccalc.v2_003934
Ccalc.v2_003937
Ccalc.v2_003939
Ccalc.v2_003943
Ccalc.v2_003956
Ccalc.v2_003957
Ccalc.v2_003978
Ccalc.v2_003984
Ccalc.v2_004021
Ccalc.v2_004033
Ccalc.v2_004036
Ccalc.v2_004051
Ccalc.v2_004060
Ccalc.v2_004077
Ccalc.v2_004082
Ccalc.v2_004093
Ccalc.v2_004094
Ccalc.v2_004111
Ccalc.v2_004115
Ccalc.v2_004116
Ccalc.v2_004118
Ccalc.v2_004127
Ccalc.v2_004131
Ccalc.v2_004168
Ccalc.v2_004175
Ccalc.v2_004184
Ccalc.v2_004185
Ccalc.v2_004203
Ccalc.v2_004217
Ccalc.v2_004219
Ccalc.v2_004224
Ccalc.v2_004233
Ccalc.v2_004257
Ccalc.v2_004275
Ccalc.v2_004279
Ccalc.v2_004292
Ccalc.v2_004305
Ccalc.v2_004307
Ccalc.v2_004330
Ccalc.v2_004332
Ccalc.v2_004333
Ccalc.v2_004340
Ccalc.v2_004348
Ccalc.v2_004349
Ccalc.v2_004352
Ccalc.v2_004359
Ccalc.v2_004372
Ccalc.v2_004392
Ccalc.v2_004398
Ccalc.v2_004426
Ccalc.v2_004431
Ccalc.v2_004452
Ccalc.v2_004462
Ccalc.v2_004467
Ccalc.v2_004490
Ccalc.v2_004510
Ccalc.v2_004536
Ccalc.v2_004540
Ccalc.v2_004553
Ccalc.v2_004557
Ccalc.v2_004565
Ccalc.v2_004591
Ccalc.v2_004630
Ccalc.v2_004647
Ccalc.v2_004648
Ccalc.v2_004667
Ccalc.v2_004673
Ccalc.v2_004686
Ccalc.v2_004694
Ccalc.v2_004698
Ccalc.v2_004700
Ccalc.v2_004718
Ccalc.v2_004719
Ccalc.v2_004769
Ccalc.v2_004774
Ccalc.v2_004780
Ccalc.v2_004782
Ccalc.v2_004783
Ccalc.v2_004787
Ccalc.v2_004804
Ccalc.v2_004812
Ccalc.v2_004877
Ccalc.v2_004880
Ccalc.v2_004881
Ccalc.v2_004886
Ccalc.v2_004889
Ccalc.v2_004902
Ccalc.v2_004911
Ccalc.v2_004916
Ccalc.v2_004980
Ccalc.v2_004993
Ccalc.v2_005005
Ccalc.v2_005016
Ccalc.v2_005017
Ccalc.v2_005025
Ccalc.v2_005040
Ccalc.v2_005042
Ccalc.v2_005064
Ccalc.v2_005074
Ccalc.v2_005107
Ccalc.v2_005121
Ccalc.v2_005124
Ccalc.v2_005154
Ccalc.v2_005158
Ccalc.v2_005168
Ccalc.v2_005188
Ccalc.v2_005206
Ccalc.v2_005208
Ccalc.v2_005219
Ccalc.v2_005236
Ccalc.v2_005239
Ccalc.v2_005266
Ccalc.v2_005267
Ccalc.v2_005284
Ccalc.v2_005306
Ccalc.v2_005319
Ccalc.v2_005322
Ccalc.v2_005336
Ccalc.v2_005338
Ccalc.v2_005350
Ccalc.v2_005355
Ccalc.v2_005366
Ccalc.v2_005376
Ccalc.v2_005384
Ccalc.v2_005394
Ccalc.v2_005400
Ccalc.v2_005404
Ccalc.v2_005411
Ccalc.v2_005413
Ccalc.v2_005423
Ccalc.v2_005429
Ccalc.v2_005430
Ccalc.v2_005432
Ccalc.v2_005434
Ccalc.v2_005437
Ccalc.v2_005456
Ccalc.v2_005469
Ccalc.v2_005479
Ccalc.v2_005496
Ccalc.v2_005514
Ccalc.v2_005520
Ccalc.v2_005533
Ccalc.v2_005543
Ccalc.v2_005572
Ccalc.v2_005574
Ccalc.v2_005592
Ccalc.v2_005614
Ccalc.v2_005628
Ccalc.v2_005630
Ccalc.v2_005640
Ccalc.v2_005645
Ccalc.v2_005651
Ccalc.v2_005701
Ccalc.v2_005721
Ccalc.v2_005723
Ccalc.v2_005728
Ccalc.v2_005761
Ccalc.v2_005762
Ccalc.v2_005764
Ccalc.v2_005769
Ccalc.v2_005790
Ccalc.v2_005820
Ccalc.v2_005833
Ccalc.v2_005837
Ccalc.v2_005847
Ccalc.v2_005850
Ccalc.v2_005852
Ccalc.v2_005879
Ccalc.v2_005891
Ccalc.v2_005902
Ccalc.v2_005987
Ccalc.v2_005992
Ccalc.v2_005998
Ccalc.v2_006016
Ccalc.v2_006037
Ccalc.v2_006041
Ccalc.v2_006043
Ccalc.v2_006051
Ccalc.v2_006052
Ccalc.v2_006068
Ccalc.v2_006075
Ccalc.v2_006076
Ccalc.v2_006077
Ccalc.v2_006082
Ccalc.v2_006086
Ccalc.v2_006089
Ccalc.v2_006091
Ccalc.v2_006122
Ccalc.v2_006129
Ccalc.v2_006130
Ccalc.v2_006132
Ccalc.v2_006138
Ccalc.v2_006144
Ccalc.v2_006155
Ccalc.v2_006157
Ccalc.v2_006199
Ccalc.v2_006212
Ccalc.v2_006230
Ccalc.v2_006238
Ccalc.v2_006269
Ccalc.v2_006274
Ccalc.v2_006277
Ccalc.v2_006278
Ccalc.v2_006280
Ccalc.v2_006297
Ccalc.v2_006311
Ccalc.v2_006362
Ccalc.v2_006368
Ccalc.v2_006371
Ccalc.v2_006373
Ccalc.v2_006375
Ccalc.v2_006377
Ccalc.v2_006380
Ccalc.v2_006391
Ccalc.v2_006409
Ccalc.v2_006412
Ccalc.v2_006424
Ccalc.v2_006443
Ccalc.v2_006497
Ccalc.v2_006498
Ccalc.v2_006500
Ccalc.v2_006501
Ccalc.v2_006504
Ccalc.v2_006507
Ccalc.v2_006511
Ccalc.v2_006517
Ccalc.v2_006524
Ccalc.v2_006527
Ccalc.v2_006531
Ccalc.v2_006533
Ccalc.v2_006549
Ccalc.v2_006572
Ccalc.v2_006573
Ccalc.v2_006574
Ccalc.v2_006575
Ccalc.v2_006577
Ccalc.v2_006578
Ccalc.v2_006592
Ccalc.v2_006652
Ccalc.v2_006671
Ccalc.v2_006675
Ccalc.v2_006678
Ccalc.v2_006690
Ccalc.v2_006692
Ccalc.v2_006694
Ccalc.v2_006702
Ccalc.v2_006726
Ccalc.v2_006728
Ccalc.v2_006764
Ccalc.v2_006808
Ccalc.v2_006811
Ccalc.v2_006827
Ccalc.v2_006851
Ccalc.v2_006872
Ccalc.v2_006874
Ccalc.v2_006875
Ccalc.v2_006877
Ccalc.v2_006878
Ccalc.v2_006881
Ccalc.v2_006882
Ccalc.v2_006885
Ccalc.v2_006887
Ccalc.v2_006895
Ccalc.v2_006896
Ccalc.v2_006900
Ccalc.v2_006920
Ccalc.v2_006924
Ccalc.v2_006931
Ccalc.v2_006933
Ccalc.v2_006934
Ccalc.v2_006936
Ccalc.v2_006960
Ccalc.v2_006971
Ccalc.v2_006981
Ccalc.v2_006983
Ccalc.v2_006984
Ccalc.v2_007001
Ccalc.v2_007013
Ccalc.v2_007040
Ccalc.v2_007042
Ccalc.v2_007093
Ccalc.v2_007112
Ccalc.v2_007116
Ccalc.v2_007166
Ccalc.v2_007200
Ccalc.v2_007231
Ccalc.v2_007247
Ccalc.v2_007248
Ccalc.v2_007276
Ccalc.v2_007278
Ccalc.v2_007316
Ccalc.v2_007317
Ccalc.v2_007323
Ccalc.v2_007324
Ccalc.v2_007329
Ccalc.v2_007343
Ccalc.v2_007351
Ccalc.v2_007352
Ccalc.v2_007355
Ccalc.v2_007364
Ccalc.v2_007377
Ccalc.v2_007378
Ccalc.v2_007379
Ccalc.v2_007402
Ccalc.v2_007426
Ccalc.v2_007449
Ccalc.v2_007463
Ccalc.v2_007468
Ccalc.v2_007493
Ccalc.v2_007494
Ccalc.v2_007515
Ccalc.v2_007524
Ccalc.v2_007535
Ccalc.v2_007538
Ccalc.v2_007541
Ccalc.v2_007542
Ccalc.v2_007581
Ccalc.v2_007584
Ccalc.v2_007598
Ccalc.v2_007607
Ccalc.v2_007617
Ccalc.v2_007631
Ccalc.v2_007643
Ccalc.v2_007654
Ccalc.v2_007656
Ccalc.v2_007658
Ccalc.v2_007666
Ccalc.v2_007701
Ccalc.v2_007709
Ccalc.v2_007744
Ccalc.v2_007747
Ccalc.v2_007780
Ccalc.v2_007795
Ccalc.v2_007836
Ccalc.v2_007841
Ccalc.v2_007844
Ccalc.v2_007845
Ccalc.v2_007853
Ccalc.v2_007855
Ccalc.v2_007900
Ccalc.v2_007901
Ccalc.v2_007909
Ccalc.v2_007920
Ccalc.v2_007955
Ccalc.v2_007966
Ccalc.v2_007969
Ccalc.v2_007987
Ccalc.v2_007990
Ccalc.v2_007998
Ccalc.v2_008002
Ccalc.v2_008005
Ccalc.v2_008006
Ccalc.v2_008010
Ccalc.v2_008061
Ccalc.v2_008068
Ccalc.v2_008069
Ccalc.v2_008071
Ccalc.v2_008090
Ccalc.v2_008097
Ccalc.v2_008104
Ccalc.v2_008112
Ccalc.v2_008149
Ccalc.v2_008153
Ccalc.v2_008154
Ccalc.v2_008159
Ccalc.v2_008167
Ccalc.v2_008181
Ccalc.v2_008219
Ccalc.v2_008223
Ccalc.v2_008224
Ccalc.v2_008235
Ccalc.v2_008254
Ccalc.v2_008305
Ccalc.v2_008308
Ccalc.v2_008372
Ccalc.v2_008374
Ccalc.v2_008390
Ccalc.v2_008402
Ccalc.v2_008406
Ccalc.v2_008414
Ccalc.v2_008416
Ccalc.v2_008417
Ccalc.v2_008420
Ccalc.v2_008423
Ccalc.v2_008427
Ccalc.v2_008440
Ccalc.v2_008450
Ccalc.v2_008467
Ccalc.v2_008471
Ccalc.v2_008503
Ccalc.v2_008524
Ccalc.v2_008539
Ccalc.v2_008553
Ccalc.v2_008554
Ccalc.v2_008555
Ccalc.v2_008556
Ccalc.v2_008561
Ccalc.v2_008571
Ccalc.v2_008575
Ccalc.v2_008578
Ccalc.v2_008598
Ccalc.v2_008599
Ccalc.v2_008604
Ccalc.v2_008605
Ccalc.v2_008637
Ccalc.v2_008645
Ccalc.v2_008647
Ccalc.v2_008660
Ccalc.v2_008666
Ccalc.v2_008673
Ccalc.v2_008697
Ccalc.v2_008711
Ccalc.v2_008743
Ccalc.v2_008747
Ccalc.v2_008768
Ccalc.v2_008773
Ccalc.v2_008774
Ccalc.v2_008806
Ccalc.v2_008809
Ccalc.v2_008812
Ccalc.v2_008848
Ccalc.v2_008849
Ccalc.v2_008861
Ccalc.v2_008891
Ccalc.v2_008918
Ccalc.v2_008945
Ccalc.v2_008975
Ccalc.v2_008982
Ccalc.v2_008983
Ccalc.v2_008996
Ccalc.v2_009009
Ccalc.v2_009025
Ccalc.v2_009028
Ccalc.v2_009034
Ccalc.v2_009039
Ccalc.v2_009052
Ccalc.v2_009085
Ccalc.v2_009090
Ccalc.v2_009113
Ccalc.v2_009125
Ccalc.v2_009142
Ccalc.v2_009156
Ccalc.v2_009164
Ccalc.v2_009177
Ccalc.v2_009189
Ccalc.v2_009194
Ccalc.v2_009201
Ccalc.v2_009230
Ccalc.v2_009231
Ccalc.v2_009254
Ccalc.v2_009259
Ccalc.v2_009293
Ccalc.v2_009328
Ccalc.v2_009355
Ccalc.v2_009358
Ccalc.v2_009382
Ccalc.v2_009383
Ccalc.v2_009404
Ccalc.v2_009405
Ccalc.v2_009406
Ccalc.v2_009422
Ccalc.v2_009427
Ccalc.v2_009432
Ccalc.v2_009433
Ccalc.v2_009439
Ccalc.v2_009483
Ccalc.v2_009542
Ccalc.v2_009552
Ccalc.v2_009566
Ccalc.v2_009584
Ccalc.v2_009595
Ccalc.v2_009608
Ccalc.v2_009615
Ccalc.v2_009623
Ccalc.v2_009642
Ccalc.v2_009650
Ccalc.v2_009652
Ccalc.v2_009678
Ccalc.v2_009680
Ccalc.v2_009687
Ccalc.v2_009691
Ccalc.v2_009702
Ccalc.v2_009703
Ccalc.v2_009748
Ccalc.v2_009754
Ccalc.v2_009755
Ccalc.v2_009767
Ccalc.v2_009785
Ccalc.v2_009805
Ccalc.v2_009808
Ccalc.v2_009809
Ccalc.v2_009831
Ccalc.v2_009832
Ccalc.v2_009833
Ccalc.v2_009836
Ccalc.v2_009837
Ccalc.v2_009885
Ccalc.v2_009915
Ccalc.v2_009922
Ccalc.v2_009923
Ccalc.v2_009945
Ccalc.v2_009969
Ccalc.v2_009970
Ccalc.v2_009981
Ccalc.v2_009985
Ccalc.v2_009988
Ccalc.v2_009991
Ccalc.v2_009996
Ccalc.v2_010003
Ccalc.v2_010006
Ccalc.v2_010009
Ccalc.v2_010011
Ccalc.v2_010012
Ccalc.v2_010013
Ccalc.v2_010023
Ccalc.v2_010041
Ccalc.v2_010055
Ccalc.v2_010091
Ccalc.v2_010093
Ccalc.v2_010095
Ccalc.v2_010098
Ccalc.v2_010127
Ccalc.v2_010130
Ccalc.v2_010135
Ccalc.v2_010189
Ccalc.v2_010190
Ccalc.v2_010196
Ccalc.v2_010199
Ccalc.v2_010222
Ccalc.v2_010229
Ccalc.v2_010251
Ccalc.v2_010253
Ccalc.v2_010271
Ccalc.v2_010294
Ccalc.v2_010335
Ccalc.v2_010344
Ccalc.v2_010345
Ccalc.v2_010404
Ccalc.v2_010407
Ccalc.v2_010427
Ccalc.v2_010476
Ccalc.v2_010501
Ccalc.v2_010502
Ccalc.v2_010503
Ccalc.v2_010518
Ccalc.v2_010530
Ccalc.v2_010578
Ccalc.v2_010579
Ccalc.v2_010588
Ccalc.v2_010590
Ccalc.v2_010613
Ccalc.v2_010615
Ccalc.v2_010629
Ccalc.v2_010632
Ccalc.v2_010646
Ccalc.v2_010683
Ccalc.v2_010696
Ccalc.v2_010697
Ccalc.v2_010699
Ccalc.v2_010700
Ccalc.v2_010705
Ccalc.v2_010723
Ccalc.v2_010742
Ccalc.v2_010745
Ccalc.v2_010747
Ccalc.v2_010750
Ccalc.v2_010776
Ccalc.v2_010781
Ccalc.v2_010807
Ccalc.v2_010813
Ccalc.v2_010820
Ccalc.v2_010824
Ccalc.v2_010852
Ccalc.v2_010866
Ccalc.v2_010880
Ccalc.v2_010881
Ccalc.v2_010882
Ccalc.v2_010885
Ccalc.v2_010898
Ccalc.v2_010918
Ccalc.v2_010919
Ccalc.v2_010933
Ccalc.v2_010938
Ccalc.v2_010949
Ccalc.v2_010957
Ccalc.v2_010959
Ccalc.v2_010970
Ccalc.v2_010973
Ccalc.v2_010990
Ccalc.v2_010998
Ccalc.v2_010999
Ccalc.v2_011006
Ccalc.v2_011011
Ccalc.v2_011024
Ccalc.v2_011030
Ccalc.v2_011056
Ccalc.v2_011079
Ccalc.v2_011081
Ccalc.v2_011083
Ccalc.v2_011098
Ccalc.v2_011177
Ccalc.v2_011179
Ccalc.v2_011180
Ccalc.v2_011181
Ccalc.v2_011182
Ccalc.v2_011204
Ccalc.v2_011205
Ccalc.v2_011211
Ccalc.v2_011266
Ccalc.v2_011268
Ccalc.v2_011270
Ccalc.v2_011294
Ccalc.v2_011295
Ccalc.v2_011332
Ccalc.v2_011342
Ccalc.v2_011357
Ccalc.v2_011365
Ccalc.v2_011367
Ccalc.v2_011368
Ccalc.v2_011369
Ccalc.v2_011372
Ccalc.v2_011385
Ccalc.v2_011399
Ccalc.v2_011437
Ccalc.v2_011440
Ccalc.v2_011441
Ccalc.v2_011445
Ccalc.v2_011459
Ccalc.v2_011475
Ccalc.v2_011489
Ccalc.v2_011490
Ccalc.v2_011504
Ccalc.v2_011524
Ccalc.v2_011527
Ccalc.v2_011528
Ccalc.v2_011529
Ccalc.v2_011530
Ccalc.v2_011531
Ccalc.v2_011548
Ccalc.v2_011567
Ccalc.v2_011568
Ccalc.v2_011569
Ccalc.v2_011576
Ccalc.v2_011577
Ccalc.v2_011578
Ccalc.v2_011594
Ccalc.v2_011642
Ccalc.v2_011664
Ccalc.v2_011670
Ccalc.v2_011693
Ccalc.v2_011694
Ccalc.v2_011696
Ccalc.v2_011697
Ccalc.v2_011702
Ccalc.v2_011711
Ccalc.v2_011716
Ccalc.v2_011721
Ccalc.v2_011725
Ccalc.v2_011732
Ccalc.v2_011734
Ccalc.v2_011737
Ccalc.v2_011747
Ccalc.v2_011749
Ccalc.v2_011761
Ccalc.v2_011762
Ccalc.v2_011766
Ccalc.v2_011769
Ccalc.v2_011806
Ccalc.v2_011811
Ccalc.v2_011819
Ccalc.v2_011831
Ccalc.v2_011832
Ccalc.v2_011833
Ccalc.v2_011841
Ccalc.v2_011843
Ccalc.v2_011852
Ccalc.v2_011862
Ccalc.v2_011873
Ccalc.v2_011876
Ccalc.v2_011877
Ccalc.v2_011946
Ccalc.v2_011947
Ccalc.v2_011948
Ccalc.v2_011950
Ccalc.v2_011951
Ccalc.v2_011962
Ccalc.v2_011963
Ccalc.v2_011964
Ccalc.v2_011965
Ccalc.v2_011979
Ccalc.v2_011985
Ccalc.v2_012021
Ccalc.v2_012029
Ccalc.v2_012033
Ccalc.v2_012034
Ccalc.v2_012035
Ccalc.v2_012036
Ccalc.v2_012041
Ccalc.v2_012053
Ccalc.v2_012072
Ccalc.v2_012132
Ccalc.v2_012152
Ccalc.v2_012164
Ccalc.v2_012165
Ccalc.v2_012233
Ccalc.v2_012234
Ccalc.v2_012235
Ccalc.v2_012245
Ccalc.v2_012246
Ccalc.v2_012257
Ccalc.v2_012263
Ccalc.v2_012265
Ccalc.v2_012270
Ccalc.v2_012278
Ccalc.v2_012282
Ccalc.v2_012289
Ccalc.v2_012292
Ccalc.v2_012293
Ccalc.v2_012295
Ccalc.v2_012334
Ccalc.v2_012366
Ccalc.v2_012415
Ccalc.v2_012416
Ccalc.v2_012441
Ccalc.v2_012468
Ccalc.v2_012487
Ccalc.v2_012509
Ccalc.v2_012511
Ccalc.v2_012523
Ccalc.v2_012547
Ccalc.v2_012560
Ccalc.v2_012574
Ccalc.v2_012582
Ccalc.v2_012583
Ccalc.v2_012600
Ccalc.v2_012614
Ccalc.v2_012617
Ccalc.v2_012620
Ccalc.v2_012635
Ccalc.v2_012658
Ccalc.v2_012691
Ccalc.v2_012706
Ccalc.v2_012729
Ccalc.v2_012765
Ccalc.v2_012768
Ccalc.v2_012773
Ccalc.v2_012781
Ccalc.v2_012794
Ccalc.v2_012815
Ccalc.v2_012821
Ccalc.v2_012833
Ccalc.v2_012834
Ccalc.v2_012845
Ccalc.v2_012875
Ccalc.v2_012880
Ccalc.v2_012888
Ccalc.v2_012911
Ccalc.v2_012912
Ccalc.v2_012913
Ccalc.v2_012958
Ccalc.v2_012959
Ccalc.v2_012989
Ccalc.v2_012990
Ccalc.v2_012996
Ccalc.v2_013004
Ccalc.v2_013045
Ccalc.v2_013046
Ccalc.v2_013047
Ccalc.v2_013048
Ccalc.v2_013057
Ccalc.v2_013059
Ccalc.v2_013066
Ccalc.v2_013068
Ccalc.v2_013071
Ccalc.v2_013072
Ccalc.v2_013120
Ccalc.v2_013161
Ccalc.v2_013166
Ccalc.v2_013184
Ccalc.v2_013188
Ccalc.v2_013190
Ccalc.v2_013191
Ccalc.v2_013197
Ccalc.v2_013212
Ccalc.v2_013217
Ccalc.v2_013224
Ccalc.v2_013229
Ccalc.v2_013263
Ccalc.v2_013265
Ccalc.v2_013274
Ccalc.v2_013319
Ccalc.v2_013335
Ccalc.v2_013378
Ccalc.v2_013390
Ccalc.v2_013394
Ccalc.v2_013469
Ccalc.v2_013471
Ccalc.v2_013513
Ccalc.v2_013516
Ccalc.v2_013629
Ccalc.v2_013652
Ccalc.v2_013660
Ccalc.v2_013671
Ccalc.v2_013672
Ccalc.v2_013729
Ccalc.v2_013734
Ccalc.v2_013746
Ccalc.v2_013753
Ccalc.v2_013791
Ccalc.v2_013811
Ccalc.v2_013821
Ccalc.v2_013861
Ccalc.v2_013876
Ccalc.v2_013887
Ccalc.v2_013897
Ccalc.v2_013902
Ccalc.v2_013903
Ccalc.v2_013915
Ccalc.v2_013919
Ccalc.v2_013930
Ccalc.v2_013942
Ccalc.v2_013943
Ccalc.v2_013946
Ccalc.v2_013951
Ccalc.v2_013962
Ccalc.v2_013970
Ccalc.v2_013981
Ccalc.v2_013982
Ccalc.v2_013984
Ccalc.v2_013985
Ccalc.v2_013993
Ccalc.v2_013996
Ccalc.v2_014025
Ccalc.v2_014042
Ccalc.v2_014059
Ccalc.v2_014060
Ccalc.v2_014064
Ccalc.v2_014079
Ccalc.v2_014085
Ccalc.v2_014086
Ccalc.v2_014092
Ccalc.v2_014137
Ccalc.v2_014141
Ccalc.v2_014148
Ccalc.v2_014176
Ccalc.v2_014193
Ccalc.v2_014215
Ccalc.v2_014216
Ccalc.v2_014217
Ccalc.v2_014221
Ccalc.v2_014222
Ccalc.v2_014223
Ccalc.v2_014258
Ccalc.v2_014274
Ccalc.v2_014285
Ccalc.v2_014293
Ccalc.v2_014297
Ccalc.v2_014326
Ccalc.v2_014338
Ccalc.v2_014459
Ccalc.v2_014494
Ccalc.v2_014498
Ccalc.v2_014512
Ccalc.v2_014534
Ccalc.v2_014573
Ccalc.v2_014577
Ccalc.v2_014598
Ccalc.v2_014629
Ccalc.v2_014639
Ccalc.v2_014641
Ccalc.v2_014643
Ccalc.v2_014669
Ccalc.v2_014670
Ccalc.v2_014696
Ccalc.v2_014701
Ccalc.v2_014713
Ccalc.v2_014717
Ccalc.v2_014718
Ccalc.v2_014719
Ccalc.v2_014721
Ccalc.v2_014722
Ccalc.v2_014724
Ccalc.v2_014766
Ccalc.v2_014799
Ccalc.v2_014801
Ccalc.v2_014825
Ccalc.v2_014846
Ccalc.v2_014850
Ccalc.v2_014860
Ccalc.v2_014912
Ccalc.v2_014918
Ccalc.v2_014920
Ccalc.v2_014939
Ccalc.v2_014940
Ccalc.v2_014941
Ccalc.v2_014942
Ccalc.v2_014959
Ccalc.v2_014965
Ccalc.v2_014971
Ccalc.v2_014978
Ccalc.v2_014986
Ccalc.v2_014991
Ccalc.v2_014993
Ccalc.v2_015022
Ccalc.v2_015025
Ccalc.v2_015040
Ccalc.v2_015064
Ccalc.v2_015065
Ccalc.v2_015066
Ccalc.v2_015069
Ccalc.v2_015097
Ccalc.v2_015133
Ccalc.v2_015134
Ccalc.v2_015153
Ccalc.v2_015268
Ccalc.v2_015269
Ccalc.v2_015271
Ccalc.v2_015272
Ccalc.v2_015273
Ccalc.v2_015313
Ccalc.v2_015314
Ccalc.v2_015316
Ccalc.v2_015340
Ccalc.v2_015352
Ccalc.v2_015370
Ccalc.v2_015371
Ccalc.v2_015377
Ccalc.v2_015379
Ccalc.v2_015382
Ccalc.v2_015396
Ccalc.v2_015399
Ccalc.v2_015422
Ccalc.v2_015428
Ccalc.v2_015432
Ccalc.v2_015434
Ccalc.v2_015439
Ccalc.v2_015442
Ccalc.v2_015453
Ccalc.v2_015460
Ccalc.v2_015489
Ccalc.v2_015511
Ccalc.v2_015537
Ccalc.v2_015559
Ccalc.v2_015577
Ccalc.v2_015647
Ccalc.v2_015648
Ccalc.v2_015663
Ccalc.v2_015671
Ccalc.v2_015677
Ccalc.v2_015691
Ccalc.v2_015698
Ccalc.v2_015742
Ccalc.v2_015747
Ccalc.v2_015748
Ccalc.v2_015754
Ccalc.v2_015768
Ccalc.v2_015769
Ccalc.v2_015786
Ccalc.v2_015791
Ccalc.v2_015796
Ccalc.v2_015810
Ccalc.v2_015815
Ccalc.v2_015816
Ccalc.v2_015818
Ccalc.v2_015825
Ccalc.v2_015826
Ccalc.v2_015832
Ccalc.v2_015835
Ccalc.v2_015850
Ccalc.v2_015856
Ccalc.v2_015862
Ccalc.v2_015863
Ccalc.v2_015879
Ccalc.v2_015889
Ccalc.v2_015893
Ccalc.v2_015922
Ccalc.v2_015925
Ccalc.v2_015939
Ccalc.v2_015999
Ccalc.v2_016068
Ccalc.v2_016074
Ccalc.v2_016075
Ccalc.v2_016128
Ccalc.v2_016131
Ccalc.v2_016132
Ccalc.v2_016155
Ccalc.v2_016156
Ccalc.v2_016165
Ccalc.v2_016169
Ccalc.v2_016170
Ccalc.v2_016174
Ccalc.v2_016185
Ccalc.v2_016191
Ccalc.v2_016192
Ccalc.v2_016244
Ccalc.v2_016251
Ccalc.v2_016252
Ccalc.v2_016269
Ccalc.v2_016311
Ccalc.v2_016323
Ccalc.v2_016354
Ccalc.v2_016355
Ccalc.v2_016376
Ccalc.v2_016385
Ccalc.v2_016392
Ccalc.v2_016395
Ccalc.v2_016402
Ccalc.v2_016478
Ccalc.v2_016531
Ccalc.v2_016532
Ccalc.v2_016543
Ccalc.v2_016554
Ccalc.v2_016598
Ccalc.v2_016691
Ccalc.v2_016712
Ccalc.v2_016714
Ccalc.v2_016773
Ccalc.v2_016791
Ccalc.v2_016812
Ccalc.v2_016813
Ccalc.v2_016814
Ccalc.v2_016818
Ccalc.v2_016819
Ccalc.v2_016827
Ccalc.v2_016896
Ccalc.v2_016899
Ccalc.v2_016989
Ccalc.v2_017010
Ccalc.v2_017014
Ccalc.v2_017016
Ccalc.v2_017019
Ccalc.v2_017028
Ccalc.v2_017029
Ccalc.v2_017088
Ccalc.v2_017108
Ccalc.v2_017138
Ccalc.v2_017145
Ccalc.v2_017151
Ccalc.v2_017155
Ccalc.v2_017260
Ccalc.v2_017263
Ccalc.v2_017290
Ccalc.v2_017291
Ccalc.v2_017292
Ccalc.v2_017307
Ccalc.v2_017319
Ccalc.v2_017322
Ccalc.v2_017342
Ccalc.v2_017343
Ccalc.v2_017357
Ccalc.v2_017415
Ccalc.v2_017421
Ccalc.v2_017424
Ccalc.v2_017506
Ccalc.v2_017526
Ccalc.v2_017541
Ccalc.v2_017562
Ccalc.v2_017643
Ccalc.v2_017735
Ccalc.v2_017755
Ccalc.v2_017756
Ccalc.v2_017768
Ccalc.v2_017790
Ccalc.v2_017833
Ccalc.v2_017897
Ccalc.v2_017903
Ccalc.v2_017918
Ccalc.v2_017961
Ccalc.v2_017976
Ccalc.v2_018004
Ccalc.v2_018044
Ccalc.v2_018080
Ccalc.v2_018199
Ccalc.v2_018231
Ccalc.v2_018260
Ccalc.v2_018295
Ccalc.v2_018317
Ccalc.v2_018319
Ccalc.v2_018326
Ccalc.v2_018387
Ccalc.v2_018403
Ccalc.v2_018451
Ccalc.v2_018484
Ccalc.v2_018507
Ccalc.v2_018509
Ccalc.v2_018580
Ccalc.v2_018588
Ccalc.v2_018655
Ccalc.v2_018682
Ccalc.v2_018684
Ccalc.v2_018717
Ccalc.v2_018733
Ccalc.v2_018763
Ccalc.v2_018816
Ccalc.v2_018906
Ccalc.v2_018928
Ccalc.v2_019014
Ccalc.v2_019016
Ccalc.v2_019030
Ccalc.v2_019045
Ccalc.v2_019102
Ccalc.v2_019140
Ccalc.v2_019176
Ccalc.v2_019212
Ccalc.v2_019227
Ccalc.v2_019253
Ccalc.v2_019325
Ccalc.v2_019342
Ccalc.v2_019395
Ccalc.v2_019409
Ccalc.v2_019456
Ccalc.v2_019587
Ccalc.v2_019683
Ccalc.v2_019687
Ccalc.v2_019709
Ccalc.v2_019754
Ccalc.v2_019841
Ccalc.v2_019932
Ccalc.v2_019961
Ccalc.v2_019964
Ccalc.v2_019990
Ccalc.v2_020059
Ccalc.v2_020080
Ccalc.v2_020082
Ccalc.v2_020084
Ccalc.v2_020125
Ccalc.v2_020140
Ccalc.v2_020181
Ccalc.v2_020208
Ccalc.v2_020314
Ccalc.v2_020333
Ccalc.v2_020336
Ccalc.v2_020396
Ccalc.v2_020488
Ccalc.v2_020501
Ccalc.v2_020530
Ccalc.v2_020589
Ccalc.v2_020606
Ccalc.v2_020615
Ccalc.v2_020634
Ccalc.v2_020646
Ccalc.v2_020671

## Sheet: Differentially_Expressed_GO
GO.ID	Term	P-value	Significant Genes
Cellular Component
GO:0005576	extracellular region	6e-11	Ccalc.v2_000403,Ccalc.v2_000694,Ccalc.v2_000899,Ccalc.v2_001074,Ccalc.v2_001075,Ccalc.v2_001136,Ccalc.v2_001144,Ccalc.v2_001320,Ccalc.v2_001615,Ccalc.v2_001829,Ccalc.v2_001869,Ccalc.v2_002020,Ccalc.v2_002021,Ccalc.v2_002024,Ccalc.v2_002026,Ccalc.v2_003107,Ccalc.v2_003118,Ccalc.v2_003353,Ccalc.v2_003875,Ccalc.v2_003876,Ccalc.v2_004307,Ccalc.v2_004769,Ccalc.v2_005338,Ccalc.v2_005430,Ccalc.v2_005572…
GO:0016021	integral component of membrane	7.9e-10	Ccalc.v2_000108,Ccalc.v2_000197,Ccalc.v2_000269,Ccalc.v2_000288,Ccalc.v2_000363,Ccalc.v2_000566,Ccalc.v2_000585,Ccalc.v2_000621,Ccalc.v2_000645,Ccalc.v2_000694,Ccalc.v2_000777,Ccalc.v2_000862,Ccalc.v2_000911,Ccalc.v2_000935,Ccalc.v2_000936,Ccalc.v2_000951,Ccalc.v2_000952,Ccalc.v2_001002,Ccalc.v2_001082,Ccalc.v2_001101,Ccalc.v2_001136,Ccalc.v2_001288,Ccalc.v2_001478,Ccalc.v2_001486,Ccalc.v2_001540…
GO:0016020	membrane	8.8e-09	Ccalc.v2_000108,Ccalc.v2_000197,Ccalc.v2_000269,Ccalc.v2_000288,Ccalc.v2_000339,Ccalc.v2_000363,Ccalc.v2_000453,Ccalc.v2_000508,Ccalc.v2_000565,Ccalc.v2_000566,Ccalc.v2_000585,Ccalc.v2_000621,Ccalc.v2_000626,Ccalc.v2_000627,Ccalc.v2_000645,Ccalc.v2_000689,Ccalc.v2_000694,Ccalc.v2_000777,Ccalc.v2_000862,Ccalc.v2_000883,Ccalc.v2_000911,Ccalc.v2_000919,Ccalc.v2_000935,Ccalc.v2_000936,Ccalc.v2_000951…
GO:0005886	plasma membrane	0.00082	Ccalc.v2_000694,Ccalc.v2_000911,Ccalc.v2_000919,Ccalc.v2_002162,Ccalc.v2_002541,Ccalc.v2_003118,Ccalc.v2_003172,Ccalc.v2_003424,Ccalc.v2_003631,Ccalc.v2_003670,Ccalc.v2_003825,Ccalc.v2_003875,Ccalc.v2_004467,Ccalc.v2_004536,Ccalc.v2_005384,Ccalc.v2_005651,Ccalc.v2_005891,Ccalc.v2_006037,Ccalc.v2_007013,Ccalc.v2_007607,Ccalc.v2_007701,Ccalc.v2_008417,Ccalc.v2_008599,Ccalc.v2_009687,Ccalc.v2_009755…
GO:0031225	anchored component of membrane	0.00108	Ccalc.v2_003118,Ccalc.v2_004330,Ccalc.v2_009483,Ccalc.v2_011594,Ccalc.v2_014494,Ccalc.v2_016712
GO:0005581	collagen trimer	0.00186	Ccalc.v2_001615,Ccalc.v2_002817,Ccalc.v2_003353,Ccalc.v2_008061,Ccalc.v2_008068
GO:0045211	postsynaptic membrane	0.0027	Ccalc.v2_007607,Ccalc.v2_012509,Ccalc.v2_012658,Ccalc.v2_014086,Ccalc.v2_014986,Ccalc.v2_015511,Ccalc.v2_015925,Ccalc.v2_016169,Ccalc.v2_016170,Ccalc.v2_018004,Ccalc.v2_020333
GO:0030054	cell junction	0.00313	Ccalc.v2_002541,Ccalc.v2_006091,Ccalc.v2_007607,Ccalc.v2_008416,Ccalc.v2_008417,Ccalc.v2_008420,Ccalc.v2_009755,Ccalc.v2_011081,Ccalc.v2_012366,Ccalc.v2_012509,Ccalc.v2_012614,Ccalc.v2_012658,Ccalc.v2_014086,Ccalc.v2_014986,Ccalc.v2_015511,Ccalc.v2_015925,Ccalc.v2_016169,Ccalc.v2_016170,Ccalc.v2_018004,Ccalc.v2_020333
GO:0005921	gap junction	0.00499	Ccalc.v2_008416,Ccalc.v2_008417,Ccalc.v2_008420,Ccalc.v2_012614
GO:0005578	proteinaceous extracellular matrix	0.01304	Ccalc.v2_001615,Ccalc.v2_001829,Ccalc.v2_003118,Ccalc.v2_003353,Ccalc.v2_006016,Ccalc.v2_008061,Ccalc.v2_008068,Ccalc.v2_010919,Ccalc.v2_011437,Ccalc.v2_012245,Ccalc.v2_012560
GO:0000786	nucleosome	0.01961	Ccalc.v2_001136,Ccalc.v2_006155,Ccalc.v2_006157,Ccalc.v2_009142,Ccalc.v2_011180,Ccalc.v2_011365,Ccalc.v2_012765,Ccalc.v2_012768,Ccalc.v2_018733
GO:0009380	excinuclease repair complex	0.02065	Ccalc.v2_009836,Ccalc.v2_009837
GO:0005615	extracellular space	0.02608	Ccalc.v2_000403,Ccalc.v2_001869,Ccalc.v2_004307,Ccalc.v2_010919,Ccalc.v2_011437,Ccalc.v2_015577
GO:0031012	extracellular matrix	0.02804	Ccalc.v2_001615,Ccalc.v2_001829,Ccalc.v2_003118,Ccalc.v2_003353,Ccalc.v2_006016,Ccalc.v2_007166,Ccalc.v2_008061,Ccalc.v2_008068,Ccalc.v2_008983,Ccalc.v2_009025,Ccalc.v2_010919,Ccalc.v2_011437,Ccalc.v2_012245,Ccalc.v2_012560,Ccalc.v2_015313
GO:0030176	integral component of endoplasmic reticu...	0.04216	Ccalc.v2_001861,Ccalc.v2_011862,Ccalc.v2_019030,Ccalc.v2_020125
Biological Process
GO:0055114	oxidation-reduction process	9.1e-10	Ccalc.v2_000197,Ccalc.v2_000445,Ccalc.v2_000565,Ccalc.v2_000597,Ccalc.v2_000599,Ccalc.v2_000714,Ccalc.v2_000745,Ccalc.v2_001344,Ccalc.v2_001540,Ccalc.v2_001663,Ccalc.v2_002246,Ccalc.v2_002247,Ccalc.v2_002458,Ccalc.v2_002488,Ccalc.v2_002599,Ccalc.v2_003126,Ccalc.v2_003518,Ccalc.v2_003718,Ccalc.v2_003937,Ccalc.v2_004398,Ccalc.v2_004630,Ccalc.v2_005025,Ccalc.v2_005064,Ccalc.v2_005074,Ccalc.v2_005168…
GO:0006030	chitin metabolic process	3.9e-09	Ccalc.v2_000899,Ccalc.v2_001074,Ccalc.v2_001075,Ccalc.v2_001100,Ccalc.v2_002020,Ccalc.v2_002021,Ccalc.v2_002024,Ccalc.v2_002026,Ccalc.v2_003107,Ccalc.v2_003875,Ccalc.v2_003876,Ccalc.v2_005430,Ccalc.v2_005572,Ccalc.v2_010023,Ccalc.v2_010335,Ccalc.v2_010344,Ccalc.v2_010345,Ccalc.v2_011342,Ccalc.v2_011357,Ccalc.v2_011843,Ccalc.v2_013471,Ccalc.v2_015153,Ccalc.v2_015314,Ccalc.v2_015698,Ccalc.v2_015768…
GO:0005982	starch metabolic process	1.6e-05	Ccalc.v2_002656,Ccalc.v2_003649,Ccalc.v2_005219,Ccalc.v2_007598,Ccalc.v2_011732,Ccalc.v2_012234,Ccalc.v2_014971,Ccalc.v2_016989,Ccalc.v2_019587
GO:0005985	sucrose metabolic process	1.6e-05	Ccalc.v2_002656,Ccalc.v2_003649,Ccalc.v2_005219,Ccalc.v2_007598,Ccalc.v2_011732,Ccalc.v2_012234,Ccalc.v2_014971,Ccalc.v2_016989,Ccalc.v2_019587
GO:0034220	ion transmembrane transport	9.3e-05	Ccalc.v2_002541,Ccalc.v2_003131,Ccalc.v2_003860,Ccalc.v2_005891,Ccalc.v2_006122,Ccalc.v2_006371,Ccalc.v2_006671,Ccalc.v2_007343,Ccalc.v2_007352,Ccalc.v2_007607,Ccalc.v2_007701,Ccalc.v2_008599,Ccalc.v2_009755,Ccalc.v2_010189,Ccalc.v2_010222,Ccalc.v2_010590,Ccalc.v2_010882,Ccalc.v2_010885,Ccalc.v2_010998,Ccalc.v2_011081,Ccalc.v2_011693,Ccalc.v2_011711,Ccalc.v2_011761,Ccalc.v2_012034,Ccalc.v2_012263…
GO:0005975	carbohydrate metabolic process	0.00014	Ccalc.v2_001100,Ccalc.v2_001242,Ccalc.v2_001465,Ccalc.v2_002656,Ccalc.v2_003649,Ccalc.v2_004349,Ccalc.v2_005064,Ccalc.v2_005074,Ccalc.v2_005168,Ccalc.v2_005219,Ccalc.v2_005430,Ccalc.v2_005572,Ccalc.v2_005723,Ccalc.v2_006077,Ccalc.v2_006311,Ccalc.v2_006391,Ccalc.v2_006924,Ccalc.v2_007598,Ccalc.v2_007744,Ccalc.v2_008235,Ccalc.v2_008503,Ccalc.v2_008975,Ccalc.v2_009293,Ccalc.v2_010023,Ccalc.v2_010229…
GO:0035235	ionotropic glutamate receptor signaling ...	0.00032	Ccalc.v2_007607,Ccalc.v2_012034,Ccalc.v2_012509,Ccalc.v2_014086,Ccalc.v2_014639,Ccalc.v2_014986,Ccalc.v2_015925,Ccalc.v2_016169,Ccalc.v2_016170,Ccalc.v2_018004,Ccalc.v2_020333
GO:0016042	lipid catabolic process	0.00033	Ccalc.v2_001544,Ccalc.v2_003020,Ccalc.v2_003211,Ccalc.v2_004911,Ccalc.v2_005434,Ccalc.v2_009915,Ccalc.v2_012263,Ccalc.v2_015769,Ccalc.v2_016376,Ccalc.v2_019754,Ccalc.v2_020530
GO:0006032	chitin catabolic process	0.00064	Ccalc.v2_001100,Ccalc.v2_005430,Ccalc.v2_010023,Ccalc.v2_011357,Ccalc.v2_011843,Ccalc.v2_015153
GO:0016998	cell wall macromolecule catabolic proces...	0.00064	Ccalc.v2_001100,Ccalc.v2_005430,Ccalc.v2_010023,Ccalc.v2_011357,Ccalc.v2_011843,Ccalc.v2_015153
GO:0006629	lipid metabolic process	0.00125	Ccalc.v2_000197,Ccalc.v2_000621,Ccalc.v2_000946,Ccalc.v2_001136,Ccalc.v2_001465,Ccalc.v2_001540,Ccalc.v2_001544,Ccalc.v2_002279,Ccalc.v2_002821,Ccalc.v2_003020,Ccalc.v2_003211,Ccalc.v2_004630,Ccalc.v2_004769,Ccalc.v2_004774,Ccalc.v2_004782,Ccalc.v2_004783,Ccalc.v2_004787,Ccalc.v2_004911,Ccalc.v2_005434,Ccalc.v2_005820,Ccalc.v2_006900,Ccalc.v2_006924,Ccalc.v2_007542,Ccalc.v2_007744,Ccalc.v2_008975…
GO:0006040	amino sugar metabolic process	0.00145	Ccalc.v2_000899,Ccalc.v2_001074,Ccalc.v2_001075,Ccalc.v2_001100,Ccalc.v2_001465,Ccalc.v2_002020,Ccalc.v2_002021,Ccalc.v2_002024,Ccalc.v2_002026,Ccalc.v2_003107,Ccalc.v2_003875,Ccalc.v2_003876,Ccalc.v2_005219,Ccalc.v2_005430,Ccalc.v2_005572,Ccalc.v2_006924,Ccalc.v2_007598,Ccalc.v2_007744,Ccalc.v2_008503,Ccalc.v2_010023,Ccalc.v2_010335,Ccalc.v2_010344,Ccalc.v2_010345,Ccalc.v2_011342,Ccalc.v2_011357…
GO:0006027	glycosaminoglycan catabolic process	0.00289	Ccalc.v2_001465,Ccalc.v2_006274,Ccalc.v2_006924,Ccalc.v2_007744,Ccalc.v2_011578,Ccalc.v2_017290
GO:0055085	transmembrane transport	0.00308	Ccalc.v2_000508,Ccalc.v2_000777,Ccalc.v2_000862,Ccalc.v2_000951,Ccalc.v2_000952,Ccalc.v2_001288,Ccalc.v2_001478,Ccalc.v2_001841,Ccalc.v2_001862,Ccalc.v2_002541,Ccalc.v2_002821,Ccalc.v2_003107,Ccalc.v2_003126,Ccalc.v2_003131,Ccalc.v2_003431,Ccalc.v2_003860,Ccalc.v2_003875,Ccalc.v2_004127,Ccalc.v2_004536,Ccalc.v2_005040,Ccalc.v2_005042,Ccalc.v2_005384,Ccalc.v2_005614,Ccalc.v2_005891,Ccalc.v2_006037…
GO:0006633	fatty acid biosynthetic process	0.00337	Ccalc.v2_000197,Ccalc.v2_002279,Ccalc.v2_003211,Ccalc.v2_004782,Ccalc.v2_004783,Ccalc.v2_004787,Ccalc.v2_009177,Ccalc.v2_009832,Ccalc.v2_012035,Ccalc.v2_012036,Ccalc.v2_012282,Ccalc.v2_013212,Ccalc.v2_015022,Ccalc.v2_020125
GO:0018149	peptide cross-linking	0.00342	Ccalc.v2_004233,Ccalc.v2_006692,Ccalc.v2_014258
GO:0019872	streptomycin biosynthetic process	0.00342	Ccalc.v2_005219,Ccalc.v2_007598,Ccalc.v2_008975
GO:0007229	integrin-mediated signaling pathway	0.00366	Ccalc.v2_000476,Ccalc.v2_003424,Ccalc.v2_003631,Ccalc.v2_004490,Ccalc.v2_012833,Ccalc.v2_015371,Ccalc.v2_016714
GO:0010951	negative regulation of endopeptidase act...	0.01002	Ccalc.v2_000403,Ccalc.v2_010003,Ccalc.v2_011576,Ccalc.v2_015577,Ccalc.v2_018295
GO:0006090	pyruvate metabolic process	0.01009	Ccalc.v2_001540,Ccalc.v2_005219,Ccalc.v2_005266,Ccalc.v2_007598,Ccalc.v2_009113,Ccalc.v2_009832,Ccalc.v2_013212,Ccalc.v2_019587
GO:0006559	L-phenylalanine catabolic process	0.01213	Ccalc.v2_008308,Ccalc.v2_015460,Ccalc.v2_020589
GO:0018298	protein-chromophore linkage	0.01213	Ccalc.v2_000288,Ccalc.v2_000585,Ccalc.v2_000936
GO:0007601	visual perception	0.01227	Ccalc.v2_000288,Ccalc.v2_000566,Ccalc.v2_000585,Ccalc.v2_000936
GO:0007010	cytoskeleton organization	0.01237	Ccalc.v2_001947,Ccalc.v2_002488,Ccalc.v2_008645,Ccalc.v2_009142,Ccalc.v2_009422,Ccalc.v2_011475,Ccalc.v2_011852,Ccalc.v2_011862,Ccalc.v2_012053,Ccalc.v2_012768,Ccalc.v2_013161,Ccalc.v2_013229,Ccalc.v2_013390,Ccalc.v2_013671,Ccalc.v2_014860,Ccalc.v2_014939,Ccalc.v2_015537
GO:0006812	cation transport	0.01255	Ccalc.v2_000453,Ccalc.v2_000951,Ccalc.v2_000952,Ccalc.v2_001284,Ccalc.v2_001841,Ccalc.v2_003670,Ccalc.v2_003875,Ccalc.v2_005456,Ccalc.v2_005614,Ccalc.v2_005891,Ccalc.v2_006037,Ccalc.v2_006230,Ccalc.v2_006531,Ccalc.v2_006981,Ccalc.v2_007112,Ccalc.v2_007278,Ccalc.v2_007343,Ccalc.v2_007701,Ccalc.v2_009785,Ccalc.v2_009991,Ccalc.v2_010222,Ccalc.v2_010590,Ccalc.v2_010699,Ccalc.v2_010882,Ccalc.v2_010885…
GO:0006836	neurotransmitter transport	0.01404	Ccalc.v2_000532,Ccalc.v2_000951,Ccalc.v2_000952,Ccalc.v2_005614,Ccalc.v2_006037,Ccalc.v2_010973,Ccalc.v2_013319,Ccalc.v2_013897,Ccalc.v2_015025
GO:0005980	glycogen catabolic process	0.02271	Ccalc.v2_010229,Ccalc.v2_014971
GO:0007186	G-protein coupled receptor signaling pat...	0.02377	Ccalc.v2_000108,Ccalc.v2_000288,Ccalc.v2_000566,Ccalc.v2_000585,Ccalc.v2_000936,Ccalc.v2_001101,Ccalc.v2_001250,Ccalc.v2_002541,Ccalc.v2_003088,Ccalc.v2_003201,Ccalc.v2_003825,Ccalc.v2_004203,Ccalc.v2_004467,Ccalc.v2_004889,Ccalc.v2_005434,Ccalc.v2_005640,Ccalc.v2_005651,Ccalc.v2_007538,Ccalc.v2_009034,Ccalc.v2_009382,Ccalc.v2_009383,Ccalc.v2_009552,Ccalc.v2_009945,Ccalc.v2_010189,Ccalc.v2_010747…
GO:0007602	phototransduction	0.02693	Ccalc.v2_000288,Ccalc.v2_000585,Ccalc.v2_000936
GO:0006979	response to oxidative stress	0.0323	Ccalc.v2_003937,Ccalc.v2_005025,Ccalc.v2_006129,Ccalc.v2_007093,Ccalc.v2_008773,Ccalc.v2_014338,Ccalc.v2_014801,Ccalc.v2_017151
GO:0043401	steroid hormone mediated signaling pathw...	0.03261	Ccalc.v2_003155,Ccalc.v2_005837,Ccalc.v2_008809,Ccalc.v2_010990,Ccalc.v2_012845,Ccalc.v2_013746,Ccalc.v2_013791,Ccalc.v2_016311
GO:0006811	ion transport	0.03304	Ccalc.v2_000453,Ccalc.v2_000951,Ccalc.v2_000952,Ccalc.v2_001002,Ccalc.v2_001284,Ccalc.v2_001841,Ccalc.v2_002541,Ccalc.v2_003131,Ccalc.v2_003670,Ccalc.v2_003860,Ccalc.v2_003875,Ccalc.v2_004536,Ccalc.v2_005456,Ccalc.v2_005614,Ccalc.v2_005891,Ccalc.v2_006037,Ccalc.v2_006122,Ccalc.v2_006230,Ccalc.v2_006371,Ccalc.v2_006531,Ccalc.v2_006671,Ccalc.v2_006981,Ccalc.v2_007112,Ccalc.v2_007278,Ccalc.v2_007329…
GO:0006835	dicarboxylic acid transport	0.03439	Ccalc.v2_001284,Ccalc.v2_005456,Ccalc.v2_009785,Ccalc.v2_019683
GO:0006508	proteolysis	0.03541	Ccalc.v2_000193,Ccalc.v2_000403,Ccalc.v2_000476,Ccalc.v2_000520,Ccalc.v2_000918,Ccalc.v2_001082,Ccalc.v2_001320,Ccalc.v2_001603,Ccalc.v2_002021,Ccalc.v2_002396,Ccalc.v2_002398,Ccalc.v2_004175,Ccalc.v2_004330,Ccalc.v2_004333,Ccalc.v2_004490,Ccalc.v2_005124,Ccalc.v2_005319,Ccalc.v2_005514,Ccalc.v2_005630,Ccalc.v2_006052,Ccalc.v2_006827,Ccalc.v2_006900,Ccalc.v2_007955,Ccalc.v2_008235,Ccalc.v2_008450…
GO:0006012	galactose metabolic process	0.04742	Ccalc.v2_002656,Ccalc.v2_005219,Ccalc.v2_007598,Ccalc.v2_011732,Ccalc.v2_017290
GO:0005978	glycogen biosynthetic process	0.04788	Ccalc.v2_011766,Ccalc.v2_014971,Ccalc.v2_016989
GO:0019521	D-gluconate metabolic process	0.04788	Ccalc.v2_005723,Ccalc.v2_009293,Ccalc.v2_020140
GO:0042207	styrene catabolic process	0.04788	Ccalc.v2_008308,Ccalc.v2_012415,Ccalc.v2_020589
GO:0006334	nucleosome assembly	0.04917	Ccalc.v2_001136,Ccalc.v2_006155,Ccalc.v2_006157,Ccalc.v2_009142,Ccalc.v2_011180,Ccalc.v2_011365,Ccalc.v2_012765,Ccalc.v2_012768,Ccalc.v2_018733
GO:0007156	homophilic cell adhesion via plasma memb...	0.0494	Ccalc.v2_000694,Ccalc.v2_002162,Ccalc.v2_005384,Ccalc.v2_010933,Ccalc.v2_015559,Ccalc.v2_015754,Ccalc.v2_016323,Ccalc.v2_017010
Molecular Function
GO:0008061	chitin binding	1.6e-11	Ccalc.v2_000899,Ccalc.v2_001074,Ccalc.v2_001075,Ccalc.v2_002020,Ccalc.v2_002021,Ccalc.v2_002024,Ccalc.v2_002026,Ccalc.v2_003107,Ccalc.v2_003875,Ccalc.v2_003876,Ccalc.v2_005430,Ccalc.v2_005572,Ccalc.v2_010335,Ccalc.v2_010344,Ccalc.v2_010345,Ccalc.v2_011342,Ccalc.v2_011357,Ccalc.v2_011843,Ccalc.v2_013471,Ccalc.v2_015153,Ccalc.v2_015314,Ccalc.v2_015698,Ccalc.v2_015768,Ccalc.v2_016813,Ccalc.v2_018580…
GO:0005506	iron ion binding	9.9e-10	Ccalc.v2_000197,Ccalc.v2_000745,Ccalc.v2_002246,Ccalc.v2_002247,Ccalc.v2_004398,Ccalc.v2_005762,Ccalc.v2_005790,Ccalc.v2_006230,Ccalc.v2_007112,Ccalc.v2_007402,Ccalc.v2_008219,Ccalc.v2_011332,Ccalc.v2_011490,Ccalc.v2_011504,Ccalc.v2_011716,Ccalc.v2_011761,Ccalc.v2_012282,Ccalc.v2_012292,Ccalc.v2_012600,Ccalc.v2_012706,Ccalc.v2_012911,Ccalc.v2_012912,Ccalc.v2_012989,Ccalc.v2_013660,Ccalc.v2_015268…
GO:0020037	heme binding	1.7e-08	Ccalc.v2_000745,Ccalc.v2_001195,Ccalc.v2_002246,Ccalc.v2_002247,Ccalc.v2_003937,Ccalc.v2_004398,Ccalc.v2_005762,Ccalc.v2_006129,Ccalc.v2_007093,Ccalc.v2_007402,Ccalc.v2_008219,Ccalc.v2_008773,Ccalc.v2_009687,Ccalc.v2_011332,Ccalc.v2_011437,Ccalc.v2_011490,Ccalc.v2_011504,Ccalc.v2_011985,Ccalc.v2_012282,Ccalc.v2_012600,Ccalc.v2_012706,Ccalc.v2_012911,Ccalc.v2_012912,Ccalc.v2_013660,Ccalc.v2_014801…
GO:0016705	oxidoreductase activity, acting on paire...	7.9e-06	Ccalc.v2_000745,Ccalc.v2_001344,Ccalc.v2_002246,Ccalc.v2_002247,Ccalc.v2_004398,Ccalc.v2_005762,Ccalc.v2_007402,Ccalc.v2_008219,Ccalc.v2_008605,Ccalc.v2_011332,Ccalc.v2_011490,Ccalc.v2_011504,Ccalc.v2_012035,Ccalc.v2_012036,Ccalc.v2_012292,Ccalc.v2_012911,Ccalc.v2_012912,Ccalc.v2_013660,Ccalc.v2_015268,Ccalc.v2_015269,Ccalc.v2_015272,Ccalc.v2_015460,Ccalc.v2_016155,Ccalc.v2_016554,Ccalc.v2_017260…
GO:0042302	structural constituent of cuticle	8.7e-06	Ccalc.v2_000573,Ccalc.v2_002557,Ccalc.v2_004804,Ccalc.v2_005762,Ccalc.v2_005764,Ccalc.v2_005769,Ccalc.v2_006016,Ccalc.v2_006726,Ccalc.v2_006728,Ccalc.v2_006875,Ccalc.v2_009922,Ccalc.v2_009923,Ccalc.v2_011877,Ccalc.v2_015671,Ccalc.v2_015863,Ccalc.v2_015893,Ccalc.v2_016252
GO:0016805	dipeptidase activity	5.6e-05	Ccalc.v2_004330,Ccalc.v2_009483,Ccalc.v2_011530,Ccalc.v2_011594,Ccalc.v2_014494,Ccalc.v2_016712
GO:0004497	monooxygenase activity	9.3e-05	Ccalc.v2_000197,Ccalc.v2_000745,Ccalc.v2_004398,Ccalc.v2_005762,Ccalc.v2_007355,Ccalc.v2_007402,Ccalc.v2_008219,Ccalc.v2_008605,Ccalc.v2_011332,Ccalc.v2_011490,Ccalc.v2_011504,Ccalc.v2_012292,Ccalc.v2_012912,Ccalc.v2_015269,Ccalc.v2_015272,Ccalc.v2_015460,Ccalc.v2_016554,Ccalc.v2_019016,Ccalc.v2_020336
GO:0005234	extracellular-glutamate-gated ion channe...	0.00022	Ccalc.v2_007607,Ccalc.v2_012034,Ccalc.v2_012509,Ccalc.v2_014086,Ccalc.v2_014639,Ccalc.v2_014986,Ccalc.v2_015925,Ccalc.v2_016169,Ccalc.v2_016170,Ccalc.v2_018004,Ccalc.v2_020333
GO:0005328	neurotransmitter:sodium symporter activi...	0.00025	Ccalc.v2_000951,Ccalc.v2_000952,Ccalc.v2_005614,Ccalc.v2_006037,Ccalc.v2_010973,Ccalc.v2_013319,Ccalc.v2_013897,Ccalc.v2_015025
GO:0016298	lipase activity	0.00044	Ccalc.v2_001544,Ccalc.v2_003020,Ccalc.v2_004911,Ccalc.v2_009915,Ccalc.v2_012263,Ccalc.v2_015769,Ccalc.v2_016376,Ccalc.v2_020530
GO:0004568	chitinase activity	0.00051	Ccalc.v2_001100,Ccalc.v2_005430,Ccalc.v2_010023,Ccalc.v2_011357,Ccalc.v2_011843,Ccalc.v2_015153
GO:0022857	transmembrane transporter activity	0.00052	Ccalc.v2_000453,Ccalc.v2_000508,Ccalc.v2_000777,Ccalc.v2_000862,Ccalc.v2_000883,Ccalc.v2_000951,Ccalc.v2_000952,Ccalc.v2_001002,Ccalc.v2_001284,Ccalc.v2_001478,Ccalc.v2_001841,Ccalc.v2_001862,Ccalc.v2_002541,Ccalc.v2_002821,Ccalc.v2_003131,Ccalc.v2_003860,Ccalc.v2_003875,Ccalc.v2_004127,Ccalc.v2_004536,Ccalc.v2_005040,Ccalc.v2_005042,Ccalc.v2_005456,Ccalc.v2_005614,Ccalc.v2_005891,Ccalc.v2_006037…
GO:0016788	hydrolase activity, acting on ester bond...	0.00057	Ccalc.v2_000042,Ccalc.v2_000803,Ccalc.v2_000804,Ccalc.v2_001540,Ccalc.v2_001544,Ccalc.v2_001638,Ccalc.v2_002303,Ccalc.v2_002488,Ccalc.v2_002531,Ccalc.v2_002533,Ccalc.v2_002599,Ccalc.v2_003020,Ccalc.v2_003626,Ccalc.v2_004118,Ccalc.v2_004168,Ccalc.v2_004769,Ccalc.v2_004911,Ccalc.v2_006368,Ccalc.v2_006900,Ccalc.v2_008097,Ccalc.v2_009113,Ccalc.v2_009254,Ccalc.v2_009427,Ccalc.v2_009650,Ccalc.v2_009808…
GO:0005201	extracellular matrix structural constitu...	0.00102	Ccalc.v2_001615,Ccalc.v2_003353,Ccalc.v2_008061,Ccalc.v2_008068,Ccalc.v2_011437
GO:0004970	ionotropic glutamate receptor activity	0.00108	Ccalc.v2_007329,Ccalc.v2_007607,Ccalc.v2_012034,Ccalc.v2_012509,Ccalc.v2_014086,Ccalc.v2_014639,Ccalc.v2_014986,Ccalc.v2_015925,Ccalc.v2_016169,Ccalc.v2_016170,Ccalc.v2_018004,Ccalc.v2_020333
GO:0004601	peroxidase activity	0.00135	Ccalc.v2_003937,Ccalc.v2_006129,Ccalc.v2_007093,Ccalc.v2_008773,Ccalc.v2_011437,Ccalc.v2_014338,Ccalc.v2_014801,Ccalc.v2_017151
GO:0080019	fatty-acyl-CoA reductase (alcohol-formin...	0.00212	Ccalc.v2_006851,Ccalc.v2_007116,Ccalc.v2_008427,Ccalc.v2_009748,Ccalc.v2_009836,Ccalc.v2_009837,Ccalc.v2_010949,Ccalc.v2_020488
GO:0016491	oxidoreductase activity	0.00259	Ccalc.v2_000197,Ccalc.v2_000445,Ccalc.v2_000565,Ccalc.v2_000597,Ccalc.v2_000599,Ccalc.v2_000745,Ccalc.v2_001136,Ccalc.v2_001190,Ccalc.v2_001344,Ccalc.v2_001540,Ccalc.v2_001663,Ccalc.v2_002246,Ccalc.v2_002247,Ccalc.v2_002458,Ccalc.v2_002488,Ccalc.v2_002564,Ccalc.v2_002599,Ccalc.v2_003126,Ccalc.v2_003518,Ccalc.v2_003718,Ccalc.v2_003937,Ccalc.v2_004398,Ccalc.v2_004630,Ccalc.v2_005025,Ccalc.v2_005074…
GO:0008191	metalloendopeptidase inhibitor activity	0.00302	Ccalc.v2_000403,Ccalc.v2_017014,Ccalc.v2_018295
GO:0005215	transporter activity	0.00648	Ccalc.v2_000453,Ccalc.v2_000507,Ccalc.v2_000508,Ccalc.v2_000777,Ccalc.v2_000862,Ccalc.v2_000883,Ccalc.v2_000951,Ccalc.v2_000952,Ccalc.v2_001002,Ccalc.v2_001284,Ccalc.v2_001288,Ccalc.v2_001478,Ccalc.v2_001841,Ccalc.v2_001862,Ccalc.v2_002541,Ccalc.v2_002821,Ccalc.v2_003107,Ccalc.v2_003131,Ccalc.v2_003860,Ccalc.v2_003870,Ccalc.v2_003875,Ccalc.v2_003943,Ccalc.v2_004127,Ccalc.v2_004536,Ccalc.v2_004877…
GO:0008237	metallopeptidase activity	0.00796	Ccalc.v2_000476,Ccalc.v2_000667,Ccalc.v2_001829,Ccalc.v2_002021,Ccalc.v2_004330,Ccalc.v2_004333,Ccalc.v2_004490,Ccalc.v2_005124,Ccalc.v2_007584,Ccalc.v2_008235,Ccalc.v2_008983,Ccalc.v2_009483,Ccalc.v2_009754,Ccalc.v2_010407,Ccalc.v2_011372,Ccalc.v2_011524,Ccalc.v2_011530,Ccalc.v2_011594,Ccalc.v2_011725,Ccalc.v2_014494,Ccalc.v2_014598,Ccalc.v2_015313,Ccalc.v2_016068,Ccalc.v2_016712,Ccalc.v2_016714…
GO:0043169	cation binding	0.00844	Ccalc.v2_000042,Ccalc.v2_000197,Ccalc.v2_000354,Ccalc.v2_000447,Ccalc.v2_000476,Ccalc.v2_000565,Ccalc.v2_000667,Ccalc.v2_000694,Ccalc.v2_000714,Ccalc.v2_000745,Ccalc.v2_000764,Ccalc.v2_000803,Ccalc.v2_000804,Ccalc.v2_000854,Ccalc.v2_001136,Ccalc.v2_001403,Ccalc.v2_001540,Ccalc.v2_001621,Ccalc.v2_001638,Ccalc.v2_001693,Ccalc.v2_001829,Ccalc.v2_001862,Ccalc.v2_001928,Ccalc.v2_001990,Ccalc.v2_002031…
GO:0005230	extracellular ligand-gated ion channel a...	0.00917	Ccalc.v2_001002,Ccalc.v2_002541,Ccalc.v2_003131,Ccalc.v2_004536,Ccalc.v2_007329,Ccalc.v2_007607,Ccalc.v2_008599,Ccalc.v2_009755,Ccalc.v2_011081,Ccalc.v2_012034,Ccalc.v2_012366,Ccalc.v2_012509,Ccalc.v2_014086,Ccalc.v2_014639,Ccalc.v2_014986,Ccalc.v2_015925,Ccalc.v2_016169,Ccalc.v2_016170,Ccalc.v2_018004,Ccalc.v2_020333
GO:0004180	carboxypeptidase activity	0.0105	Ccalc.v2_008697,Ccalc.v2_008711,Ccalc.v2_010407,Ccalc.v2_011372,Ccalc.v2_011524,Ccalc.v2_011530,Ccalc.v2_015453,Ccalc.v2_020396
GO:0008239	dipeptidyl-peptidase activity	0.01079	Ccalc.v2_008450,Ccalc.v2_014494,Ccalc.v2_016712
GO:0004930	G-protein coupled receptor activity	0.01601	Ccalc.v2_000108,Ccalc.v2_000288,Ccalc.v2_000566,Ccalc.v2_000585,Ccalc.v2_000936,Ccalc.v2_001101,Ccalc.v2_001250,Ccalc.v2_003088,Ccalc.v2_003825,Ccalc.v2_004203,Ccalc.v2_004467,Ccalc.v2_004889,Ccalc.v2_005640,Ccalc.v2_005651,Ccalc.v2_007538,Ccalc.v2_009034,Ccalc.v2_009382,Ccalc.v2_009383,Ccalc.v2_009552,Ccalc.v2_010813,Ccalc.v2_011979,Ccalc.v2_013197,Ccalc.v2_013915,Ccalc.v2_014274,Ccalc.v2_014512…
GO:0017153	sodium:dicarboxylate symporter activity	0.01879	Ccalc.v2_001284,Ccalc.v2_005456,Ccalc.v2_009785,Ccalc.v2_019683
GO:0003707	steroid hormone receptor activity	0.02067	Ccalc.v2_003155,Ccalc.v2_005837,Ccalc.v2_008809,Ccalc.v2_010990,Ccalc.v2_012845,Ccalc.v2_013746,Ccalc.v2_013791,Ccalc.v2_016311
GO:0003810	protein-glutamine gamma-glutamyltransfer...	0.02093	Ccalc.v2_006692,Ccalc.v2_014258
GO:0004396	hexokinase activity	0.02093	Ccalc.v2_005219,Ccalc.v2_007598
GO:0004416	hydroxyacylglutathione hydrolase activit...	0.02093	Ccalc.v2_001540,Ccalc.v2_009113
GO:0009381	excinuclease ABC activity	0.02093	Ccalc.v2_009836,Ccalc.v2_009837
GO:0009881	photoreceptor activity	0.02402	Ccalc.v2_000288,Ccalc.v2_000585,Ccalc.v2_000936,Ccalc.v2_004718
GO:0004563	beta-N-acetylhexosaminidase activity	0.02407	Ccalc.v2_001465,Ccalc.v2_006924,Ccalc.v2_007744
GO:0004252	serine-type endopeptidase activity	0.03266	Ccalc.v2_000193,Ccalc.v2_000520,Ccalc.v2_000918,Ccalc.v2_001082,Ccalc.v2_001603,Ccalc.v2_002396,Ccalc.v2_002398,Ccalc.v2_004175,Ccalc.v2_005319,Ccalc.v2_005514,Ccalc.v2_006827,Ccalc.v2_006900,Ccalc.v2_007955,Ccalc.v2_008604,Ccalc.v2_012278,Ccalc.v2_013903,Ccalc.v2_014713
GO:0004616	phosphogluconate dehydrogenase (decarbox...	0.04301	Ccalc.v2_005723,Ccalc.v2_009293,Ccalc.v2_020140
GO:0004867	serine-type endopeptidase inhibitor acti...	0.04301	Ccalc.v2_010003,Ccalc.v2_011576,Ccalc.v2_014669
GO:0016747	transferase activity, transferring acyl ...	0.04853	Ccalc.v2_002599,Ccalc.v2_003140,Ccalc.v2_003625,Ccalc.v2_004217,Ccalc.v2_005614,Ccalc.v2_008673,Ccalc.v2_009189,Ccalc.v2_009767,Ccalc.v2_010011,Ccalc.v2_013212,Ccalc.v2_015133,Ccalc.v2_015677,Ccalc.v2_018763,Ccalc.v2_020125

## Sheet: Alternatively Spliced Genes
Ccalc.v2_000033
Ccalc.v2_000041
Ccalc.v2_000050
Ccalc.v2_000070
Ccalc.v2_000111
Ccalc.v2_000197
Ccalc.v2_000199
Ccalc.v2_000212
Ccalc.v2_000227
Ccalc.v2_000236
Ccalc.v2_000292
Ccalc.v2_000297
Ccalc.v2_000298
Ccalc.v2_000305
Ccalc.v2_000311
Ccalc.v2_000316
Ccalc.v2_000369
Ccalc.v2_000381
Ccalc.v2_000441
Ccalc.v2_000444
Ccalc.v2_000452
Ccalc.v2_000470
Ccalc.v2_000499
Ccalc.v2_000501
Ccalc.v2_000509
Ccalc.v2_000512
Ccalc.v2_000513
Ccalc.v2_000519
Ccalc.v2_000521
Ccalc.v2_000536
Ccalc.v2_000556
Ccalc.v2_000567
Ccalc.v2_000586
Ccalc.v2_000600
Ccalc.v2_000610
Ccalc.v2_000637
Ccalc.v2_000674
Ccalc.v2_000683
Ccalc.v2_000685
Ccalc.v2_000686
Ccalc.v2_000718
Ccalc.v2_000780
Ccalc.v2_000795
Ccalc.v2_000804
Ccalc.v2_000805
Ccalc.v2_000852
Ccalc.v2_000916
Ccalc.v2_000919
Ccalc.v2_000925
Ccalc.v2_000998
Ccalc.v2_001033
Ccalc.v2_001047
Ccalc.v2_001063
Ccalc.v2_001090
Ccalc.v2_001111
Ccalc.v2_001112
Ccalc.v2_001113
Ccalc.v2_001125
Ccalc.v2_001127
Ccalc.v2_001195
Ccalc.v2_001251
Ccalc.v2_001256
Ccalc.v2_001285
Ccalc.v2_001288
Ccalc.v2_001289
Ccalc.v2_001302
Ccalc.v2_001422
Ccalc.v2_001430
Ccalc.v2_001497
Ccalc.v2_001510
Ccalc.v2_001517
Ccalc.v2_001533
Ccalc.v2_001541
Ccalc.v2_001544
Ccalc.v2_001557
Ccalc.v2_001566
Ccalc.v2_001648
Ccalc.v2_001663
Ccalc.v2_001694
Ccalc.v2_001744
Ccalc.v2_001755
Ccalc.v2_001756
Ccalc.v2_001776
Ccalc.v2_001777
Ccalc.v2_001839
Ccalc.v2_001853
Ccalc.v2_001885
Ccalc.v2_001948
Ccalc.v2_001989
Ccalc.v2_001991
Ccalc.v2_002009
Ccalc.v2_002031
Ccalc.v2_002049
Ccalc.v2_002131
Ccalc.v2_002146
Ccalc.v2_002174
Ccalc.v2_002248
Ccalc.v2_002325
Ccalc.v2_002331
Ccalc.v2_002363
Ccalc.v2_002420
Ccalc.v2_002444
Ccalc.v2_002451
Ccalc.v2_002461
Ccalc.v2_002475
Ccalc.v2_002476
Ccalc.v2_002494
Ccalc.v2_002501
Ccalc.v2_002556
Ccalc.v2_002608
Ccalc.v2_002699
Ccalc.v2_002719
Ccalc.v2_002756
Ccalc.v2_002829
Ccalc.v2_002837
Ccalc.v2_002863
Ccalc.v2_002917
Ccalc.v2_002921
Ccalc.v2_003213
Ccalc.v2_003271
Ccalc.v2_003272
Ccalc.v2_003293
Ccalc.v2_003294
Ccalc.v2_003314
Ccalc.v2_003316
Ccalc.v2_003361
Ccalc.v2_003370
Ccalc.v2_003409
Ccalc.v2_003423
Ccalc.v2_003434
Ccalc.v2_003466
Ccalc.v2_003482
Ccalc.v2_003485
Ccalc.v2_003491
Ccalc.v2_003498
Ccalc.v2_003505
Ccalc.v2_003506
Ccalc.v2_003511
Ccalc.v2_003512
Ccalc.v2_003531
Ccalc.v2_003532
Ccalc.v2_003535
Ccalc.v2_003542
Ccalc.v2_003546
Ccalc.v2_003588
Ccalc.v2_003603
Ccalc.v2_003624
Ccalc.v2_003626
Ccalc.v2_003631
Ccalc.v2_003652
Ccalc.v2_003714
Ccalc.v2_003715
Ccalc.v2_003717
Ccalc.v2_003859
Ccalc.v2_003907
Ccalc.v2_003938
Ccalc.v2_004031
Ccalc.v2_004035
Ccalc.v2_004048
Ccalc.v2_004086
Ccalc.v2_004101
Ccalc.v2_004121
Ccalc.v2_004130
Ccalc.v2_004167
Ccalc.v2_004227
Ccalc.v2_004306
Ccalc.v2_004318
Ccalc.v2_004323
Ccalc.v2_004324
Ccalc.v2_004325
Ccalc.v2_004359
Ccalc.v2_004365
Ccalc.v2_004374
Ccalc.v2_004399
Ccalc.v2_004401
Ccalc.v2_004437
Ccalc.v2_004620
Ccalc.v2_004633
Ccalc.v2_004634
Ccalc.v2_004641
Ccalc.v2_004655
Ccalc.v2_004667
Ccalc.v2_004672
Ccalc.v2_004700
Ccalc.v2_004717
Ccalc.v2_004772
Ccalc.v2_004782
Ccalc.v2_004787
Ccalc.v2_004794
Ccalc.v2_004795
Ccalc.v2_004804
Ccalc.v2_004805
Ccalc.v2_004809
Ccalc.v2_004881
Ccalc.v2_004886
Ccalc.v2_004887
Ccalc.v2_004901
Ccalc.v2_004902
Ccalc.v2_004916
Ccalc.v2_004986
Ccalc.v2_004987
Ccalc.v2_005026
Ccalc.v2_005053
Ccalc.v2_005175
Ccalc.v2_005220
Ccalc.v2_005236
Ccalc.v2_005288
Ccalc.v2_005314
Ccalc.v2_005319
Ccalc.v2_005321
Ccalc.v2_005390
Ccalc.v2_005395
Ccalc.v2_005404
Ccalc.v2_005405
Ccalc.v2_005427
Ccalc.v2_005429
Ccalc.v2_005451
Ccalc.v2_005455
Ccalc.v2_005480
Ccalc.v2_005501
Ccalc.v2_005506
Ccalc.v2_005577
Ccalc.v2_005583
Ccalc.v2_005727
Ccalc.v2_005773
Ccalc.v2_005798
Ccalc.v2_005951
Ccalc.v2_005989
Ccalc.v2_005992
Ccalc.v2_006000
Ccalc.v2_006051
Ccalc.v2_006052
Ccalc.v2_006068
Ccalc.v2_006134
Ccalc.v2_006152
Ccalc.v2_006217
Ccalc.v2_006266
Ccalc.v2_006282
Ccalc.v2_006290
Ccalc.v2_006297
Ccalc.v2_006300
Ccalc.v2_006347
Ccalc.v2_006380
Ccalc.v2_006399
Ccalc.v2_006406
Ccalc.v2_006448
Ccalc.v2_006486
Ccalc.v2_006506
Ccalc.v2_006572
Ccalc.v2_006579
Ccalc.v2_006688
Ccalc.v2_006693
Ccalc.v2_006721
Ccalc.v2_006754
Ccalc.v2_006760
Ccalc.v2_006765
Ccalc.v2_006818
Ccalc.v2_006820
Ccalc.v2_006825
Ccalc.v2_006828
Ccalc.v2_006901
Ccalc.v2_006965
Ccalc.v2_006972
Ccalc.v2_006974
Ccalc.v2_007055
Ccalc.v2_007113
Ccalc.v2_007115
Ccalc.v2_007138
Ccalc.v2_007144
Ccalc.v2_007149
Ccalc.v2_007249
Ccalc.v2_007303
Ccalc.v2_007325
Ccalc.v2_007339
Ccalc.v2_007342
Ccalc.v2_007353
Ccalc.v2_007402
Ccalc.v2_007427
Ccalc.v2_007434
Ccalc.v2_007448
Ccalc.v2_007489
Ccalc.v2_007516
Ccalc.v2_007518
Ccalc.v2_007618
Ccalc.v2_007654
Ccalc.v2_007685
Ccalc.v2_007701
Ccalc.v2_007709
Ccalc.v2_007746
Ccalc.v2_007747
Ccalc.v2_007796
Ccalc.v2_007882
Ccalc.v2_007888
Ccalc.v2_007890
Ccalc.v2_007897
Ccalc.v2_007898
Ccalc.v2_007903
Ccalc.v2_008075
Ccalc.v2_008090
Ccalc.v2_008093
Ccalc.v2_008103
Ccalc.v2_008123
Ccalc.v2_008166
Ccalc.v2_008187
Ccalc.v2_008188
Ccalc.v2_008208
Ccalc.v2_008255
Ccalc.v2_008256
Ccalc.v2_008304
Ccalc.v2_008308
Ccalc.v2_008344
Ccalc.v2_008374
Ccalc.v2_008426
Ccalc.v2_008527
Ccalc.v2_008575
Ccalc.v2_008580
Ccalc.v2_008593
Ccalc.v2_008599
Ccalc.v2_008648
Ccalc.v2_008714
Ccalc.v2_008716
Ccalc.v2_008772
Ccalc.v2_008797
Ccalc.v2_008979
Ccalc.v2_008992
Ccalc.v2_008994
Ccalc.v2_008997
Ccalc.v2_009001
Ccalc.v2_009007
Ccalc.v2_009046
Ccalc.v2_009067
Ccalc.v2_009077
Ccalc.v2_009090
Ccalc.v2_009097
Ccalc.v2_009112
Ccalc.v2_009133
Ccalc.v2_009169
Ccalc.v2_009177
Ccalc.v2_009367
Ccalc.v2_009408
Ccalc.v2_009481
Ccalc.v2_009531
Ccalc.v2_009540
Ccalc.v2_009608
Ccalc.v2_009609
Ccalc.v2_009610
Ccalc.v2_009632
Ccalc.v2_009644
Ccalc.v2_009652
Ccalc.v2_009654
Ccalc.v2_009660
Ccalc.v2_009671
Ccalc.v2_009681
Ccalc.v2_009699
Ccalc.v2_009806
Ccalc.v2_009808
Ccalc.v2_009809
Ccalc.v2_009835
Ccalc.v2_009842
Ccalc.v2_009900
Ccalc.v2_009924
Ccalc.v2_009931
Ccalc.v2_009939
Ccalc.v2_009943
Ccalc.v2_009945
Ccalc.v2_009946
Ccalc.v2_009980
Ccalc.v2_009991
Ccalc.v2_009996
Ccalc.v2_009998
Ccalc.v2_010002
Ccalc.v2_010008
Ccalc.v2_010018
Ccalc.v2_010022
Ccalc.v2_010032
Ccalc.v2_010101
Ccalc.v2_010108
Ccalc.v2_010124
Ccalc.v2_010137
Ccalc.v2_010148
Ccalc.v2_010171
Ccalc.v2_010175
Ccalc.v2_010197
Ccalc.v2_010230
Ccalc.v2_010410
Ccalc.v2_010501
Ccalc.v2_010572
Ccalc.v2_010610
Ccalc.v2_010624
Ccalc.v2_010645
Ccalc.v2_010649
Ccalc.v2_010655
Ccalc.v2_010666
Ccalc.v2_010730
Ccalc.v2_010732
Ccalc.v2_010797
Ccalc.v2_010816
Ccalc.v2_010828
Ccalc.v2_010872
Ccalc.v2_010893
Ccalc.v2_010904
Ccalc.v2_010976
Ccalc.v2_011000
Ccalc.v2_011006
Ccalc.v2_011021
Ccalc.v2_011031
Ccalc.v2_011038
Ccalc.v2_011068
Ccalc.v2_011137
Ccalc.v2_011138
Ccalc.v2_011179
Ccalc.v2_011209
Ccalc.v2_011250
Ccalc.v2_011260
Ccalc.v2_011263
Ccalc.v2_011291
Ccalc.v2_011328
Ccalc.v2_011337
Ccalc.v2_011339
Ccalc.v2_011343
Ccalc.v2_011358
Ccalc.v2_011371
Ccalc.v2_011376
Ccalc.v2_011401
Ccalc.v2_011436
Ccalc.v2_011456
Ccalc.v2_011472
Ccalc.v2_011531
Ccalc.v2_011567
Ccalc.v2_011592
Ccalc.v2_011625
Ccalc.v2_011654
Ccalc.v2_011655
Ccalc.v2_011679
Ccalc.v2_011686+Ccalc.v2_011685
Ccalc.v2_011692
Ccalc.v2_011701
Ccalc.v2_011727
Ccalc.v2_011731
Ccalc.v2_011741
Ccalc.v2_011748
Ccalc.v2_011767
Ccalc.v2_011773
Ccalc.v2_011806
Ccalc.v2_011814
Ccalc.v2_011835
Ccalc.v2_011841
Ccalc.v2_011854
Ccalc.v2_011866
Ccalc.v2_011873
Ccalc.v2_011972
Ccalc.v2_011998
Ccalc.v2_011999
Ccalc.v2_012019
Ccalc.v2_012028
Ccalc.v2_012036
Ccalc.v2_012149
Ccalc.v2_012246
Ccalc.v2_012250
Ccalc.v2_012252
Ccalc.v2_012292
Ccalc.v2_012493
Ccalc.v2_012523
Ccalc.v2_012679
Ccalc.v2_012683
Ccalc.v2_012684
Ccalc.v2_012685
Ccalc.v2_012714
Ccalc.v2_012776
Ccalc.v2_012779
Ccalc.v2_012872
Ccalc.v2_012908
Ccalc.v2_012963
Ccalc.v2_013000
Ccalc.v2_013048
Ccalc.v2_013054
Ccalc.v2_013060
Ccalc.v2_013160
Ccalc.v2_013190
Ccalc.v2_013191
Ccalc.v2_013199
Ccalc.v2_013208
Ccalc.v2_013213
Ccalc.v2_013214
Ccalc.v2_013216
Ccalc.v2_013223
Ccalc.v2_013230
Ccalc.v2_013280
Ccalc.v2_013302
Ccalc.v2_013316
Ccalc.v2_013390
Ccalc.v2_013487
Ccalc.v2_013506
Ccalc.v2_013511
Ccalc.v2_013629
Ccalc.v2_013652
Ccalc.v2_013660
Ccalc.v2_013677
Ccalc.v2_013716
Ccalc.v2_013729
Ccalc.v2_013732
Ccalc.v2_013825
Ccalc.v2_013837
Ccalc.v2_013889
Ccalc.v2_013893
Ccalc.v2_013894
Ccalc.v2_013899
Ccalc.v2_013903
Ccalc.v2_014023
Ccalc.v2_014027
Ccalc.v2_014150
Ccalc.v2_014153
Ccalc.v2_014170
Ccalc.v2_014196
Ccalc.v2_014197
Ccalc.v2_014223
Ccalc.v2_014276
Ccalc.v2_014293
Ccalc.v2_014330
Ccalc.v2_014338
Ccalc.v2_014523
Ccalc.v2_014538
Ccalc.v2_014577
Ccalc.v2_014584
Ccalc.v2_014717
Ccalc.v2_014850
Ccalc.v2_014867
Ccalc.v2_014876
Ccalc.v2_014877
Ccalc.v2_014913
Ccalc.v2_014917
Ccalc.v2_014923
Ccalc.v2_014955
Ccalc.v2_014958
Ccalc.v2_014970
Ccalc.v2_014971
Ccalc.v2_014976
Ccalc.v2_015023
Ccalc.v2_015134
Ccalc.v2_015163
Ccalc.v2_015170
Ccalc.v2_015256
Ccalc.v2_015276
Ccalc.v2_015286
Ccalc.v2_015317
Ccalc.v2_015388
Ccalc.v2_015460
Ccalc.v2_015479
Ccalc.v2_015508
Ccalc.v2_015549
Ccalc.v2_015575
Ccalc.v2_015649
Ccalc.v2_015694
Ccalc.v2_015735
Ccalc.v2_015765
Ccalc.v2_015769
Ccalc.v2_015770
Ccalc.v2_015771
Ccalc.v2_015777
Ccalc.v2_015817
Ccalc.v2_015818
Ccalc.v2_015832
Ccalc.v2_015853
Ccalc.v2_015860
Ccalc.v2_015861
Ccalc.v2_015877
Ccalc.v2_015939
Ccalc.v2_015960
Ccalc.v2_015991
Ccalc.v2_016037
Ccalc.v2_016042
Ccalc.v2_016080
Ccalc.v2_016119
Ccalc.v2_016189
Ccalc.v2_016310
Ccalc.v2_016327
Ccalc.v2_016353
Ccalc.v2_016367
Ccalc.v2_016385
Ccalc.v2_016411
Ccalc.v2_016438
Ccalc.v2_016771
Ccalc.v2_016823
Ccalc.v2_016855
Ccalc.v2_016862
Ccalc.v2_016894
Ccalc.v2_016964
Ccalc.v2_017718
Ccalc.v2_017755
Ccalc.v2_017910
Ccalc.v2_017961
Ccalc.v2_018070
Ccalc.v2_020018
Ccalc.v2_020616

## Sheet: Alternatively Spliced GO
GO.ID	Term	P-value	Significant Genes
Biological Process
GO:0006508	proteolysis	0.0015	Ccalc.v2_000311,Ccalc.v2_000470,Ccalc.v2_001047,Ccalc.v2_001302,Ccalc.v2_001648,Ccalc.v2_001755,Ccalc.v2_001776,Ccalc.v2_002756,Ccalc.v2_002863,Ccalc.v2_003542,Ccalc.v2_003546,Ccalc.v2_004048,Ccalc.v2_004620,Ccalc.v2_005319,Ccalc.v2_005427,Ccalc.v2_005989,Ccalc.v2_006052,Ccalc.v2_006754,Ccalc.v2_007149,Ccalc.v2_007325,Ccalc.v2_007882,Ccalc.v2_010108,Ccalc.v2_010732,Ccalc.v2_011038,Ccalc.v2_011625…
GO:0055114	oxidation-reduction process	0.0015	Ccalc.v2_000197,Ccalc.v2_000444,Ccalc.v2_000519,Ccalc.v2_000780,Ccalc.v2_001430,Ccalc.v2_001533,Ccalc.v2_001663,Ccalc.v2_002325,Ccalc.v2_002444,Ccalc.v2_003512,Ccalc.v2_005026,Ccalc.v2_006000,Ccalc.v2_006266,Ccalc.v2_006406,Ccalc.v2_007138,Ccalc.v2_007339,Ccalc.v2_007402,Ccalc.v2_007427,Ccalc.v2_007746,Ccalc.v2_007747,Ccalc.v2_007903,Ccalc.v2_008308,Ccalc.v2_009090,Ccalc.v2_009654,Ccalc.v2_010572…
GO:0006633	fatty acid biosynthetic process	0.0099	Ccalc.v2_000197,Ccalc.v2_004782,Ccalc.v2_004787,Ccalc.v2_009177,Ccalc.v2_009531,Ccalc.v2_012036,Ccalc.v2_015735
GO:0019482	beta-alanine metabolic process	0.0118	Ccalc.v2_013213,Ccalc.v2_013899,Ccalc.v2_015735
GO:0006559	L-phenylalanine catabolic process	0.012	Ccalc.v2_008308,Ccalc.v2_015460
GO:0006597	spermine biosynthetic process	0.012	Ccalc.v2_013199,Ccalc.v2_013899
GO:0007049	cell cycle	0.013	Ccalc.v2_002863,Ccalc.v2_004167,Ccalc.v2_004987,Ccalc.v2_006901,Ccalc.v2_009996,Ccalc.v2_010148,Ccalc.v2_010410,Ccalc.v2_011679,Ccalc.v2_013208,Ccalc.v2_013893,Ccalc.v2_014955,Ccalc.v2_016037
Cellular Component
GO:0045254	pyruvate dehydrogenase complex	0.0036	Ccalc.v2_003512,Ccalc.v2_009654,Ccalc.v2_012714
GO:0005891	voltage-gated calcium channel complex	0.0092	Ccalc.v2_007701,Ccalc.v2_009671,Ccalc.v2_014876
GO:0005742	mitochondrial outer membrane translocase...	0.0101	Ccalc.v2_001127,Ccalc.v2_009660
GO:0005797	Golgi medial cisterna	0.0101	Ccalc.v2_000718,Ccalc.v2_016823
GO:0008305	integrin complex	0.0101	Ccalc.v2_003631,Ccalc.v2_015765
GO:0000439	core TFIIH complex	0.0194	Ccalc.v2_002608,Ccalc.v2_015817
GO:0016021	integral component of membrane	0.0465	Ccalc.v2_000197,Ccalc.v2_000227,Ccalc.v2_000381,Ccalc.v2_000499,Ccalc.v2_000521,Ccalc.v2_000586,Ccalc.v2_000674,Ccalc.v2_000718,Ccalc.v2_000780,Ccalc.v2_001090,Ccalc.v2_001288,Ccalc.v2_001744,Ccalc.v2_001755,Ccalc.v2_002461,Ccalc.v2_002556,Ccalc.v2_002917,Ccalc.v2_003531,Ccalc.v2_003532,Ccalc.v2_003631,Ccalc.v2_003652,Ccalc.v2_003907,Ccalc.v2_004227,Ccalc.v2_004365,Ccalc.v2_004634,Ccalc.v2_004782…
Molecular Function
GO:0004672	protein kinase activity	0.01	Ccalc.v2_001251,Ccalc.v2_001544,Ccalc.v2_001885,Ccalc.v2_001991,Ccalc.v2_002174,Ccalc.v2_002444,Ccalc.v2_003271,Ccalc.v2_003907,Ccalc.v2_004374,Ccalc.v2_006051,Ccalc.v2_008344,Ccalc.v2_009097,Ccalc.v2_009408,Ccalc.v2_010108,Ccalc.v2_010137,Ccalc.v2_010197,Ccalc.v2_010410,Ccalc.v2_010816,Ccalc.v2_011291,Ccalc.v2_011727,Ccalc.v2_012252,Ccalc.v2_012685,Ccalc.v2_014955,Ccalc.v2_015256,Ccalc.v2_015853…
GO:0005245	voltage-gated calcium channel activity	0.011	Ccalc.v2_007701,Ccalc.v2_009671,Ccalc.v2_014876
GO:0004348	glucosylceramidase activity	0.011	Ccalc.v2_003603,Ccalc.v2_013190
GO:0004739	pyruvate dehydrogenase (acetyl-transferr...	0.011	Ccalc.v2_003512,Ccalc.v2_009654
GO:0005524	ATP binding	0.013	Ccalc.v2_001251,Ccalc.v2_001289,Ccalc.v2_001533,Ccalc.v2_001544,Ccalc.v2_001885,Ccalc.v2_001991,Ccalc.v2_002174,Ccalc.v2_002444,Ccalc.v2_002863,Ccalc.v2_003271,Ccalc.v2_003370,Ccalc.v2_003434,Ccalc.v2_003506,Ccalc.v2_003859,Ccalc.v2_003907,Ccalc.v2_004035,Ccalc.v2_004374,Ccalc.v2_004634,Ccalc.v2_004902,Ccalc.v2_004987,Ccalc.v2_005236,Ccalc.v2_006051,Ccalc.v2_006765,Ccalc.v2_007303,Ccalc.v2_007342…
GO:0004222	metalloendopeptidase activity	0.02	Ccalc.v2_001302,Ccalc.v2_002756,Ccalc.v2_005989,Ccalc.v2_006754,Ccalc.v2_007149,Ccalc.v2_007882,Ccalc.v2_013060,Ccalc.v2_015765
GO:0005247	voltage-gated chloride channel activity	0.021	Ccalc.v2_007353,Ccalc.v2_010666
GO:0046961	proton-transporting ATPase activity, rot...	0.027	Ccalc.v2_010101,Ccalc.v2_010655,Ccalc.v2_010904
GO:0008233	peptidase activity	0.03	Ccalc.v2_000311,Ccalc.v2_000470,Ccalc.v2_001047,Ccalc.v2_001302,Ccalc.v2_001648,Ccalc.v2_001755,Ccalc.v2_002756,Ccalc.v2_002863,Ccalc.v2_003542,Ccalc.v2_003546,Ccalc.v2_004048,Ccalc.v2_004620,Ccalc.v2_005319,Ccalc.v2_005427,Ccalc.v2_005989,Ccalc.v2_006052,Ccalc.v2_006754,Ccalc.v2_007149,Ccalc.v2_007325,Ccalc.v2_007882,Ccalc.v2_010108,Ccalc.v2_010732,Ccalc.v2_011038,Ccalc.v2_011625,Ccalc.v2_011731…
GO:0004198	calcium-dependent cysteine-type endopept...	0.034	Ccalc.v2_004048,Ccalc.v2_011038
GO:0008440	inositol-1,4,5-trisphosphate 3-kinase ac...	0.034	Ccalc.v2_007434,Ccalc.v2_011854
GO:0017111	nucleoside-triphosphatase activity	0.035	Ccalc.v2_000919,Ccalc.v2_001533,Ccalc.v2_002863,Ccalc.v2_003370,Ccalc.v2_003434,Ccalc.v2_003506,Ccalc.v2_003859,Ccalc.v2_004035,Ccalc.v2_004987,Ccalc.v2_005236,Ccalc.v2_005455,Ccalc.v2_006765,Ccalc.v2_007342,Ccalc.v2_007747,Ccalc.v2_008575,Ccalc.v2_008997,Ccalc.v2_009067,Ccalc.v2_009408,Ccalc.v2_009652,Ccalc.v2_009991,Ccalc.v2_010008,Ccalc.v2_010101,Ccalc.v2_010137,Ccalc.v2_010175,Ccalc.v2_010655…
GO:0005509	calcium ion binding	0.048	Ccalc.v2_002031,Ccalc.v2_004121,Ccalc.v2_005319,Ccalc.v2_005405,Ccalc.v2_006688,Ccalc.v2_007701,Ccalc.v2_009644,Ccalc.v2_010148,Ccalc.v2_010797,Ccalc.v2_011038,Ccalc.v2_012028,Ccalc.v2_012872,Ccalc.v2_013000,Ccalc.v2_013280,Ccalc.v2_013390,Ccalc.v2_014196,Ccalc.v2_014876,Ccalc.v2_015276,Ccalc.v2_015861,Ccalc.v2_016080
GO:0004867	serine-type endopeptidase inhibitor acti...	0.049	Ccalc.v2_007882,Ccalc.v2_013302

## Sheet: DEXseq_Genes
Ccalc.v2_000041
Ccalc.v2_000070
Ccalc.v2_000197
Ccalc.v2_000199
Ccalc.v2_000212
Ccalc.v2_000227
Ccalc.v2_000236
Ccalc.v2_000292
Ccalc.v2_000297
Ccalc.v2_000298
Ccalc.v2_000305
Ccalc.v2_000316
Ccalc.v2_000381
Ccalc.v2_000452
Ccalc.v2_000470
Ccalc.v2_000501
Ccalc.v2_000509
Ccalc.v2_000512
Ccalc.v2_000519
Ccalc.v2_000567
Ccalc.v2_000600
Ccalc.v2_000685
Ccalc.v2_000686
Ccalc.v2_000718
Ccalc.v2_000780
Ccalc.v2_000795
Ccalc.v2_000804
Ccalc.v2_000805
Ccalc.v2_000852
Ccalc.v2_000916
Ccalc.v2_000919
Ccalc.v2_000998
Ccalc.v2_001033
Ccalc.v2_001090
Ccalc.v2_001113
Ccalc.v2_001127
Ccalc.v2_001285
Ccalc.v2_001288
Ccalc.v2_001289
Ccalc.v2_001302
Ccalc.v2_001422
Ccalc.v2_001430
Ccalc.v2_001497
Ccalc.v2_001510
Ccalc.v2_001541
Ccalc.v2_001544
Ccalc.v2_001557
Ccalc.v2_001566
Ccalc.v2_001694
Ccalc.v2_001744
Ccalc.v2_001756
Ccalc.v2_001776
Ccalc.v2_001853
Ccalc.v2_001991
Ccalc.v2_002049
Ccalc.v2_002146
Ccalc.v2_002174
Ccalc.v2_002248
Ccalc.v2_002325
Ccalc.v2_002331
Ccalc.v2_002444
Ccalc.v2_002451
Ccalc.v2_002475
Ccalc.v2_002476
Ccalc.v2_002494
Ccalc.v2_002556
Ccalc.v2_002608
Ccalc.v2_002699
Ccalc.v2_002756
Ccalc.v2_002829
Ccalc.v2_002921
Ccalc.v2_003213
Ccalc.v2_003272
Ccalc.v2_003294
Ccalc.v2_003361
Ccalc.v2_003370
Ccalc.v2_003409
Ccalc.v2_003423
Ccalc.v2_003466
Ccalc.v2_003482
Ccalc.v2_003485
Ccalc.v2_003491
Ccalc.v2_003505
Ccalc.v2_003506
Ccalc.v2_003535
Ccalc.v2_003542
Ccalc.v2_003546
Ccalc.v2_003588
Ccalc.v2_003603
Ccalc.v2_003624
Ccalc.v2_003626
Ccalc.v2_003631
Ccalc.v2_003715
Ccalc.v2_003907
Ccalc.v2_003938
Ccalc.v2_004031
Ccalc.v2_004048
Ccalc.v2_004086
Ccalc.v2_004167
Ccalc.v2_004318
Ccalc.v2_004323
Ccalc.v2_004359
Ccalc.v2_004374
Ccalc.v2_004399
Ccalc.v2_004401
Ccalc.v2_004633
Ccalc.v2_004634
Ccalc.v2_004641
Ccalc.v2_004655
Ccalc.v2_004672
Ccalc.v2_004717
Ccalc.v2_004772
Ccalc.v2_004782
Ccalc.v2_004787
Ccalc.v2_004795
Ccalc.v2_004804
Ccalc.v2_004805
Ccalc.v2_004881
Ccalc.v2_004886
Ccalc.v2_004887
Ccalc.v2_004901
Ccalc.v2_004902
Ccalc.v2_004986
Ccalc.v2_005026
Ccalc.v2_005053
Ccalc.v2_005175
Ccalc.v2_005220
Ccalc.v2_005236
Ccalc.v2_005288
Ccalc.v2_005319
Ccalc.v2_005321
Ccalc.v2_005390
Ccalc.v2_005395
Ccalc.v2_005404
Ccalc.v2_005405
Ccalc.v2_005427
Ccalc.v2_005429
Ccalc.v2_005455
Ccalc.v2_005480
Ccalc.v2_005501
Ccalc.v2_005577
Ccalc.v2_005583
Ccalc.v2_005773
Ccalc.v2_005989
Ccalc.v2_006000
Ccalc.v2_006068
Ccalc.v2_006134
Ccalc.v2_006282
Ccalc.v2_006300
Ccalc.v2_006380
Ccalc.v2_006406
Ccalc.v2_006486
Ccalc.v2_006506
Ccalc.v2_006572
Ccalc.v2_006579
Ccalc.v2_006693
Ccalc.v2_006721
Ccalc.v2_006754
Ccalc.v2_006765
Ccalc.v2_006818
Ccalc.v2_006820
Ccalc.v2_006825
Ccalc.v2_006828
Ccalc.v2_006965
Ccalc.v2_006974
Ccalc.v2_007055
Ccalc.v2_007113
Ccalc.v2_007138
Ccalc.v2_007249
Ccalc.v2_007303
Ccalc.v2_007342
Ccalc.v2_007353
Ccalc.v2_007402
Ccalc.v2_007427
Ccalc.v2_007448
Ccalc.v2_007489
Ccalc.v2_007516
Ccalc.v2_007518
Ccalc.v2_007618
Ccalc.v2_007654
Ccalc.v2_007709
Ccalc.v2_007746
Ccalc.v2_007747
Ccalc.v2_007888
Ccalc.v2_007890
Ccalc.v2_007897
Ccalc.v2_007898
Ccalc.v2_007903
Ccalc.v2_008075
Ccalc.v2_008090
Ccalc.v2_008093
Ccalc.v2_008103
Ccalc.v2_008166
Ccalc.v2_008187
Ccalc.v2_008208
Ccalc.v2_008255
Ccalc.v2_008304
Ccalc.v2_008308
Ccalc.v2_008344
Ccalc.v2_008426
Ccalc.v2_008575
Ccalc.v2_008580
Ccalc.v2_008714
Ccalc.v2_008772
Ccalc.v2_008979
Ccalc.v2_009001
Ccalc.v2_009007
Ccalc.v2_009046
Ccalc.v2_009067
Ccalc.v2_009090
Ccalc.v2_009097
Ccalc.v2_009112
Ccalc.v2_009133
Ccalc.v2_009169
Ccalc.v2_009481
Ccalc.v2_009608
Ccalc.v2_009609
Ccalc.v2_009610
Ccalc.v2_009632
Ccalc.v2_009644
Ccalc.v2_009652
Ccalc.v2_009660
Ccalc.v2_009699
Ccalc.v2_009808
Ccalc.v2_009835
Ccalc.v2_009900
Ccalc.v2_009924
Ccalc.v2_009943
Ccalc.v2_009945
Ccalc.v2_009946
Ccalc.v2_009980
Ccalc.v2_009998
Ccalc.v2_010002
Ccalc.v2_010008
Ccalc.v2_010018
Ccalc.v2_010022
Ccalc.v2_010032
Ccalc.v2_010137
Ccalc.v2_010171
Ccalc.v2_010175
Ccalc.v2_010197
Ccalc.v2_010230
Ccalc.v2_010501
Ccalc.v2_010610
Ccalc.v2_010624
Ccalc.v2_010645
Ccalc.v2_010732
Ccalc.v2_010797
Ccalc.v2_010816
Ccalc.v2_010828
Ccalc.v2_010893
Ccalc.v2_010904
Ccalc.v2_011031
Ccalc.v2_011068
Ccalc.v2_011137
Ccalc.v2_011138
Ccalc.v2_011179
Ccalc.v2_011260
Ccalc.v2_011291
Ccalc.v2_011371
Ccalc.v2_011376
Ccalc.v2_011401
Ccalc.v2_011436
Ccalc.v2_011472
Ccalc.v2_011567
Ccalc.v2_011592
Ccalc.v2_011625
Ccalc.v2_011654
Ccalc.v2_011679
Ccalc.v2_011686+Ccalc.v2_011685
Ccalc.v2_011692
Ccalc.v2_011727
Ccalc.v2_011731
Ccalc.v2_011741
Ccalc.v2_011748
Ccalc.v2_011767
Ccalc.v2_011773
Ccalc.v2_011806
Ccalc.v2_011835
Ccalc.v2_011841
Ccalc.v2_011854
Ccalc.v2_011866
Ccalc.v2_011999
Ccalc.v2_012028
Ccalc.v2_012036
Ccalc.v2_012246
Ccalc.v2_012250
Ccalc.v2_012292
Ccalc.v2_012493
Ccalc.v2_012523
Ccalc.v2_012679
Ccalc.v2_012683
Ccalc.v2_012684
Ccalc.v2_012685
Ccalc.v2_012779
Ccalc.v2_012908
Ccalc.v2_013048
Ccalc.v2_013060
Ccalc.v2_013190
Ccalc.v2_013191
Ccalc.v2_013199
Ccalc.v2_013208
Ccalc.v2_013213
Ccalc.v2_013216
Ccalc.v2_013223
Ccalc.v2_013316
Ccalc.v2_013390
Ccalc.v2_013487
Ccalc.v2_013511
Ccalc.v2_013677
Ccalc.v2_013825
Ccalc.v2_013837
Ccalc.v2_013899
Ccalc.v2_013903
Ccalc.v2_014023
Ccalc.v2_014027
Ccalc.v2_014150
Ccalc.v2_014153
Ccalc.v2_014170
Ccalc.v2_014197
Ccalc.v2_014223
Ccalc.v2_014276
Ccalc.v2_014293
Ccalc.v2_014338
Ccalc.v2_014538
Ccalc.v2_014717
Ccalc.v2_014850
Ccalc.v2_014867
Ccalc.v2_014876
Ccalc.v2_014877
Ccalc.v2_014913
Ccalc.v2_014917
Ccalc.v2_014923
Ccalc.v2_014955
Ccalc.v2_014958
Ccalc.v2_014970
Ccalc.v2_014971
Ccalc.v2_014976
Ccalc.v2_015023
Ccalc.v2_015134
Ccalc.v2_015163
Ccalc.v2_015317
Ccalc.v2_015460
Ccalc.v2_015479
Ccalc.v2_015508
Ccalc.v2_015549
Ccalc.v2_015575
Ccalc.v2_015649
Ccalc.v2_015694
Ccalc.v2_015769
Ccalc.v2_015770
Ccalc.v2_015777
Ccalc.v2_015817
Ccalc.v2_015818
Ccalc.v2_015832
Ccalc.v2_015860
Ccalc.v2_015861
Ccalc.v2_015877
Ccalc.v2_015939
Ccalc.v2_015960
Ccalc.v2_016042
Ccalc.v2_016189
Ccalc.v2_016310
Ccalc.v2_016353
Ccalc.v2_016438
Ccalc.v2_016771
Ccalc.v2_016823
Ccalc.v2_016855
Ccalc.v2_016894
Ccalc.v2_016964
Ccalc.v2_017718
Ccalc.v2_017755
Ccalc.v2_017961
Ccalc.v2_020616

## Sheet: DEXseq_GO
GO.ID	Term	P-value	Significant Genes
Cellular Component
GO:0005742	mitochondrial outer membrane translocase...	0.0028	Ccalc.v2_001127,Ccalc.v2_009660
GO:0005797	Golgi medial cisterna	0.0028	Ccalc.v2_000718,Ccalc.v2_016823
GO:0000439	core TFIIH complex	0.0055	Ccalc.v2_002608,Ccalc.v2_015817
Biological Process
GO:0006597	spermine biosynthetic process	0.0013	Ccalc.v2_013199,Ccalc.v2_013899
GO:0055114	oxidation-reduction process	0.0028	Ccalc.v2_000197,Ccalc.v2_000519,Ccalc.v2_000780,Ccalc.v2_001430,Ccalc.v2_002325,Ccalc.v2_002444,Ccalc.v2_005026,Ccalc.v2_006000,Ccalc.v2_006406,Ccalc.v2_007138,Ccalc.v2_007402,Ccalc.v2_007427,Ccalc.v2_007746,Ccalc.v2_007747,Ccalc.v2_007903,Ccalc.v2_008308,Ccalc.v2_009090,Ccalc.v2_011692,Ccalc.v2_011767,Ccalc.v2_012036,Ccalc.v2_012246,Ccalc.v2_012292,Ccalc.v2_013213,Ccalc.v2_014338,Ccalc.v2_014917…
GO:0006559	L-phenylalanine catabolic process	0.0039	Ccalc.v2_008308,Ccalc.v2_015460
GO:0006570	tyrosine metabolic process	0.0227	Ccalc.v2_003626,Ccalc.v2_005175,Ccalc.v2_008308,Ccalc.v2_009699,Ccalc.v2_012292,Ccalc.v2_015460
GO:0006777	Mo-molybdopterin cofactor biosynthetic p...	0.0246	Ccalc.v2_003294,Ccalc.v2_014153
GO:0015940	pantothenate biosynthetic process	0.0246	Ccalc.v2_004902,Ccalc.v2_013213
GO:0019482	beta-alanine metabolic process	0.0246	Ccalc.v2_013213,Ccalc.v2_013899
GO:0000290	deadenylation-dependent decapping of nuc...	0.0365	Ccalc.v2_011731
GO:0006491	N-glycan processing	0.0365	Ccalc.v2_009644
GO:0006557	S-adenosylmethioninamine biosynthetic pr...	0.0365	Ccalc.v2_013199
GO:0006868	glutamine transport	0.0365	Ccalc.v2_000227
GO:0008049	male courtship behavior	0.0365	Ccalc.v2_000227
GO:0008295	spermidine biosynthetic process	0.0365	Ccalc.v2_013199
GO:0009235	cobalamin metabolic process	0.0365	Ccalc.v2_014867
GO:0014047	glutamate secretion	0.0365	Ccalc.v2_000227
GO:0015734	taurine transport	0.0365	Ccalc.v2_000227
GO:0015783	GDP-fucose transport	0.0365	Ccalc.v2_016823
GO:0015784	GDP-mannose transport	0.0365	Ccalc.v2_016823
GO:0015786	UDP-glucose transport	0.0365	Ccalc.v2_016823
GO:0015788	UDP-N-acetylglucosamine transport	0.0365	Ccalc.v2_016823
GO:0015813	L-glutamate transport	0.0365	Ccalc.v2_000227
GO:0018117	protein adenylylation	0.0365	Ccalc.v2_004634
GO:0019358	nicotinate nucleotide salvage	0.0365	Ccalc.v2_002475
GO:0030328	prenylcysteine catabolic process	0.0365	Ccalc.v2_007427
GO:0042351	'de novo' GDP-L-fucose biosynthetic proc...	0.0365	Ccalc.v2_016042
GO:0045002	double-strand break repair via single-st...	0.0365	Ccalc.v2_005501
GO:0090124	N-4 methylation of cytosine	0.0365	Ccalc.v2_003546
GO:0006468	protein phosphorylation	0.0378	Ccalc.v2_001544,Ccalc.v2_001991,Ccalc.v2_002174,Ccalc.v2_002444,Ccalc.v2_003907,Ccalc.v2_004374,Ccalc.v2_008344,Ccalc.v2_009097,Ccalc.v2_010137,Ccalc.v2_010197,Ccalc.v2_010816,Ccalc.v2_011291,Ccalc.v2_011679,Ccalc.v2_011727,Ccalc.v2_012685,Ccalc.v2_014955,Ccalc.v2_016189
GO:0006633	fatty acid biosynthetic process	0.0482	Ccalc.v2_000197,Ccalc.v2_004782,Ccalc.v2_004787,Ccalc.v2_012036
Molecular Function
GO:0004348	glucosylceramidase activity	0.0037	Ccalc.v2_003603,Ccalc.v2_013190
GO:0017111	nucleoside-triphosphatase activity	0.0128	Ccalc.v2_000919,Ccalc.v2_003370,Ccalc.v2_003506,Ccalc.v2_005236,Ccalc.v2_005455,Ccalc.v2_006765,Ccalc.v2_007342,Ccalc.v2_007747,Ccalc.v2_008575,Ccalc.v2_009067,Ccalc.v2_009652,Ccalc.v2_010008,Ccalc.v2_010137,Ccalc.v2_010175,Ccalc.v2_010904,Ccalc.v2_011068,Ccalc.v2_011260,Ccalc.v2_011625,Ccalc.v2_011654,Ccalc.v2_011767,Ccalc.v2_012679,Ccalc.v2_013060,Ccalc.v2_013511,Ccalc.v2_013903,Ccalc.v2_015817
GO:0005524	ATP binding	0.0132	Ccalc.v2_001289,Ccalc.v2_001544,Ccalc.v2_001991,Ccalc.v2_002174,Ccalc.v2_002444,Ccalc.v2_003370,Ccalc.v2_003506,Ccalc.v2_003907,Ccalc.v2_004374,Ccalc.v2_004634,Ccalc.v2_004902,Ccalc.v2_005236,Ccalc.v2_006765,Ccalc.v2_007303,Ccalc.v2_007342,Ccalc.v2_007747,Ccalc.v2_008344,Ccalc.v2_008575,Ccalc.v2_009067,Ccalc.v2_009097,Ccalc.v2_009652,Ccalc.v2_010008,Ccalc.v2_010137,Ccalc.v2_010175,Ccalc.v2_010197…
GO:0003995	acyl-CoA dehydrogenase activity	0.0307	Ccalc.v2_001430,Ccalc.v2_002444
GO:0004014	adenosylmethionine decarboxylase activit...	0.0356	Ccalc.v2_013199
GO:0004134	4-alpha-glucanotransferase activity	0.0356	Ccalc.v2_014971
GO:0004135	amylo-alpha-1,6-glucosidase activity	0.0356	Ccalc.v2_014971
GO:0004158	dihydroorotate oxidase activity	0.0356	Ccalc.v2_013213
GO:0004345	glucose-6-phosphate dehydrogenase activi...	0.0356	Ccalc.v2_017961
GO:0004505	phenylalanine 4-monooxygenase activity	0.0356	Ccalc.v2_015460
GO:0004514	nicotinate-nucleotide diphosphorylase (c...	0.0356	Ccalc.v2_002475
GO:0004516	nicotinate phosphoribosyltransferase act...	0.0356	Ccalc.v2_002475
GO:0004642	phosphoribosylformylglycinamidine syntha...	0.0356	Ccalc.v2_003482
GO:0004726	non-membrane spanning protein tyrosine p...	0.0356	Ccalc.v2_009699
GO:0005457	GDP-fucose transmembrane transporter act...	0.0356	Ccalc.v2_016823
GO:0005458	GDP-mannose transmembrane transporter ac...	0.0356	Ccalc.v2_016823
GO:0005460	UDP-glucose transmembrane transporter ac...	0.0356	Ccalc.v2_016823
GO:0005462	UDP-N-acetylglucosamine transmembrane tr...	0.0356	Ccalc.v2_016823
GO:0008455	alpha-1,6-mannosylglycoprotein 2-beta-N-...	0.0356	Ccalc.v2_000718
GO:0015667	site-specific DNA-methyltransferase (cyt...	0.0356	Ccalc.v2_003546
GO:0016768	spermine synthase activity	0.0356	Ccalc.v2_013899
GO:0016987	sigma factor activity	0.0356	Ccalc.v2_000298
GO:0017113	dihydropyrimidine dehydrogenase (NADP+) ...	0.0356	Ccalc.v2_013213
GO:0050577	GDP-L-fucose synthase activity	0.0356	Ccalc.v2_016042
GO:0070733	protein adenylyltransferase activity	0.0356	Ccalc.v2_004634
GO:0004222	metalloendopeptidase activity	0.045	Ccalc.v2_001302,Ccalc.v2_002756,Ccalc.v2_005989,Ccalc.v2_006754,Ccalc.v2_013060
GO:0050660	flavin adenine dinucleotide binding	0.045	Ccalc.v2_001430,Ccalc.v2_002444,Ccalc.v2_005026,Ccalc.v2_006000,Ccalc.v2_011767

## Sheet: Differentially_Methylated_Genes
Ccalc.v2_000283
Ccalc.v2_000285
Ccalc.v2_000286
Ccalc.v2_000287
Ccalc.v2_000288
Ccalc.v2_000298
Ccalc.v2_000299
Ccalc.v2_000330
Ccalc.v2_000339
Ccalc.v2_000345
Ccalc.v2_000371
Ccalc.v2_000459
Ccalc.v2_000541
Ccalc.v2_000678
Ccalc.v2_000679
Ccalc.v2_000692
Ccalc.v2_000709
Ccalc.v2_000713
Ccalc.v2_000714
Ccalc.v2_000796
Ccalc.v2_000839
Ccalc.v2_000985
Ccalc.v2_000986
Ccalc.v2_000998
Ccalc.v2_001073
Ccalc.v2_001076
Ccalc.v2_001093
Ccalc.v2_001278
Ccalc.v2_002487
Ccalc.v2_002503
Ccalc.v2_002540
Ccalc.v2_002607
Ccalc.v2_002755
Ccalc.v2_002867
Ccalc.v2_003314
Ccalc.v2_003450
Ccalc.v2_003477
Ccalc.v2_003479
Ccalc.v2_003480
Ccalc.v2_003481
Ccalc.v2_003483
Ccalc.v2_003586
Ccalc.v2_003592
Ccalc.v2_003593
Ccalc.v2_003595
Ccalc.v2_003606
Ccalc.v2_003607
Ccalc.v2_003952
Ccalc.v2_004038
Ccalc.v2_004040
Ccalc.v2_004110
Ccalc.v2_004307
Ccalc.v2_004656
Ccalc.v2_004800
Ccalc.v2_004906
Ccalc.v2_004960
Ccalc.v2_004961
Ccalc.v2_004998
Ccalc.v2_005012
Ccalc.v2_005013
Ccalc.v2_005046
Ccalc.v2_005057
Ccalc.v2_005068
Ccalc.v2_005123
Ccalc.v2_005208
Ccalc.v2_005209
Ccalc.v2_005414
Ccalc.v2_005415
Ccalc.v2_005506
Ccalc.v2_005630
Ccalc.v2_006095
Ccalc.v2_006096
Ccalc.v2_006109
Ccalc.v2_006110
Ccalc.v2_006119
Ccalc.v2_006291
Ccalc.v2_006292
Ccalc.v2_006306
Ccalc.v2_006554
Ccalc.v2_006555
Ccalc.v2_006804
Ccalc.v2_006854
Ccalc.v2_006855
Ccalc.v2_006950
Ccalc.v2_007049
Ccalc.v2_007142
Ccalc.v2_007144
Ccalc.v2_007337
Ccalc.v2_007358
Ccalc.v2_007554
Ccalc.v2_007877
Ccalc.v2_007940
Ccalc.v2_007952
Ccalc.v2_007953
Ccalc.v2_007956
Ccalc.v2_007970
Ccalc.v2_008116
Ccalc.v2_008533
Ccalc.v2_008540
Ccalc.v2_008541
Ccalc.v2_008682
Ccalc.v2_008703
Ccalc.v2_008785
Ccalc.v2_008786
Ccalc.v2_008974
Ccalc.v2_009004
Ccalc.v2_009007
Ccalc.v2_009008
Ccalc.v2_009094
Ccalc.v2_009097
Ccalc.v2_009100
Ccalc.v2_009104
Ccalc.v2_009122
Ccalc.v2_009138
Ccalc.v2_009233
Ccalc.v2_009368
Ccalc.v2_009654
Ccalc.v2_009655
Ccalc.v2_009657
Ccalc.v2_010021
Ccalc.v2_010035
Ccalc.v2_010036
Ccalc.v2_010058
Ccalc.v2_010059
Ccalc.v2_010066
Ccalc.v2_010067
Ccalc.v2_010099
Ccalc.v2_010140
Ccalc.v2_010143
Ccalc.v2_010154
Ccalc.v2_010155
Ccalc.v2_010169
Ccalc.v2_010187
Ccalc.v2_010203
Ccalc.v2_010247
Ccalc.v2_010491
Ccalc.v2_010493
Ccalc.v2_010575
Ccalc.v2_010584
Ccalc.v2_010585
Ccalc.v2_010599
Ccalc.v2_010600
Ccalc.v2_010619
Ccalc.v2_010620
Ccalc.v2_010625
Ccalc.v2_010658
Ccalc.v2_010665
Ccalc.v2_010721
Ccalc.v2_010797
Ccalc.v2_010837
Ccalc.v2_010883
Ccalc.v2_010892
Ccalc.v2_010896
Ccalc.v2_010898
Ccalc.v2_010899
Ccalc.v2_010985
Ccalc.v2_011156
Ccalc.v2_011157
Ccalc.v2_011181
Ccalc.v2_011541
Ccalc.v2_011542
Ccalc.v2_011548
Ccalc.v2_011591
Ccalc.v2_011639
Ccalc.v2_011640
Ccalc.v2_011678
Ccalc.v2_011679
Ccalc.v2_011692
Ccalc.v2_011707
Ccalc.v2_011708
Ccalc.v2_011750
Ccalc.v2_011751
Ccalc.v2_011807
Ccalc.v2_011837
Ccalc.v2_011838
Ccalc.v2_011841
Ccalc.v2_011973
Ccalc.v2_012003
Ccalc.v2_012006
Ccalc.v2_012241
Ccalc.v2_012486
Ccalc.v2_012618
Ccalc.v2_012712
Ccalc.v2_012884
Ccalc.v2_012885
Ccalc.v2_012955
Ccalc.v2_013000
Ccalc.v2_013372
Ccalc.v2_013373
Ccalc.v2_013406
Ccalc.v2_013604
Ccalc.v2_013608
Ccalc.v2_013612
Ccalc.v2_013619
Ccalc.v2_013622
Ccalc.v2_013665
Ccalc.v2_013675
Ccalc.v2_013973
Ccalc.v2_013989
Ccalc.v2_014055
Ccalc.v2_014181
Ccalc.v2_014184
Ccalc.v2_014188
Ccalc.v2_014344
Ccalc.v2_014531
Ccalc.v2_014532
Ccalc.v2_014600
Ccalc.v2_014690
Ccalc.v2_014943
Ccalc.v2_014944
Ccalc.v2_015148
Ccalc.v2_015149
Ccalc.v2_015276
Ccalc.v2_015380
Ccalc.v2_015381
Ccalc.v2_015584
Ccalc.v2_015630
Ccalc.v2_015634
Ccalc.v2_015654
Ccalc.v2_015897
Ccalc.v2_015898
Ccalc.v2_016122
Ccalc.v2_016123
Ccalc.v2_016190
Ccalc.v2_016191
Ccalc.v2_016277
Ccalc.v2_016402
Ccalc.v2_016403
Ccalc.v2_016693
Ccalc.v2_016719
Ccalc.v2_016737
Ccalc.v2_016738
Ccalc.v2_016881
Ccalc.v2_016966
Ccalc.v2_017494
Ccalc.v2_017495
Ccalc.v2_018251
Ccalc.v2_018833

## Sheet: Differentially_Methylated_GO
GO.ID	Term	P-value	Significant Genes
Cellular Component
GO:0005885	Arp2/3 protein complex	0.018	Ccalc.v2_004110,Ccalc.v2_014944
GO:0000164	protein phosphatase type 1 complex	0.045	Ccalc.v2_007554
GO:0005663	DNA replication factor C complex	0.045	Ccalc.v2_010600
GO:0005847	mRNA cleavage and polyadenylation specif...	0.045	Ccalc.v2_013973
GO:0005903	brush border	0.045	Ccalc.v2_008541
GO:0005956	protein kinase CK2 complex	0.045	Ccalc.v2_003595
GO:0031379	RNA-directed RNA polymerase complex	0.045	Ccalc.v2_014344
GO:0032777	Piccolo NuA4 histone acetyltransferase c...	0.045	Ccalc.v2_007337
Biological Process
GO:0009298	GDP-mannose biosynthetic process	0.013	Ccalc.v2_009004,Ccalc.v2_010154
GO:0006414	translational elongation	0.013	Ccalc.v2_000330,Ccalc.v2_006804,Ccalc.v2_010059
GO:0006000	fructose metabolic process	0.014	Ccalc.v2_009004,Ccalc.v2_010154,Ccalc.v2_011841
GO:0006013	mannose metabolic process	0.018	Ccalc.v2_009004,Ccalc.v2_010154,Ccalc.v2_011841
GO:0006801	superoxide metabolic process	0.022	Ccalc.v2_000713,Ccalc.v2_000714
GO:0006522	alanine metabolic process	0.023	Ccalc.v2_000371,Ccalc.v2_006095,Ccalc.v2_010035
GO:0006531	aspartate metabolic process	0.023	Ccalc.v2_000371,Ccalc.v2_006095,Ccalc.v2_010035
GO:0006071	glycerol metabolic process	0.031	Ccalc.v2_009094,Ccalc.v2_011973
GO:0034314	Arp2/3 complex-mediated actin nucleation	0.031	Ccalc.v2_004110,Ccalc.v2_014944
GO:0006206	pyrimidine nucleobase metabolic process	0.032	Ccalc.v2_001076,Ccalc.v2_005057,Ccalc.v2_008116,Ccalc.v2_010599,Ccalc.v2_013989
GO:0006560	proline metabolic process	0.034	Ccalc.v2_000371,Ccalc.v2_002540,Ccalc.v2_010584
GO:0006511	ubiquitin-dependent protein catabolic pr...	0.036	Ccalc.v2_005414,Ccalc.v2_005630,Ccalc.v2_006306,Ccalc.v2_006804,Ccalc.v2_010021,Ccalc.v2_010187,Ccalc.v2_011548
GO:0006525	arginine metabolic process	0.04	Ccalc.v2_000371,Ccalc.v2_002540,Ccalc.v2_010584
GO:0006351	transcription, DNA-templated	0.042	Ccalc.v2_000298,Ccalc.v2_001076,Ccalc.v2_005057,Ccalc.v2_007144,Ccalc.v2_007337,Ccalc.v2_008116,Ccalc.v2_008785,Ccalc.v2_009104,Ccalc.v2_010493,Ccalc.v2_010599,Ccalc.v2_012712,Ccalc.v2_013989,Ccalc.v2_016190
GO:0007034	vacuolar transport	0.043	Ccalc.v2_003479,Ccalc.v2_010067
GO:0035023	regulation of Rho protein signal transdu...	0.043	Ccalc.v2_003477,Ccalc.v2_012241
GO:0006505	GPI anchor metabolic process	0.049	Ccalc.v2_004961,Ccalc.v2_011679
GO:0001172	transcription, RNA-templated	0.049	Ccalc.v2_014344
GO:0006003	fructose 2,6-bisphosphate metabolic proc...	0.049	Ccalc.v2_011841
GO:0006107	oxaloacetate metabolic process	0.049	Ccalc.v2_000371
GO:0006108	malate metabolic process	0.049	Ccalc.v2_002607
GO:0006516	glycoprotein catabolic process	0.049	Ccalc.v2_005415
GO:0006788	heme oxidation	0.049	Ccalc.v2_005012
GO:0007035	vacuolar acidification	0.049	Ccalc.v2_008541
GO:0007601	visual perception	0.049	Ccalc.v2_000288
GO:0007602	phototransduction	0.049	Ccalc.v2_000288
GO:0009821	alkaloid biosynthetic process	0.049	Ccalc.v2_000371
GO:0010862	positive regulation of pathway-restricte...	0.049	Ccalc.v2_003595
GO:0016024	CDP-diacylglycerol biosynthetic process	0.049	Ccalc.v2_000286
GO:0018298	protein-chromophore linkage	0.049	Ccalc.v2_000288
GO:0018344	protein geranylgeranylation	0.049	Ccalc.v2_011750
GO:0018401	peptidyl-proline hydroxylation to 4-hydr...	0.049	Ccalc.v2_010584
GO:0030903	notochord development	0.049	Ccalc.v2_006306
GO:0031144	proteasome localization	0.049	Ccalc.v2_005630
GO:0032927	positive regulation of activin receptor ...	0.049	Ccalc.v2_003595
GO:0033211	adiponectin-activated signaling pathway	0.049	Ccalc.v2_003595
GO:0042026	protein refolding	0.049	Ccalc.v2_010247
GO:0043537	negative regulation of blood vessel endo...	0.049	Ccalc.v2_003595
GO:0046688	response to copper ion	0.049	Ccalc.v2_000986
GO:0061154	endothelial tube morphogenesis	0.049	Ccalc.v2_003595
GO:0071630	ubiquitin-dependent catabolism of misfol...	0.049	Ccalc.v2_005630
GO:0097056	selenocysteinyl-tRNA(Sec) biosynthetic p...	0.049	Ccalc.v2_002755
Molecular Function
GO:0003899	DNA-directed 5'-3' RNA polymerase activi...	0.0054	Ccalc.v2_001076,Ccalc.v2_005057,Ccalc.v2_008116,Ccalc.v2_010599,Ccalc.v2_013989
GO:0005509	calcium ion binding	0.0149	Ccalc.v2_000709,Ccalc.v2_000713,Ccalc.v2_001278,Ccalc.v2_003477,Ccalc.v2_009138,Ccalc.v2_010658,Ccalc.v2_010797,Ccalc.v2_010837,Ccalc.v2_011678,Ccalc.v2_013000,Ccalc.v2_015276
GO:0030170	pyridoxal phosphate binding	0.0277	Ccalc.v2_000371,Ccalc.v2_002755,Ccalc.v2_006095,Ccalc.v2_015897
GO:0004190	aspartic-type endopeptidase activity	0.0428	Ccalc.v2_006292,Ccalc.v2_013604
GO:0003689	DNA clamp loader activity	0.0491	Ccalc.v2_010600
GO:0003725	double-stranded RNA binding	0.0491	Ccalc.v2_005057
GO:0003827	alpha-1,3-mannosylglycoprotein 2-beta-N-...	0.0491	Ccalc.v2_011708
GO:0003873	6-phosphofructo-2-kinase activity	0.0491	Ccalc.v2_011841
GO:0003968	RNA-directed 5'-3' RNA polymerase activi...	0.0491	Ccalc.v2_014344
GO:0004034	aldose 1-epimerase activity	0.0491	Ccalc.v2_004800
GO:0004069	L-aspartate:2-oxoglutarate aminotransfer...	0.0491	Ccalc.v2_000371
GO:0004331	fructose-2,6-bisphosphate 2-phosphatase ...	0.0491	Ccalc.v2_011841
GO:0004375	glycine dehydrogenase (decarboxylating) ...	0.0491	Ccalc.v2_015897
GO:0004392	heme oxygenase (decyclizing) activity	0.0491	Ccalc.v2_005012
GO:0004475	mannose-1-phosphate guanylyltransferase ...	0.0491	Ccalc.v2_010154
GO:0004476	mannose-6-phosphate isomerase activity	0.0491	Ccalc.v2_009004
GO:0004605	phosphatidate cytidylyltransferase activ...	0.0491	Ccalc.v2_000286
GO:0004655	porphobilinogen synthase activity	0.0491	Ccalc.v2_003592
GO:0004656	procollagen-proline 4-dioxygenase activi...	0.0491	Ccalc.v2_010584
GO:0004703	G-protein coupled receptor kinase activi...	0.0491	Ccalc.v2_014344
GO:0004760	serine-pyruvate transaminase activity	0.0491	Ccalc.v2_006095
GO:0008456	alpha-N-acetylgalactosaminidase activity	0.0491	Ccalc.v2_003481
GO:0009019	tRNA (guanine-N1-)-methyltransferase act...	0.0491	Ccalc.v2_000288
GO:0016034	maleylacetoacetate isomerase activity	0.0491	Ccalc.v2_004656
GO:0016531	copper chaperone activity	0.0491	Ccalc.v2_000986
GO:0016743	carboxyl- or carbamoyltransferase activi...	0.0491	Ccalc.v2_011751
GO:0016785	transferase activity, transferring selen...	0.0491	Ccalc.v2_002755
GO:0016987	sigma factor activity	0.0491	Ccalc.v2_000298
GO:0030060	L-malate dehydrogenase activity	0.0491	Ccalc.v2_002607
GO:0080130	L-phenylalanine:2-oxoglutarate aminotran...	0.0491	Ccalc.v2_000371

## Sheet: Methylated_Genes
Ccalc.v2_016389
Ccalc.v2_016388
Ccalc.v2_000362
Ccalc.v2_000371
Ccalc.v2_000373
Ccalc.v2_000375
Ccalc.v2_000380
Ccalc.v2_000384
Ccalc.v2_000386
Ccalc.v2_000388
Ccalc.v2_000392
Ccalc.v2_000372
Ccalc.v2_000374
Ccalc.v2_000376
Ccalc.v2_000377
Ccalc.v2_000379
Ccalc.v2_000381
Ccalc.v2_000383
Ccalc.v2_000385
Ccalc.v2_000387
Ccalc.v2_000390
Ccalc.v2_000382
Ccalc.v2_000432
Ccalc.v2_000433
Ccalc.v2_000434
Ccalc.v2_000437
Ccalc.v2_000438
Ccalc.v2_000445
Ccalc.v2_000446
Ccalc.v2_000449
Ccalc.v2_000451
Ccalc.v2_000452
Ccalc.v2_000456
Ccalc.v2_000458
Ccalc.v2_000463
Ccalc.v2_000465
Ccalc.v2_000466
Ccalc.v2_000448
Ccalc.v2_000453
Ccalc.v2_000457
Ccalc.v2_000459
Ccalc.v2_000464
Ccalc.v2_000467
Ccalc.v2_000450
Ccalc.v2_000471
Ccalc.v2_000472
Ccalc.v2_000475
Ccalc.v2_000481
Ccalc.v2_000484
Ccalc.v2_000470
Ccalc.v2_000483
Ccalc.v2_000489
Ccalc.v2_000515
Ccalc.v2_000503
Ccalc.v2_000504
Ccalc.v2_000517
Ccalc.v2_000520
Ccalc.v2_000528
Ccalc.v2_000518
Ccalc.v2_000546
Ccalc.v2_000521
Ccalc.v2_000524
Ccalc.v2_000529
Ccalc.v2_000541
Ccalc.v2_000575
Ccalc.v2_000577
Ccalc.v2_000579
Ccalc.v2_000581
Ccalc.v2_000583
Ccalc.v2_000572
Ccalc.v2_000576
Ccalc.v2_000580
Ccalc.v2_000584
Ccalc.v2_000587
Ccalc.v2_000589
Ccalc.v2_000601
Ccalc.v2_000586
Ccalc.v2_000600
Ccalc.v2_000588
Ccalc.v2_000606
Ccalc.v2_000624
Ccalc.v2_000613
Ccalc.v2_000634
Ccalc.v2_000635
Ccalc.v2_000636
Ccalc.v2_000642
Ccalc.v2_000644
Ccalc.v2_000641
Ccalc.v2_000643
Ccalc.v2_000647
Ccalc.v2_000648
Ccalc.v2_000654
Ccalc.v2_000652
Ccalc.v2_000653
Ccalc.v2_000656
Ccalc.v2_000657
Ccalc.v2_000672
Ccalc.v2_000679
Ccalc.v2_000682
Ccalc.v2_000673
Ccalc.v2_000675
Ccalc.v2_000678
Ccalc.v2_000680
Ccalc.v2_000681
Ccalc.v2_000683
Ccalc.v2_000684
Ccalc.v2_000692
Ccalc.v2_000699
Ccalc.v2_000702
Ccalc.v2_000707
Ccalc.v2_000710
Ccalc.v2_000711
Ccalc.v2_000712
Ccalc.v2_000714
Ccalc.v2_000716
Ccalc.v2_000698
Ccalc.v2_000700
Ccalc.v2_000705
Ccalc.v2_000709
Ccalc.v2_000715
Ccalc.v2_000721
Ccalc.v2_000723
Ccalc.v2_000726
Ccalc.v2_000729
Ccalc.v2_000731
Ccalc.v2_015398
Ccalc.v2_013043
Ccalc.v2_013044
Ccalc.v2_013049
Ccalc.v2_013059
Ccalc.v2_013076
Ccalc.v2_018209
Ccalc.v2_014910
Ccalc.v2_014914
Ccalc.v2_014929
Ccalc.v2_014943
Ccalc.v2_014945
Ccalc.v2_014928
Ccalc.v2_014933
Ccalc.v2_014938
Ccalc.v2_014944
Ccalc.v2_014915
Ccalc.v2_017355
Ccalc.v2_017358
Ccalc.v2_003360
Ccalc.v2_003356
Ccalc.v2_003358
Ccalc.v2_003370
Ccalc.v2_003371
Ccalc.v2_003381
Ccalc.v2_003386
Ccalc.v2_003394
Ccalc.v2_003395
Ccalc.v2_003397
Ccalc.v2_003400
Ccalc.v2_003396
Ccalc.v2_003398
Ccalc.v2_003399
Ccalc.v2_003410
Ccalc.v2_003411
Ccalc.v2_003407
Ccalc.v2_003412
Ccalc.v2_003417
Ccalc.v2_003419
Ccalc.v2_003421
Ccalc.v2_003423
Ccalc.v2_003426
Ccalc.v2_003430
Ccalc.v2_003413
Ccalc.v2_003418
Ccalc.v2_003420
Ccalc.v2_003422
Ccalc.v2_003428
Ccalc.v2_003432
Ccalc.v2_003433
Ccalc.v2_003436
Ccalc.v2_003437
Ccalc.v2_003439
Ccalc.v2_003442
Ccalc.v2_003449
Ccalc.v2_003438
Ccalc.v2_003444
Ccalc.v2_003445
Ccalc.v2_003446
Ccalc.v2_003447
Ccalc.v2_003448
Ccalc.v2_003450
Ccalc.v2_003443
Ccalc.v2_003451
Ccalc.v2_003455
Ccalc.v2_003456
Ccalc.v2_003457
Ccalc.v2_003469
Ccalc.v2_003471
Ccalc.v2_003472
Ccalc.v2_003458
Ccalc.v2_003468
Ccalc.v2_003470
Ccalc.v2_003473
Ccalc.v2_003477
Ccalc.v2_003483
Ccalc.v2_003484
Ccalc.v2_003490
Ccalc.v2_003492
Ccalc.v2_003500
Ccalc.v2_003514
Ccalc.v2_003488
Ccalc.v2_003489
Ccalc.v2_003494
Ccalc.v2_003495
Ccalc.v2_003496
Ccalc.v2_003504
Ccalc.v2_003512
Ccalc.v2_003497
Ccalc.v2_013814
Ccalc.v2_013815
Ccalc.v2_013818
Ccalc.v2_013819
Ccalc.v2_013820
Ccalc.v2_013822
Ccalc.v2_013824
Ccalc.v2_013825
Ccalc.v2_013816
Ccalc.v2_013817
Ccalc.v2_013821
Ccalc.v2_013823
Ccalc.v2_013826
Ccalc.v2_013832
Ccalc.v2_015419
Ccalc.v2_015424
Ccalc.v2_015417
Ccalc.v2_015428
Ccalc.v2_015430
Ccalc.v2_014584
Ccalc.v2_014590
Ccalc.v2_014585
Ccalc.v2_014589
Ccalc.v2_014591
Ccalc.v2_014595
Ccalc.v2_014599
Ccalc.v2_014596
Ccalc.v2_014598
Ccalc.v2_014600
Ccalc.v2_014606
Ccalc.v2_014607
Ccalc.v2_015955
Ccalc.v2_015956
Ccalc.v2_014667
Ccalc.v2_014668
Ccalc.v2_014672
Ccalc.v2_014687
Ccalc.v2_014692
Ccalc.v2_014693
Ccalc.v2_014695
Ccalc.v2_014699
Ccalc.v2_014701
Ccalc.v2_014688
Ccalc.v2_014689
Ccalc.v2_014690
Ccalc.v2_014694
Ccalc.v2_014698
Ccalc.v2_014700
Ccalc.v2_012648
Ccalc.v2_015663
Ccalc.v2_015665
Ccalc.v2_015666
Ccalc.v2_017767
Ccalc.v2_016933
Ccalc.v2_014245
Ccalc.v2_014246
Ccalc.v2_014242
Ccalc.v2_014247
Ccalc.v2_005539
Ccalc.v2_005540
Ccalc.v2_005557
Ccalc.v2_005563
Ccalc.v2_005565
Ccalc.v2_005558
Ccalc.v2_005562
Ccalc.v2_005566
Ccalc.v2_005575
Ccalc.v2_005576
Ccalc.v2_005590
Ccalc.v2_005589
Ccalc.v2_005591
Ccalc.v2_005605
Ccalc.v2_005606
Ccalc.v2_005607
Ccalc.v2_005613
Ccalc.v2_005617
Ccalc.v2_005618
Ccalc.v2_005635
Ccalc.v2_005637
Ccalc.v2_005638
Ccalc.v2_005630
Ccalc.v2_005632
Ccalc.v2_005636
Ccalc.v2_017589
Ccalc.v2_017590
Ccalc.v2_019683
Ccalc.v2_014007
Ccalc.v2_014009
Ccalc.v2_014006
Ccalc.v2_014008
Ccalc.v2_014014
Ccalc.v2_014015
Ccalc.v2_014028
Ccalc.v2_014031
Ccalc.v2_014032
Ccalc.v2_014016
Ccalc.v2_014021
Ccalc.v2_014029
Ccalc.v2_005195
Ccalc.v2_005196
Ccalc.v2_005210
Ccalc.v2_005207
Ccalc.v2_005216
Ccalc.v2_005211
Ccalc.v2_005217
Ccalc.v2_005222
Ccalc.v2_005240
Ccalc.v2_005271
Ccalc.v2_005274
Ccalc.v2_005277
Ccalc.v2_005267
Ccalc.v2_005273
Ccalc.v2_009523
Ccalc.v2_009524
Ccalc.v2_009530
Ccalc.v2_009536
Ccalc.v2_009538
Ccalc.v2_009541
Ccalc.v2_009529
Ccalc.v2_009531
Ccalc.v2_009532
Ccalc.v2_009535
Ccalc.v2_009537
Ccalc.v2_009522
Ccalc.v2_009540
Ccalc.v2_009572
Ccalc.v2_008334
Ccalc.v2_008345
Ccalc.v2_008343
Ccalc.v2_008407
Ccalc.v2_008413
Ccalc.v2_008408
Ccalc.v2_008414
Ccalc.v2_008528
Ccalc.v2_008530
Ccalc.v2_008531
Ccalc.v2_008534
Ccalc.v2_008527
Ccalc.v2_008529
Ccalc.v2_008532
Ccalc.v2_008533
Ccalc.v2_008538
Ccalc.v2_008541
Ccalc.v2_008542
Ccalc.v2_008536
Ccalc.v2_008548
Ccalc.v2_008550
Ccalc.v2_008565
Ccalc.v2_008569
Ccalc.v2_008581
Ccalc.v2_008585
Ccalc.v2_008596
Ccalc.v2_008598
Ccalc.v2_008582
Ccalc.v2_008583
Ccalc.v2_008584
Ccalc.v2_008591
Ccalc.v2_008595
Ccalc.v2_008597
Ccalc.v2_008608
Ccalc.v2_008610
Ccalc.v2_008612
Ccalc.v2_008616
Ccalc.v2_008618
Ccalc.v2_008620
Ccalc.v2_008607
Ccalc.v2_008609
Ccalc.v2_008615
Ccalc.v2_008617
Ccalc.v2_008619
Ccalc.v2_008621
Ccalc.v2_008623
Ccalc.v2_008649
Ccalc.v2_008664
Ccalc.v2_008665
Ccalc.v2_017906
Ccalc.v2_019721
Ccalc.v2_016684
Ccalc.v2_016690
Ccalc.v2_016693
Ccalc.v2_016694
Ccalc.v2_016691
Ccalc.v2_016692
Ccalc.v2_016687
Ccalc.v2_015771
Ccalc.v2_015773
Ccalc.v2_015772
Ccalc.v2_015774
Ccalc.v2_018379
Ccalc.v2_017581
Ccalc.v2_017580
Ccalc.v2_017702
Ccalc.v2_020292
Ccalc.v2_004304
Ccalc.v2_004309
Ccalc.v2_004313
Ccalc.v2_004314
Ccalc.v2_004317
Ccalc.v2_004319
Ccalc.v2_004320
Ccalc.v2_004305
Ccalc.v2_004310
Ccalc.v2_004316
Ccalc.v2_004318
Ccalc.v2_004321
Ccalc.v2_004323
Ccalc.v2_004328
Ccalc.v2_004333
Ccalc.v2_004322
Ccalc.v2_004327
Ccalc.v2_004329
Ccalc.v2_004334
Ccalc.v2_004335
Ccalc.v2_004336
Ccalc.v2_004357
Ccalc.v2_004363
Ccalc.v2_004364
Ccalc.v2_004366
Ccalc.v2_004375
Ccalc.v2_004376
Ccalc.v2_004394
Ccalc.v2_004395
Ccalc.v2_004399
Ccalc.v2_004400
Ccalc.v2_004401
Ccalc.v2_004409
Ccalc.v2_004411
Ccalc.v2_004408
Ccalc.v2_004428
Ccalc.v2_004430
Ccalc.v2_004429
Ccalc.v2_004431
Ccalc.v2_004432
Ccalc.v2_004435
Ccalc.v2_004436
Ccalc.v2_004438
Ccalc.v2_004437
Ccalc.v2_004451
Ccalc.v2_004457
Ccalc.v2_004458
Ccalc.v2_004448
Ccalc.v2_004454
Ccalc.v2_007642
Ccalc.v2_007648
Ccalc.v2_007647
Ccalc.v2_007649
Ccalc.v2_007672
Ccalc.v2_007670
Ccalc.v2_007673
Ccalc.v2_007685
Ccalc.v2_007687
Ccalc.v2_007692
Ccalc.v2_007686
Ccalc.v2_007688
Ccalc.v2_007736
Ccalc.v2_007738
Ccalc.v2_007737
Ccalc.v2_007739
Ccalc.v2_018721
Ccalc.v2_018722
Ccalc.v2_017000
Ccalc.v2_016997
Ccalc.v2_015837
Ccalc.v2_015848
Ccalc.v2_015842
Ccalc.v2_015846
Ccalc.v2_015847
Ccalc.v2_009810
Ccalc.v2_009812
Ccalc.v2_009813
Ccalc.v2_009806
Ccalc.v2_009814
Ccalc.v2_009823
Ccalc.v2_009822
Ccalc.v2_009834
Ccalc.v2_009835
Ccalc.v2_009838
Ccalc.v2_009844
Ccalc.v2_009846
Ccalc.v2_009845
Ccalc.v2_009847
Ccalc.v2_009848
Ccalc.v2_015673
Ccalc.v2_010988
Ccalc.v2_010991
Ccalc.v2_011003
Ccalc.v2_011005
Ccalc.v2_011015
Ccalc.v2_011019
Ccalc.v2_011010
Ccalc.v2_011014
Ccalc.v2_011018
Ccalc.v2_011020
Ccalc.v2_011032
Ccalc.v2_011034
Ccalc.v2_011052
Ccalc.v2_011033
Ccalc.v2_011042
Ccalc.v2_012833
Ccalc.v2_019405
Ccalc.v2_014975
Ccalc.v2_014977
Ccalc.v2_014979
Ccalc.v2_014988
Ccalc.v2_014989
Ccalc.v2_014991
Ccalc.v2_014992
Ccalc.v2_014998
Ccalc.v2_015001
Ccalc.v2_015003
Ccalc.v2_015004
Ccalc.v2_015007
Ccalc.v2_014976
Ccalc.v2_014978
Ccalc.v2_014984
Ccalc.v2_014997
Ccalc.v2_015006
Ccalc.v2_014990
Ccalc.v2_015002
Ccalc.v2_019093
Ccalc.v2_001702
Ccalc.v2_001704
Ccalc.v2_001701
Ccalc.v2_001703
Ccalc.v2_001736
Ccalc.v2_001754
Ccalc.v2_001755
Ccalc.v2_001757
Ccalc.v2_001760
Ccalc.v2_001756
Ccalc.v2_001775
Ccalc.v2_001777
Ccalc.v2_001778
Ccalc.v2_001781
Ccalc.v2_001783
Ccalc.v2_001776
Ccalc.v2_001782
Ccalc.v2_001786
Ccalc.v2_001779
Ccalc.v2_001804
Ccalc.v2_001806
Ccalc.v2_001818
Ccalc.v2_001836
Ccalc.v2_001835
Ccalc.v2_001842
Ccalc.v2_001844
Ccalc.v2_001845
Ccalc.v2_001846
Ccalc.v2_001848
Ccalc.v2_001843
Ccalc.v2_001847
Ccalc.v2_001849
Ccalc.v2_001854
Ccalc.v2_001858
Ccalc.v2_001860
Ccalc.v2_001855
Ccalc.v2_001857
Ccalc.v2_001859
Ccalc.v2_001861
Ccalc.v2_001856
Ccalc.v2_001866
Ccalc.v2_001867
Ccalc.v2_001871
Ccalc.v2_001873
Ccalc.v2_001876
Ccalc.v2_001877
Ccalc.v2_001870
Ccalc.v2_001872
Ccalc.v2_001874
Ccalc.v2_001875
Ccalc.v2_001886
Ccalc.v2_001893
Ccalc.v2_001894
Ccalc.v2_001896
Ccalc.v2_001897
Ccalc.v2_001898
Ccalc.v2_001887
Ccalc.v2_001891
Ccalc.v2_001895
Ccalc.v2_001921
Ccalc.v2_001923
Ccalc.v2_001922
Ccalc.v2_001926
Ccalc.v2_018629
Ccalc.v2_008920
Ccalc.v2_008923
Ccalc.v2_008919
Ccalc.v2_008942
Ccalc.v2_008934
Ccalc.v2_008935
Ccalc.v2_008937
Ccalc.v2_008940
Ccalc.v2_008941
Ccalc.v2_008945
Ccalc.v2_008946
Ccalc.v2_008951
Ccalc.v2_008954
Ccalc.v2_008957
Ccalc.v2_008963
Ccalc.v2_008964
Ccalc.v2_008966
Ccalc.v2_008967
Ccalc.v2_008949
Ccalc.v2_008950
Ccalc.v2_008960
Ccalc.v2_008965
Ccalc.v2_008953
Ccalc.v2_008952
Ccalc.v2_008971
Ccalc.v2_008973
Ccalc.v2_008972
Ccalc.v2_008974
Ccalc.v2_008975
Ccalc.v2_008979
Ccalc.v2_008993
Ccalc.v2_008990
Ccalc.v2_008992
Ccalc.v2_008994
Ccalc.v2_009004
Ccalc.v2_009010
Ccalc.v2_009011
Ccalc.v2_009016
Ccalc.v2_009003
Ccalc.v2_009005
Ccalc.v2_009006
Ccalc.v2_009008
Ccalc.v2_009017
Ccalc.v2_009007
Ccalc.v2_011520
Ccalc.v2_011529
Ccalc.v2_011531
Ccalc.v2_011532
Ccalc.v2_011534
Ccalc.v2_011537
Ccalc.v2_011541
Ccalc.v2_011533
Ccalc.v2_011536
Ccalc.v2_011538
Ccalc.v2_011545
Ccalc.v2_011547
Ccalc.v2_015202
Ccalc.v2_015243
Ccalc.v2_015248
Ccalc.v2_011961
Ccalc.v2_011952
Ccalc.v2_011953
Ccalc.v2_011960
Ccalc.v2_011963
Ccalc.v2_011972
Ccalc.v2_011973
Ccalc.v2_011974
Ccalc.v2_011995
Ccalc.v2_011998
Ccalc.v2_012000
Ccalc.v2_012002
Ccalc.v2_012004
Ccalc.v2_012006
Ccalc.v2_011997
Ccalc.v2_011999
Ccalc.v2_012001
Ccalc.v2_012003
Ccalc.v2_012005
Ccalc.v2_013474
Ccalc.v2_013487
Ccalc.v2_013489
Ccalc.v2_013473
Ccalc.v2_013486
Ccalc.v2_013488
Ccalc.v2_013490
Ccalc.v2_013491
Ccalc.v2_013493
Ccalc.v2_013494
Ccalc.v2_013497
Ccalc.v2_013512
Ccalc.v2_013492
Ccalc.v2_013495
Ccalc.v2_013496
Ccalc.v2_013499
Ccalc.v2_013502
Ccalc.v2_013511
Ccalc.v2_012676
Ccalc.v2_012681
Ccalc.v2_012684
Ccalc.v2_012683
Ccalc.v2_012685
Ccalc.v2_012688
Ccalc.v2_012707
Ccalc.v2_012709
Ccalc.v2_012710
Ccalc.v2_012713
Ccalc.v2_012715
Ccalc.v2_012693
Ccalc.v2_012697
Ccalc.v2_012708
Ccalc.v2_012712
Ccalc.v2_012716
Ccalc.v2_013888
Ccalc.v2_013890
Ccalc.v2_013892
Ccalc.v2_013894
Ccalc.v2_013895
Ccalc.v2_013889
Ccalc.v2_013891
Ccalc.v2_013893
Ccalc.v2_013896
Ccalc.v2_013898
Ccalc.v2_013901
Ccalc.v2_013899
Ccalc.v2_013900
Ccalc.v2_013906
Ccalc.v2_013908
Ccalc.v2_016120
Ccalc.v2_016122
Ccalc.v2_016128
Ccalc.v2_016121
Ccalc.v2_016123
Ccalc.v2_016124
Ccalc.v2_016129
Ccalc.v2_009164
Ccalc.v2_009168
Ccalc.v2_009170
Ccalc.v2_009172
Ccalc.v2_009173
Ccalc.v2_009165
Ccalc.v2_009167
Ccalc.v2_009169
Ccalc.v2_009171
Ccalc.v2_009174
Ccalc.v2_009176
Ccalc.v2_009163
Ccalc.v2_009181
Ccalc.v2_009182
Ccalc.v2_009190
Ccalc.v2_009192
Ccalc.v2_009193
Ccalc.v2_018342
Ccalc.v2_018343
Ccalc.v2_020074
Ccalc.v2_016775
Ccalc.v2_004161
Ccalc.v2_004164
Ccalc.v2_004160
Ccalc.v2_004162
Ccalc.v2_004167
Ccalc.v2_004166
Ccalc.v2_004168
Ccalc.v2_004190
Ccalc.v2_004201
Ccalc.v2_004198
Ccalc.v2_004209
Ccalc.v2_004221
Ccalc.v2_004220
Ccalc.v2_004231
Ccalc.v2_004294
Ccalc.v2_018744
Ccalc.v2_014052
Ccalc.v2_014053
Ccalc.v2_014054
Ccalc.v2_014056
Ccalc.v2_014048
Ccalc.v2_014050
Ccalc.v2_014055
Ccalc.v2_014057
Ccalc.v2_014051
Ccalc.v2_017715
Ccalc.v2_017718
Ccalc.v2_017714
Ccalc.v2_017717
Ccalc.v2_017719
Ccalc.v2_010402
Ccalc.v2_010406
Ccalc.v2_010401
Ccalc.v2_010408
Ccalc.v2_010410
Ccalc.v2_010432
Ccalc.v2_010450
Ccalc.v2_010431
Ccalc.v2_010451
Ccalc.v2_003525
Ccalc.v2_003531
Ccalc.v2_003530
Ccalc.v2_003542
Ccalc.v2_003546
Ccalc.v2_003534
Ccalc.v2_003544
Ccalc.v2_003550
Ccalc.v2_003567
Ccalc.v2_003564
Ccalc.v2_003568
Ccalc.v2_003585
Ccalc.v2_003587
Ccalc.v2_003589
Ccalc.v2_003591
Ccalc.v2_003593
Ccalc.v2_003580
Ccalc.v2_003581
Ccalc.v2_003584
Ccalc.v2_003586
Ccalc.v2_003588
Ccalc.v2_003590
Ccalc.v2_003592
Ccalc.v2_003594
Ccalc.v2_003595
Ccalc.v2_003596
Ccalc.v2_003598
Ccalc.v2_003606
Ccalc.v2_003608
Ccalc.v2_003614
Ccalc.v2_003617
Ccalc.v2_003621
Ccalc.v2_003597
Ccalc.v2_003599
Ccalc.v2_003609
Ccalc.v2_003613
Ccalc.v2_003616
Ccalc.v2_003618
Ccalc.v2_003619
Ccalc.v2_003620
Ccalc.v2_003627
Ccalc.v2_003628
Ccalc.v2_003626
Ccalc.v2_003680
Ccalc.v2_003667
Ccalc.v2_003672
Ccalc.v2_003674
Ccalc.v2_003676
Ccalc.v2_003681
Ccalc.v2_003685
Ccalc.v2_016405
Ccalc.v2_012248
Ccalc.v2_012247
Ccalc.v2_012259
Ccalc.v2_012260
Ccalc.v2_012249
Ccalc.v2_012282
Ccalc.v2_012277
Ccalc.v2_012283
Ccalc.v2_012284
Ccalc.v2_012285
Ccalc.v2_011681
Ccalc.v2_011684
Ccalc.v2_011691
Ccalc.v2_011704
Ccalc.v2_011708
Ccalc.v2_011710
Ccalc.v2_011682
Ccalc.v2_011683
Ccalc.v2_011686
Ccalc.v2_011706
Ccalc.v2_011707
Ccalc.v2_011709
Ccalc.v2_011685
Ccalc.v2_011720
Ccalc.v2_011726
Ccalc.v2_011728
Ccalc.v2_011734
Ccalc.v2_011736
Ccalc.v2_011738
Ccalc.v2_011745
Ccalc.v2_011746
Ccalc.v2_011750
Ccalc.v2_011752
Ccalc.v2_011753
Ccalc.v2_011755
Ccalc.v2_011757
Ccalc.v2_011719
Ccalc.v2_011727
Ccalc.v2_011729
Ccalc.v2_011731
Ccalc.v2_011735
Ccalc.v2_011744
Ccalc.v2_011751
Ccalc.v2_011758
Ccalc.v2_011764
Ccalc.v2_011754
Ccalc.v2_016678
Ccalc.v2_016395
Ccalc.v2_016394
Ccalc.v2_020361
Ccalc.v2_019325
Ccalc.v2_003687
Ccalc.v2_003694
Ccalc.v2_003695
Ccalc.v2_003697
Ccalc.v2_003700
Ccalc.v2_003703
Ccalc.v2_003688
Ccalc.v2_003689
Ccalc.v2_003693
Ccalc.v2_003696
Ccalc.v2_003701
Ccalc.v2_003702
Ccalc.v2_003704
Ccalc.v2_003707
Ccalc.v2_003708
Ccalc.v2_003709
Ccalc.v2_003721
Ccalc.v2_003730
Ccalc.v2_003731
Ccalc.v2_003729
Ccalc.v2_003736
Ccalc.v2_003738
Ccalc.v2_003737
Ccalc.v2_003739
Ccalc.v2_003745
Ccalc.v2_003746
Ccalc.v2_003749
Ccalc.v2_003751
Ccalc.v2_003754
Ccalc.v2_003757
Ccalc.v2_003743
Ccalc.v2_003744
Ccalc.v2_003747
Ccalc.v2_003748
Ccalc.v2_003750
Ccalc.v2_003760
Ccalc.v2_003764
Ccalc.v2_003756
Ccalc.v2_003758
Ccalc.v2_003782
Ccalc.v2_003794
Ccalc.v2_003795
Ccalc.v2_003797
Ccalc.v2_003796
Ccalc.v2_003798
Ccalc.v2_003813
Ccalc.v2_003818
Ccalc.v2_003820
Ccalc.v2_003817
Ccalc.v2_003821
Ccalc.v2_003843
Ccalc.v2_003841
Ccalc.v2_003842
Ccalc.v2_003844
Ccalc.v2_017825
Ccalc.v2_002890
Ccalc.v2_002892
Ccalc.v2_002907
Ccalc.v2_002909
Ccalc.v2_002908
Ccalc.v2_002943
Ccalc.v2_002940
Ccalc.v2_002941
Ccalc.v2_002942
Ccalc.v2_002954
Ccalc.v2_002955
Ccalc.v2_002956
Ccalc.v2_002962
Ccalc.v2_002963
Ccalc.v2_002965
Ccalc.v2_002967
Ccalc.v2_002960
Ccalc.v2_002961
Ccalc.v2_002964
Ccalc.v2_002966
Ccalc.v2_002975
Ccalc.v2_002986
Ccalc.v2_002985
Ccalc.v2_018637
Ccalc.v2_018893
Ccalc.v2_015614
Ccalc.v2_015617
Ccalc.v2_015630
Ccalc.v2_015631
Ccalc.v2_015634
Ccalc.v2_015616
Ccalc.v2_015618
Ccalc.v2_015620
Ccalc.v2_015629
Ccalc.v2_015633
Ccalc.v2_015619
Ccalc.v2_014139
Ccalc.v2_014140
Ccalc.v2_014151
Ccalc.v2_014154
Ccalc.v2_014138
Ccalc.v2_014144
Ccalc.v2_014150
Ccalc.v2_014152
Ccalc.v2_014153
Ccalc.v2_014137
Ccalc.v2_012602
Ccalc.v2_012604
Ccalc.v2_012601
Ccalc.v2_012603
Ccalc.v2_012616
Ccalc.v2_012618
Ccalc.v2_012626
Ccalc.v2_015181
Ccalc.v2_015184
Ccalc.v2_020590
Ccalc.v2_020276
Ccalc.v2_006447
Ccalc.v2_006446
Ccalc.v2_006448
Ccalc.v2_006483
Ccalc.v2_006485
Ccalc.v2_006487
Ccalc.v2_006486
Ccalc.v2_006488
Ccalc.v2_018811
Ccalc.v2_018812
Ccalc.v2_013732
Ccalc.v2_013733
Ccalc.v2_013744
Ccalc.v2_013743
Ccalc.v2_018929
Ccalc.v2_002698
Ccalc.v2_002700
Ccalc.v2_002699
Ccalc.v2_002722
Ccalc.v2_002721
Ccalc.v2_002743
Ccalc.v2_002745
Ccalc.v2_002744
Ccalc.v2_002751
Ccalc.v2_002753
Ccalc.v2_002757
Ccalc.v2_002758
Ccalc.v2_002760
Ccalc.v2_002756
Ccalc.v2_002759
Ccalc.v2_002761
Ccalc.v2_002762
Ccalc.v2_002772
Ccalc.v2_002810
Ccalc.v2_002815
Ccalc.v2_002824
Ccalc.v2_002825
Ccalc.v2_002863
Ccalc.v2_002865
Ccalc.v2_002874
Ccalc.v2_002877
Ccalc.v2_002864
Ccalc.v2_002867
Ccalc.v2_002872
Ccalc.v2_002873
Ccalc.v2_002875
Ccalc.v2_017033
Ccalc.v2_020570
Ccalc.v2_018566
Ccalc.v2_012149
Ccalc.v2_017999
Ccalc.v2_017998
Ccalc.v2_018000
Ccalc.v2_018044
Ccalc.v2_018042
Ccalc.v2_018842
Ccalc.v2_012522
Ccalc.v2_010937
Ccalc.v2_010936
Ccalc.v2_010967
Ccalc.v2_010982
Ccalc.v2_010985
Ccalc.v2_010984
Ccalc.v2_016823
Ccalc.v2_016828
Ccalc.v2_016822
Ccalc.v2_016830
Ccalc.v2_016831
Ccalc.v2_019591
Ccalc.v2_017109
Ccalc.v2_017110
Ccalc.v2_016883
Ccalc.v2_020435
Ccalc.v2_020587
Ccalc.v2_020337
Ccalc.v2_020005
Ccalc.v2_004020
Ccalc.v2_004021
Ccalc.v2_004023
Ccalc.v2_004019
Ccalc.v2_004022
Ccalc.v2_004024
Ccalc.v2_004025
Ccalc.v2_004026
Ccalc.v2_004029
Ccalc.v2_004028
Ccalc.v2_004030
Ccalc.v2_004032
Ccalc.v2_004041
Ccalc.v2_004044
Ccalc.v2_004047
Ccalc.v2_004049
Ccalc.v2_004050
Ccalc.v2_004037
Ccalc.v2_004038
Ccalc.v2_004039
Ccalc.v2_004040
Ccalc.v2_004048
Ccalc.v2_004054
Ccalc.v2_004061
Ccalc.v2_004062
Ccalc.v2_004081
Ccalc.v2_004083
Ccalc.v2_004088
Ccalc.v2_004082
Ccalc.v2_004089
Ccalc.v2_004100
Ccalc.v2_004102
Ccalc.v2_004105
Ccalc.v2_004108
Ccalc.v2_004111
Ccalc.v2_004123
Ccalc.v2_004103
Ccalc.v2_004104
Ccalc.v2_004106
Ccalc.v2_004107
Ccalc.v2_004110
Ccalc.v2_004118
Ccalc.v2_004125
Ccalc.v2_004126
Ccalc.v2_016713
Ccalc.v2_020181
Ccalc.v2_013252
Ccalc.v2_013253
Ccalc.v2_013258
Ccalc.v2_013256
Ccalc.v2_013257
Ccalc.v2_013259
Ccalc.v2_013278
Ccalc.v2_013281
Ccalc.v2_012548
Ccalc.v2_012550
Ccalc.v2_017161
Ccalc.v2_019873
Ccalc.v2_008077
Ccalc.v2_008081
Ccalc.v2_008083
Ccalc.v2_008087
Ccalc.v2_008075
Ccalc.v2_008076
Ccalc.v2_008093
Ccalc.v2_008097
Ccalc.v2_008098
Ccalc.v2_008100
Ccalc.v2_008101
Ccalc.v2_008103
Ccalc.v2_008082
Ccalc.v2_008084
Ccalc.v2_008085
Ccalc.v2_008091
Ccalc.v2_008099
Ccalc.v2_008112
Ccalc.v2_008115
Ccalc.v2_008118
Ccalc.v2_008119
Ccalc.v2_008121
Ccalc.v2_008123
Ccalc.v2_008130
Ccalc.v2_008131
Ccalc.v2_008124
Ccalc.v2_008160
Ccalc.v2_008172
Ccalc.v2_008174
Ccalc.v2_008177
Ccalc.v2_008164
Ccalc.v2_008171
Ccalc.v2_008173
Ccalc.v2_008176
Ccalc.v2_008175
Ccalc.v2_001473
Ccalc.v2_001467
Ccalc.v2_001474
Ccalc.v2_001475
Ccalc.v2_001476
Ccalc.v2_001496
Ccalc.v2_001498
Ccalc.v2_001509
Ccalc.v2_001511
Ccalc.v2_001513
Ccalc.v2_001520
Ccalc.v2_001508
Ccalc.v2_001510
Ccalc.v2_001512
Ccalc.v2_001514
Ccalc.v2_001521
Ccalc.v2_001532
Ccalc.v2_001531
Ccalc.v2_001533
Ccalc.v2_001544
Ccalc.v2_001539
Ccalc.v2_001545
Ccalc.v2_001558
Ccalc.v2_001560
Ccalc.v2_001561
Ccalc.v2_001564
Ccalc.v2_001566
Ccalc.v2_001559
Ccalc.v2_001562
Ccalc.v2_001563
Ccalc.v2_001565
Ccalc.v2_001567
Ccalc.v2_001575
Ccalc.v2_001577
Ccalc.v2_001578
Ccalc.v2_001579
Ccalc.v2_001581
Ccalc.v2_001584
Ccalc.v2_001586
Ccalc.v2_001589
Ccalc.v2_001590
Ccalc.v2_001576
Ccalc.v2_001580
Ccalc.v2_001582
Ccalc.v2_001583
Ccalc.v2_001585
Ccalc.v2_001588
Ccalc.v2_001614
Ccalc.v2_001622
Ccalc.v2_001644
Ccalc.v2_001645
Ccalc.v2_001661
Ccalc.v2_001671
Ccalc.v2_001674
Ccalc.v2_001660
Ccalc.v2_001662
Ccalc.v2_001672
Ccalc.v2_001673
Ccalc.v2_001675
Ccalc.v2_001676
Ccalc.v2_001696
Ccalc.v2_001695
Ccalc.v2_019818
Ccalc.v2_018698
Ccalc.v2_014261
Ccalc.v2_014262
Ccalc.v2_014267
Ccalc.v2_014260
Ccalc.v2_014266
Ccalc.v2_014276
Ccalc.v2_014278
Ccalc.v2_014280
Ccalc.v2_014281
Ccalc.v2_014275
Ccalc.v2_014277
Ccalc.v2_014271
Ccalc.v2_014283
Ccalc.v2_017254
Ccalc.v2_017255
Ccalc.v2_017258
Ccalc.v2_017259
Ccalc.v2_007745
Ccalc.v2_007748
Ccalc.v2_007749
Ccalc.v2_007752
Ccalc.v2_007754
Ccalc.v2_007760
Ccalc.v2_007753
Ccalc.v2_007755
Ccalc.v2_007761
Ccalc.v2_007762
Ccalc.v2_007769
Ccalc.v2_007774
Ccalc.v2_007775
Ccalc.v2_007803
Ccalc.v2_007802
Ccalc.v2_007804
Ccalc.v2_007805
Ccalc.v2_007817
Ccalc.v2_014956
Ccalc.v2_014957
Ccalc.v2_014960
Ccalc.v2_014968
Ccalc.v2_014970
Ccalc.v2_014955
Ccalc.v2_014967
Ccalc.v2_014969
Ccalc.v2_019546
Ccalc.v2_019545
Ccalc.v2_018963
Ccalc.v2_005937
Ccalc.v2_005924
Ccalc.v2_005964
Ccalc.v2_005969
Ccalc.v2_005970
Ccalc.v2_005971
Ccalc.v2_005967
Ccalc.v2_005968
Ccalc.v2_005973
Ccalc.v2_005974
Ccalc.v2_005978
Ccalc.v2_005984
Ccalc.v2_005972
Ccalc.v2_005976
Ccalc.v2_005977
Ccalc.v2_005983
Ccalc.v2_012232
Ccalc.v2_012239
Ccalc.v2_012229
Ccalc.v2_012230
Ccalc.v2_012231
Ccalc.v2_012238
Ccalc.v2_012240
Ccalc.v2_012241
Ccalc.v2_012748
Ccalc.v2_012750
Ccalc.v2_012751
Ccalc.v2_012753
Ccalc.v2_012747
Ccalc.v2_012749
Ccalc.v2_012752
Ccalc.v2_012761
Ccalc.v2_012770
Ccalc.v2_012782
Ccalc.v2_012762
Ccalc.v2_012763
Ccalc.v2_012771
Ccalc.v2_012772
Ccalc.v2_012776
Ccalc.v2_018662
Ccalc.v2_009402
Ccalc.v2_009405
Ccalc.v2_009403
Ccalc.v2_009404
Ccalc.v2_009430
Ccalc.v2_009431
Ccalc.v2_009434
Ccalc.v2_009437
Ccalc.v2_009429
Ccalc.v2_009432
Ccalc.v2_009433
Ccalc.v2_009435
Ccalc.v2_009436
Ccalc.v2_009447
Ccalc.v2_009449
Ccalc.v2_009451
Ccalc.v2_009438
Ccalc.v2_009444
Ccalc.v2_009448
Ccalc.v2_009450
Ccalc.v2_015536
Ccalc.v2_011408
Ccalc.v2_011401
Ccalc.v2_011416
Ccalc.v2_013202
Ccalc.v2_013203
Ccalc.v2_013205
Ccalc.v2_013207
Ccalc.v2_013204
Ccalc.v2_013206
Ccalc.v2_013208
Ccalc.v2_013210
Ccalc.v2_013209
Ccalc.v2_013212
Ccalc.v2_013215
Ccalc.v2_013223
Ccalc.v2_013226
Ccalc.v2_013214
Ccalc.v2_013220
Ccalc.v2_013221
Ccalc.v2_013222
Ccalc.v2_013227
Ccalc.v2_013229
Ccalc.v2_013231
Ccalc.v2_013234
Ccalc.v2_013241
Ccalc.v2_013244
Ccalc.v2_013228
Ccalc.v2_013240
Ccalc.v2_013242
Ccalc.v2_013243
Ccalc.v2_013754
Ccalc.v2_016232
Ccalc.v2_010029
Ccalc.v2_010035
Ccalc.v2_010038
Ccalc.v2_010040
Ccalc.v2_010041
Ccalc.v2_010028
Ccalc.v2_010045
Ccalc.v2_010048
Ccalc.v2_010059
Ccalc.v2_010063
Ccalc.v2_010037
Ccalc.v2_010039
Ccalc.v2_010043
Ccalc.v2_010044
Ccalc.v2_010046
Ccalc.v2_010047
Ccalc.v2_010051
Ccalc.v2_010054
Ccalc.v2_010058
Ccalc.v2_010042
Ccalc.v2_010036
Ccalc.v2_010066
Ccalc.v2_010072
Ccalc.v2_010075
Ccalc.v2_010079
Ccalc.v2_010080
Ccalc.v2_010082
Ccalc.v2_010061
Ccalc.v2_010062
Ccalc.v2_010064
Ccalc.v2_010065
Ccalc.v2_010067
Ccalc.v2_010073
Ccalc.v2_010074
Ccalc.v2_010076
Ccalc.v2_010077
Ccalc.v2_010088
Ccalc.v2_010078
Ccalc.v2_010089
Ccalc.v2_010098
Ccalc.v2_010101
Ccalc.v2_010103
Ccalc.v2_010099
Ccalc.v2_010102
Ccalc.v2_010105
Ccalc.v2_010108
Ccalc.v2_010106
Ccalc.v2_010107
Ccalc.v2_010109
Ccalc.v2_010110
Ccalc.v2_010121
Ccalc.v2_010124
Ccalc.v2_010125
Ccalc.v2_010126
Ccalc.v2_019009
Ccalc.v2_019010
Ccalc.v2_019862
Ccalc.v2_013356
Ccalc.v2_013365
Ccalc.v2_013357
Ccalc.v2_013364
Ccalc.v2_013366
Ccalc.v2_013369
Ccalc.v2_013370
Ccalc.v2_013371
Ccalc.v2_013373
Ccalc.v2_013375
Ccalc.v2_013379
Ccalc.v2_013380
Ccalc.v2_013383
Ccalc.v2_013384
Ccalc.v2_013385
Ccalc.v2_013386
Ccalc.v2_013387
Ccalc.v2_013374
Ccalc.v2_013381
Ccalc.v2_013382
Ccalc.v2_020644
Ccalc.v2_004764
Ccalc.v2_004766
Ccalc.v2_004765
Ccalc.v2_004767
Ccalc.v2_004771
Ccalc.v2_004785
Ccalc.v2_004794
Ccalc.v2_004795
Ccalc.v2_004797
Ccalc.v2_004803
Ccalc.v2_004788
Ccalc.v2_004796
Ccalc.v2_004798
Ccalc.v2_004811
Ccalc.v2_004814
Ccalc.v2_004818
Ccalc.v2_004812
Ccalc.v2_004813
Ccalc.v2_004819
Ccalc.v2_004820
Ccalc.v2_006729
Ccalc.v2_006733
Ccalc.v2_006753
Ccalc.v2_006755
Ccalc.v2_006752
Ccalc.v2_006754
Ccalc.v2_006756
Ccalc.v2_006757
Ccalc.v2_006760
Ccalc.v2_006768
Ccalc.v2_006759
Ccalc.v2_006780
Ccalc.v2_006796
Ccalc.v2_006799
Ccalc.v2_006802
Ccalc.v2_006805
Ccalc.v2_006767
Ccalc.v2_006771
Ccalc.v2_006774
Ccalc.v2_006795
Ccalc.v2_006798
Ccalc.v2_006800
Ccalc.v2_006801
Ccalc.v2_006804
Ccalc.v2_006814
Ccalc.v2_006818
Ccalc.v2_006820
Ccalc.v2_006822
Ccalc.v2_006824
Ccalc.v2_006833
Ccalc.v2_006835
Ccalc.v2_006819
Ccalc.v2_006821
Ccalc.v2_006823
Ccalc.v2_006825
Ccalc.v2_006834
Ccalc.v2_006842
Ccalc.v2_006858
Ccalc.v2_006860
Ccalc.v2_006841
Ccalc.v2_006846
Ccalc.v2_006848
Ccalc.v2_006857
Ccalc.v2_016035
Ccalc.v2_016037
Ccalc.v2_016040
Ccalc.v2_016045
Ccalc.v2_016036
Ccalc.v2_016038
Ccalc.v2_016039
Ccalc.v2_017560
Ccalc.v2_013918
Ccalc.v2_013922
Ccalc.v2_016903
Ccalc.v2_016904
Ccalc.v2_016902
Ccalc.v2_016905
Ccalc.v2_016906
Ccalc.v2_015991
Ccalc.v2_015992
Ccalc.v2_015990
Ccalc.v2_009235
Ccalc.v2_009239
Ccalc.v2_009236
Ccalc.v2_009237
Ccalc.v2_009240
Ccalc.v2_009288
Ccalc.v2_009293
Ccalc.v2_009294
Ccalc.v2_009286
Ccalc.v2_009289
Ccalc.v2_020130
Ccalc.v2_016265
Ccalc.v2_016266
Ccalc.v2_016979
Ccalc.v2_016981
Ccalc.v2_016978
Ccalc.v2_016980
Ccalc.v2_016090
Ccalc.v2_016088
Ccalc.v2_016089
Ccalc.v2_016092
Ccalc.v2_019590
Ccalc.v2_018069
Ccalc.v2_008668
Ccalc.v2_008670
Ccalc.v2_008681
Ccalc.v2_008684
Ccalc.v2_008696
Ccalc.v2_008680
Ccalc.v2_008682
Ccalc.v2_008693
Ccalc.v2_008694
Ccalc.v2_008695
Ccalc.v2_008703
Ccalc.v2_008705
Ccalc.v2_008708
Ccalc.v2_008714
Ccalc.v2_008698
Ccalc.v2_008704
Ccalc.v2_008706
Ccalc.v2_008707
Ccalc.v2_008709
Ccalc.v2_008710
Ccalc.v2_008713
Ccalc.v2_008715
Ccalc.v2_008717
Ccalc.v2_008720
Ccalc.v2_008716
Ccalc.v2_008718
Ccalc.v2_008719
Ccalc.v2_008721
Ccalc.v2_008757
Ccalc.v2_008758
Ccalc.v2_008764
Ccalc.v2_008765
Ccalc.v2_008766
Ccalc.v2_008785
Ccalc.v2_008786
Ccalc.v2_008788
Ccalc.v2_019069
Ccalc.v2_018348
Ccalc.v2_006985
Ccalc.v2_006969
Ccalc.v2_006986
Ccalc.v2_006994
Ccalc.v2_006995
Ccalc.v2_007005
Ccalc.v2_007004
Ccalc.v2_007006
Ccalc.v2_007021
Ccalc.v2_007022
Ccalc.v2_007024
Ccalc.v2_007023
Ccalc.v2_007028
Ccalc.v2_007029
Ccalc.v2_007030
Ccalc.v2_007032
Ccalc.v2_007034
Ccalc.v2_007052
Ccalc.v2_007054
Ccalc.v2_007025
Ccalc.v2_007027
Ccalc.v2_007031
Ccalc.v2_007033
Ccalc.v2_007047
Ccalc.v2_007051
Ccalc.v2_007053
Ccalc.v2_007055
Ccalc.v2_007049
Ccalc.v2_005439
Ccalc.v2_005443
Ccalc.v2_005445
Ccalc.v2_005441
Ccalc.v2_005444
Ccalc.v2_005447
Ccalc.v2_005450
Ccalc.v2_005454
Ccalc.v2_005448
Ccalc.v2_005449
Ccalc.v2_005457
Ccalc.v2_005464
Ccalc.v2_005458
Ccalc.v2_005463
Ccalc.v2_005483
Ccalc.v2_005498
Ccalc.v2_005499
Ccalc.v2_005508
Ccalc.v2_005509
Ccalc.v2_005516
Ccalc.v2_005518
Ccalc.v2_005506
Ccalc.v2_005507
Ccalc.v2_005515
Ccalc.v2_005521
Ccalc.v2_005530
Ccalc.v2_017344
Ccalc.v2_017346
Ccalc.v2_007079
Ccalc.v2_007094
Ccalc.v2_007103
Ccalc.v2_007106
Ccalc.v2_007108
Ccalc.v2_007102
Ccalc.v2_007107
Ccalc.v2_007112
Ccalc.v2_007118
Ccalc.v2_007124
Ccalc.v2_007126
Ccalc.v2_007139
Ccalc.v2_007137
Ccalc.v2_007141
Ccalc.v2_007144
Ccalc.v2_007147
Ccalc.v2_007142
Ccalc.v2_007145
Ccalc.v2_007543
Ccalc.v2_007546
Ccalc.v2_007545
Ccalc.v2_007549
Ccalc.v2_007550
Ccalc.v2_007552
Ccalc.v2_007554
Ccalc.v2_007555
Ccalc.v2_007548
Ccalc.v2_007551
Ccalc.v2_007553
Ccalc.v2_007556
Ccalc.v2_007559
Ccalc.v2_007557
Ccalc.v2_007564
Ccalc.v2_007569
Ccalc.v2_007571
Ccalc.v2_007573
Ccalc.v2_007570
Ccalc.v2_007572
Ccalc.v2_007574
Ccalc.v2_007595
Ccalc.v2_007596
Ccalc.v2_007597
Ccalc.v2_014883
Ccalc.v2_014894
Ccalc.v2_014882
Ccalc.v2_015457
Ccalc.v2_004613
Ccalc.v2_004615
Ccalc.v2_004620
Ccalc.v2_004614
Ccalc.v2_004628
Ccalc.v2_004631
Ccalc.v2_004633
Ccalc.v2_004636
Ccalc.v2_004637
Ccalc.v2_004642
Ccalc.v2_004643
Ccalc.v2_004645
Ccalc.v2_004629
Ccalc.v2_004630
Ccalc.v2_004634
Ccalc.v2_004635
Ccalc.v2_004640
Ccalc.v2_004649
Ccalc.v2_004651
Ccalc.v2_004655
Ccalc.v2_004656
Ccalc.v2_004644
Ccalc.v2_004648
Ccalc.v2_004650
Ccalc.v2_004661
Ccalc.v2_004667
Ccalc.v2_004668
Ccalc.v2_004675
Ccalc.v2_004666
Ccalc.v2_004669
Ccalc.v2_004674
Ccalc.v2_004676
Ccalc.v2_004678
Ccalc.v2_004685
Ccalc.v2_004690
Ccalc.v2_004689
Ccalc.v2_004704
Ccalc.v2_004701
Ccalc.v2_004703
Ccalc.v2_004705
Ccalc.v2_004711
Ccalc.v2_004714
Ccalc.v2_004717
Ccalc.v2_004712
Ccalc.v2_004713
Ccalc.v2_004716
Ccalc.v2_016948
Ccalc.v2_018430
Ccalc.v2_013946
Ccalc.v2_013949
Ccalc.v2_013957
Ccalc.v2_013959
Ccalc.v2_013966
Ccalc.v2_013958
Ccalc.v2_001949
Ccalc.v2_001950
Ccalc.v2_001951
Ccalc.v2_001953
Ccalc.v2_001965
Ccalc.v2_001987
Ccalc.v2_001997
Ccalc.v2_001988
Ccalc.v2_001998
Ccalc.v2_002018
Ccalc.v2_002027
Ccalc.v2_002030
Ccalc.v2_002017
Ccalc.v2_002034
Ccalc.v2_002031
Ccalc.v2_002033
Ccalc.v2_002060
Ccalc.v2_002076
Ccalc.v2_002077
Ccalc.v2_002103
Ccalc.v2_002107
Ccalc.v2_002114
Ccalc.v2_002129
Ccalc.v2_002130
Ccalc.v2_002133
Ccalc.v2_002134
Ccalc.v2_002146
Ccalc.v2_002148
Ccalc.v2_002147
Ccalc.v2_019457
Ccalc.v2_013610
Ccalc.v2_013615
Ccalc.v2_013618
Ccalc.v2_013602
Ccalc.v2_013604
Ccalc.v2_013608
Ccalc.v2_013612
Ccalc.v2_013617
Ccalc.v2_013614
Ccalc.v2_013620
Ccalc.v2_013622
Ccalc.v2_013628
Ccalc.v2_013621
Ccalc.v2_013634
Ccalc.v2_008008
Ccalc.v2_008007
Ccalc.v2_008033
Ccalc.v2_008035
Ccalc.v2_008034
Ccalc.v2_015297
Ccalc.v2_016299
Ccalc.v2_016301
Ccalc.v2_016296
Ccalc.v2_016300
Ccalc.v2_016295
Ccalc.v2_019310
Ccalc.v2_017806
Ccalc.v2_017807
Ccalc.v2_020233
Ccalc.v2_004968
Ccalc.v2_004972
Ccalc.v2_004969
Ccalc.v2_004973
Ccalc.v2_004984
Ccalc.v2_004986
Ccalc.v2_004988
Ccalc.v2_004996
Ccalc.v2_004985
Ccalc.v2_004989
Ccalc.v2_004999
Ccalc.v2_005001
Ccalc.v2_005006
Ccalc.v2_005011
Ccalc.v2_005013
Ccalc.v2_004997
Ccalc.v2_004998
Ccalc.v2_005000
Ccalc.v2_005002
Ccalc.v2_005012
Ccalc.v2_005017
Ccalc.v2_005018
Ccalc.v2_005020
Ccalc.v2_005025
Ccalc.v2_005026
Ccalc.v2_005029
Ccalc.v2_005034
Ccalc.v2_005023
Ccalc.v2_005027
Ccalc.v2_005028
Ccalc.v2_005019
Ccalc.v2_005046
Ccalc.v2_005051
Ccalc.v2_005054
Ccalc.v2_005055
Ccalc.v2_005065
Ccalc.v2_005069
Ccalc.v2_005073
Ccalc.v2_005044
Ccalc.v2_005045
Ccalc.v2_005047
Ccalc.v2_005052
Ccalc.v2_005053
Ccalc.v2_005057
Ccalc.v2_005062
Ccalc.v2_005064
Ccalc.v2_005068
Ccalc.v2_005072
Ccalc.v2_005048
Ccalc.v2_005083
Ccalc.v2_005089
Ccalc.v2_005091
Ccalc.v2_005094
Ccalc.v2_005082
Ccalc.v2_005090
Ccalc.v2_005092
Ccalc.v2_005095
Ccalc.v2_005122
Ccalc.v2_005126
Ccalc.v2_005127
Ccalc.v2_005128
Ccalc.v2_005123
Ccalc.v2_005125
Ccalc.v2_005167
Ccalc.v2_005166
Ccalc.v2_012898
Ccalc.v2_012900
Ccalc.v2_012899
Ccalc.v2_012902
Ccalc.v2_012908
Ccalc.v2_015550
Ccalc.v2_015552
Ccalc.v2_015554
Ccalc.v2_015560
Ccalc.v2_015561
Ccalc.v2_016737
Ccalc.v2_016738
Ccalc.v2_019334
Ccalc.v2_019965
Ccalc.v2_020027
Ccalc.v2_019798
Ccalc.v2_016235
Ccalc.v2_007412
Ccalc.v2_007422
Ccalc.v2_007425
Ccalc.v2_007428
Ccalc.v2_007430
Ccalc.v2_007431
Ccalc.v2_007426
Ccalc.v2_007427
Ccalc.v2_007429
Ccalc.v2_007432
Ccalc.v2_007443
Ccalc.v2_007446
Ccalc.v2_007447
Ccalc.v2_007450
Ccalc.v2_007454
Ccalc.v2_007456
Ccalc.v2_007459
Ccalc.v2_007442
Ccalc.v2_007444
Ccalc.v2_007445
Ccalc.v2_007455
Ccalc.v2_007457
Ccalc.v2_007458
Ccalc.v2_016832
Ccalc.v2_016835
Ccalc.v2_016837
Ccalc.v2_016839
Ccalc.v2_016833
Ccalc.v2_016836
Ccalc.v2_016838
Ccalc.v2_016840
Ccalc.v2_016841
Ccalc.v2_018406
Ccalc.v2_011431
Ccalc.v2_011432
Ccalc.v2_011434
Ccalc.v2_011447
Ccalc.v2_011440
Ccalc.v2_011449
Ccalc.v2_011453
Ccalc.v2_011462
Ccalc.v2_011455
Ccalc.v2_011460
Ccalc.v2_011461
Ccalc.v2_011463
Ccalc.v2_011466
Ccalc.v2_011468
Ccalc.v2_011470
Ccalc.v2_011476
Ccalc.v2_011480
Ccalc.v2_011482
Ccalc.v2_011492
Ccalc.v2_011494
Ccalc.v2_011501
Ccalc.v2_011505
Ccalc.v2_011467
Ccalc.v2_011469
Ccalc.v2_011475
Ccalc.v2_011481
Ccalc.v2_011491
Ccalc.v2_011493
Ccalc.v2_011500
Ccalc.v2_011506
Ccalc.v2_017750
Ccalc.v2_017751
Ccalc.v2_018778
Ccalc.v2_019095
Ccalc.v2_005641
Ccalc.v2_005643
Ccalc.v2_005642
Ccalc.v2_005644
Ccalc.v2_005703
Ccalc.v2_005704
Ccalc.v2_005723
Ccalc.v2_005760
Ccalc.v2_008863
Ccalc.v2_008886
Ccalc.v2_020669
Ccalc.v2_020664
Ccalc.v2_017236
Ccalc.v2_015479
Ccalc.v2_015485
Ccalc.v2_015471
Ccalc.v2_015474
Ccalc.v2_015488
Ccalc.v2_016606
Ccalc.v2_009029
Ccalc.v2_009038
Ccalc.v2_009028
Ccalc.v2_009042
Ccalc.v2_009044
Ccalc.v2_009050
Ccalc.v2_009056
Ccalc.v2_009058
Ccalc.v2_009059
Ccalc.v2_009039
Ccalc.v2_009040
Ccalc.v2_009043
Ccalc.v2_009045
Ccalc.v2_009046
Ccalc.v2_009055
Ccalc.v2_009057
Ccalc.v2_009063
Ccalc.v2_009065
Ccalc.v2_009066
[truncated: 1,978 more rows]

## Sheet: Methylated_Genes_GO
GO.ID	Term	P-value	Significant Genes
Cellular Component
GO:0005840	ribosome	4.5e-27	Ccalc.v2_000021,Ccalc.v2_000220,Ccalc.v2_000278,Ccalc.v2_000327,Ccalc.v2_000330,Ccalc.v2_000362,Ccalc.v2_000387,Ccalc.v2_000483,Ccalc.v2_000634,Ccalc.v2_000635,Ccalc.v2_000679,Ccalc.v2_000772,Ccalc.v2_000839,Ccalc.v2_000869,Ccalc.v2_000915,Ccalc.v2_000993,Ccalc.v2_001009,Ccalc.v2_001029,Ccalc.v2_001032,Ccalc.v2_001061,Ccalc.v2_001064,Ccalc.v2_001385,Ccalc.v2_001386,Ccalc.v2_001445,Ccalc.v2_001509…
GO:0005737	cytoplasm	4.6e-23	Ccalc.v2_000003,Ccalc.v2_000004,Ccalc.v2_000021,Ccalc.v2_000109,Ccalc.v2_000220,Ccalc.v2_000230,Ccalc.v2_000231,Ccalc.v2_000278,Ccalc.v2_000279,Ccalc.v2_000293,Ccalc.v2_000298,Ccalc.v2_000302,Ccalc.v2_000310,Ccalc.v2_000311,Ccalc.v2_000318,Ccalc.v2_000327,Ccalc.v2_000329,Ccalc.v2_000330,Ccalc.v2_000331,Ccalc.v2_000362,Ccalc.v2_000387,Ccalc.v2_000392,Ccalc.v2_000433,Ccalc.v2_000440,Ccalc.v2_000483…
GO:0005739	mitochondrion	5.2e-06	Ccalc.v2_000318,Ccalc.v2_000331,Ccalc.v2_000433,Ccalc.v2_000440,Ccalc.v2_000636,Ccalc.v2_000680,Ccalc.v2_000986,Ccalc.v2_000994,Ccalc.v2_000996,Ccalc.v2_001009,Ccalc.v2_001033,Ccalc.v2_001045,Ccalc.v2_001060,Ccalc.v2_001314,Ccalc.v2_001319,Ccalc.v2_001445,Ccalc.v2_001755,Ccalc.v2_001804,Ccalc.v2_001870,Ccalc.v2_002027,Ccalc.v2_002406,Ccalc.v2_002520,Ccalc.v2_002700,Ccalc.v2_002965,Ccalc.v2_003078…
GO:0005852	eukaryotic translation initiation factor...	0.00022	Ccalc.v2_000021,Ccalc.v2_001061,Ccalc.v2_003748,Ccalc.v2_006063,Ccalc.v2_006085,Ccalc.v2_007319,Ccalc.v2_010022,Ccalc.v2_010200,Ccalc.v2_012283,Ccalc.v2_012715,Ccalc.v2_013871,Ccalc.v2_013896,Ccalc.v2_016122,Ccalc.v2_017148,Ccalc.v2_017254
GO:0005730	nucleolus	0.00031	Ccalc.v2_000432,Ccalc.v2_000654,Ccalc.v2_000766,Ccalc.v2_001027,Ccalc.v2_001076,Ccalc.v2_001775,Ccalc.v2_002620,Ccalc.v2_002865,Ccalc.v2_004062,Ccalc.v2_004108,Ccalc.v2_005028,Ccalc.v2_005057,Ccalc.v2_005388,Ccalc.v2_005441,Ccalc.v2_005607,Ccalc.v2_005642,Ccalc.v2_006022,Ccalc.v2_006072,Ccalc.v2_006319,Ccalc.v2_006417,Ccalc.v2_006706,Ccalc.v2_006756,Ccalc.v2_007412,Ccalc.v2_007445,Ccalc.v2_007472…
GO:0005829	cytosol	0.00036	Ccalc.v2_000679,Ccalc.v2_000772,Ccalc.v2_001045,Ccalc.v2_001874,Ccalc.v2_002965,Ccalc.v2_003111,Ccalc.v2_003525,Ccalc.v2_004050,Ccalc.v2_004411,Ccalc.v2_004661,Ccalc.v2_005441,Ccalc.v2_006072,Ccalc.v2_006147,Ccalc.v2_006589,Ccalc.v2_006597,Ccalc.v2_006715,Ccalc.v2_007251,Ccalc.v2_007362,Ccalc.v2_007477,Ccalc.v2_007670,Ccalc.v2_007671,Ccalc.v2_008704,Ccalc.v2_009529,Ccalc.v2_009532,Ccalc.v2_009834…
GO:0016282	eukaryotic 43S preinitiation complex	0.00044	Ccalc.v2_000021,Ccalc.v2_001061,Ccalc.v2_003748,Ccalc.v2_006063,Ccalc.v2_006085,Ccalc.v2_007319,Ccalc.v2_010022,Ccalc.v2_010200,Ccalc.v2_012715,Ccalc.v2_013871,Ccalc.v2_013896,Ccalc.v2_016122,Ccalc.v2_017148,Ccalc.v2_017254
GO:0033290	eukaryotic 48S preinitiation complex	0.00044	Ccalc.v2_000021,Ccalc.v2_001061,Ccalc.v2_003748,Ccalc.v2_006063,Ccalc.v2_006085,Ccalc.v2_007319,Ccalc.v2_010022,Ccalc.v2_010200,Ccalc.v2_012715,Ccalc.v2_013871,Ccalc.v2_013896,Ccalc.v2_016122,Ccalc.v2_017148,Ccalc.v2_017254
GO:0022627	cytosolic small ribosomal subunit	0.00145	Ccalc.v2_000679,Ccalc.v2_000772,Ccalc.v2_003525,Ccalc.v2_005441,Ccalc.v2_006597,Ccalc.v2_009532,Ccalc.v2_009834,Ccalc.v2_010077
GO:0000502	proteasome complex	0.00203	Ccalc.v2_001271,Ccalc.v2_001384,Ccalc.v2_001886,Ccalc.v2_002863,Ccalc.v2_003141,Ccalc.v2_004615,Ccalc.v2_005521,Ccalc.v2_006021,Ccalc.v2_007118,Ccalc.v2_007311,Ccalc.v2_007359,Ccalc.v2_007534,Ccalc.v2_007753,Ccalc.v2_007761,Ccalc.v2_007762,Ccalc.v2_008076,Ccalc.v2_008583,Ccalc.v2_008706,Ccalc.v2_009181,Ccalc.v2_009822,Ccalc.v2_010021,Ccalc.v2_010043,Ccalc.v2_010812,Ccalc.v2_010984,Ccalc.v2_011104…
GO:0005783	endoplasmic reticulum	0.00301	Ccalc.v2_000293,Ccalc.v2_000298,Ccalc.v2_001277,Ccalc.v2_001520,Ccalc.v2_001645,Ccalc.v2_001662,Ccalc.v2_001861,Ccalc.v2_002511,Ccalc.v2_002547,Ccalc.v2_003494,Ccalc.v2_004472,Ccalc.v2_004819,Ccalc.v2_005169,Ccalc.v2_005575,Ccalc.v2_005606,Ccalc.v2_005760,Ccalc.v2_005776,Ccalc.v2_005783,Ccalc.v2_006583,Ccalc.v2_006598,Ccalc.v2_007942,Ccalc.v2_009597,Ccalc.v2_009619,Ccalc.v2_009786,Ccalc.v2_009787…
GO:0018444	translation release factor complex	0.00329	Ccalc.v2_006128,Ccalc.v2_006147,Ccalc.v2_007899,Ccalc.v2_009889,Ccalc.v2_019532,Ccalc.v2_020119,Ccalc.v2_020239
GO:0071203	WASH complex	0.00329	Ccalc.v2_004430,Ccalc.v2_004713,Ccalc.v2_005632,Ccalc.v2_006780,Ccalc.v2_007849,Ccalc.v2_011745,Ccalc.v2_019416
GO:0071013	catalytic step 2 spliceosome	0.00386	Ccalc.v2_000233,Ccalc.v2_001272,Ccalc.v2_004678,Ccalc.v2_005644,Ccalc.v2_007874,Ccalc.v2_010936,Ccalc.v2_012688,Ccalc.v2_013206,Ccalc.v2_013453
GO:0015935	small ribosomal subunit	0.00514	Ccalc.v2_000679,Ccalc.v2_000772,Ccalc.v2_000993,Ccalc.v2_001009,Ccalc.v2_003494,Ccalc.v2_003525,Ccalc.v2_005018,Ccalc.v2_005441,Ccalc.v2_006488,Ccalc.v2_006597,Ccalc.v2_009532,Ccalc.v2_009804,Ccalc.v2_009834,Ccalc.v2_010077,Ccalc.v2_010168,Ccalc.v2_011953,Ccalc.v2_014186,Ccalc.v2_014695,Ccalc.v2_019214,Ccalc.v2_019223,Ccalc.v2_019629,Ccalc.v2_020018
GO:0005622	intracellular	0.00679	Ccalc.v2_000003,Ccalc.v2_000004,Ccalc.v2_000017,Ccalc.v2_000019,Ccalc.v2_000020,Ccalc.v2_000021,Ccalc.v2_000109,Ccalc.v2_000219,Ccalc.v2_000220,Ccalc.v2_000221,Ccalc.v2_000227,Ccalc.v2_000230,Ccalc.v2_000231,Ccalc.v2_000233,Ccalc.v2_000278,Ccalc.v2_000279,Ccalc.v2_000293,Ccalc.v2_000298,Ccalc.v2_000302,Ccalc.v2_000307,Ccalc.v2_000310,Ccalc.v2_000311,Ccalc.v2_000312,Ccalc.v2_000314,Ccalc.v2_000315…
GO:0005839	proteasome core complex	0.00782	Ccalc.v2_001886,Ccalc.v2_005521,Ccalc.v2_007118,Ccalc.v2_007359,Ccalc.v2_007534,Ccalc.v2_008076,Ccalc.v2_008706,Ccalc.v2_010021,Ccalc.v2_010812,Ccalc.v2_011481,Ccalc.v2_013823,Ccalc.v2_014851,Ccalc.v2_015055,Ccalc.v2_015166,Ccalc.v2_016045,Ccalc.v2_018629
GO:0019773	proteasome core complex, alpha-subunit c...	0.00794	Ccalc.v2_001886,Ccalc.v2_005521,Ccalc.v2_007118,Ccalc.v2_008076,Ccalc.v2_010021,Ccalc.v2_013823,Ccalc.v2_015055,Ccalc.v2_018629
GO:0071011	precatalytic spliceosome	0.00794	Ccalc.v2_000233,Ccalc.v2_001272,Ccalc.v2_004678,Ccalc.v2_005644,Ccalc.v2_007874,Ccalc.v2_010936,Ccalc.v2_012688,Ccalc.v2_013206
GO:0015934	large ribosomal subunit	0.00961	Ccalc.v2_000327,Ccalc.v2_003397,Ccalc.v2_004411,Ccalc.v2_007477,Ccalc.v2_007859,Ccalc.v2_008529,Ccalc.v2_013891,Ccalc.v2_014435,Ccalc.v2_015393,Ccalc.v2_015857,Ccalc.v2_019101,Ccalc.v2_019896,Ccalc.v2_020101,Ccalc.v2_020103
GO:0030529	intracellular ribonucleoprotein complex	0.01281	Ccalc.v2_000019,Ccalc.v2_000021,Ccalc.v2_000220,Ccalc.v2_000233,Ccalc.v2_000278,Ccalc.v2_000327,Ccalc.v2_000330,Ccalc.v2_000362,Ccalc.v2_000373,Ccalc.v2_000385,Ccalc.v2_000387,Ccalc.v2_000483,Ccalc.v2_000576,Ccalc.v2_000634,Ccalc.v2_000635,Ccalc.v2_000673,Ccalc.v2_000679,Ccalc.v2_000772,Ccalc.v2_000839,Ccalc.v2_000869,Ccalc.v2_000915,Ccalc.v2_000993,Ccalc.v2_000995,Ccalc.v2_001009,Ccalc.v2_001029…
GO:0045261	proton-transporting ATP synthase complex...	0.01609	Ccalc.v2_000840,Ccalc.v2_001558,Ccalc.v2_002520,Ccalc.v2_004959,Ccalc.v2_010654,Ccalc.v2_010655,Ccalc.v2_014392,Ccalc.v2_020258,Ccalc.v2_020260
GO:0070062	extracellular exosome	0.01615	Ccalc.v2_001136,Ccalc.v2_001137,Ccalc.v2_002477,Ccalc.v2_005441,Ccalc.v2_006589,Ccalc.v2_014262,Ccalc.v2_015574
GO:0030532	small nuclear ribonucleoprotein complex	0.01682	Ccalc.v2_000233,Ccalc.v2_000673,Ccalc.v2_000995,Ccalc.v2_001887,Ccalc.v2_005644,Ccalc.v2_006022,Ccalc.v2_006599,Ccalc.v2_009330,Ccalc.v2_010936,Ccalc.v2_011010,Ccalc.v2_013206
GO:0000796	condensin complex	0.01687	Ccalc.v2_001893,Ccalc.v2_005167,Ccalc.v2_009955,Ccalc.v2_009999,Ccalc.v2_013824
GO:0005786	signal recognition particle, endoplasmic...	0.01687	Ccalc.v2_004642,Ccalc.v2_008764,Ccalc.v2_014353,Ccalc.v2_015036,Ccalc.v2_015955
GO:0030677	ribonuclease P complex	0.01687	Ccalc.v2_006756,Ccalc.v2_006820,Ccalc.v2_007965,Ccalc.v2_010061,Ccalc.v2_013205
GO:0005657	replication fork	0.02925	Ccalc.v2_001260,Ccalc.v2_002406,Ccalc.v2_002555,Ccalc.v2_002874,Ccalc.v2_003400,Ccalc.v2_003500,Ccalc.v2_005020,Ccalc.v2_005028,Ccalc.v2_006106,Ccalc.v2_007442,Ccalc.v2_007551,Ccalc.v2_009693,Ccalc.v2_010459,Ccalc.v2_010563,Ccalc.v2_010683,Ccalc.v2_013253,Ccalc.v2_014379,Ccalc.v2_014689,Ccalc.v2_015243,Ccalc.v2_015817,Ccalc.v2_016757,Ccalc.v2_019559,Ccalc.v2_020093,Ccalc.v2_020233
GO:0005815	microtubule organizing center	0.03104	Ccalc.v2_000312,Ccalc.v2_001757,Ccalc.v2_002434,Ccalc.v2_002511,Ccalc.v2_002551,Ccalc.v2_003418,Ccalc.v2_003743,Ccalc.v2_004108,Ccalc.v2_004968,Ccalc.v2_005449,Ccalc.v2_007030,Ccalc.v2_007313,Ccalc.v2_007915,Ccalc.v2_009529,Ccalc.v2_011607,Ccalc.v2_011738,Ccalc.v2_016050,Ccalc.v2_019887
GO:0005759	mitochondrial matrix	0.0311	Ccalc.v2_000433,Ccalc.v2_001009,Ccalc.v2_001314,Ccalc.v2_002027,Ccalc.v2_004615,Ccalc.v2_004650,Ccalc.v2_004796,Ccalc.v2_005027,Ccalc.v2_005302,Ccalc.v2_007243,Ccalc.v2_008816,Ccalc.v2_009804,Ccalc.v2_011015,Ccalc.v2_011253,Ccalc.v2_017141,Ccalc.v2_019069,Ccalc.v2_020018
GO:0000276	mitochondrial proton-transporting ATP sy...	0.03242	Ccalc.v2_000440,Ccalc.v2_000996,Ccalc.v2_002520,Ccalc.v2_003212,Ccalc.v2_010001,Ccalc.v2_019813
GO:0042555	MCM complex	0.03242	Ccalc.v2_002555,Ccalc.v2_002874,Ccalc.v2_003500,Ccalc.v2_005020,Ccalc.v2_007442,Ccalc.v2_007551
GO:0000221	vacuolar proton-transporting V-type ATPa...	0.03819	Ccalc.v2_000230,Ccalc.v2_008541,Ccalc.v2_010101,Ccalc.v2_014536
GO:0000439	core TFIIH complex	0.03819	Ccalc.v2_002608,Ccalc.v2_006101,Ccalc.v2_009606,Ccalc.v2_015817
GO:0005747	mitochondrial respiratory chain complex ...	0.03819	Ccalc.v2_007450,Ccalc.v2_010827,Ccalc.v2_013202,Ccalc.v2_015633
GO:0005779	integral component of peroxisomal membra...	0.03819	Ccalc.v2_003217,Ccalc.v2_007053,Ccalc.v2_014945,Ccalc.v2_017589
GO:0031011	Ino80 complex	0.04489	Ccalc.v2_000869,Ccalc.v2_002017,Ccalc.v2_003400,Ccalc.v2_007745,Ccalc.v2_009110,Ccalc.v2_010257,Ccalc.v2_011706
GO:0019013	viral nucleocapsid	0.04608	Ccalc.v2_000233,Ccalc.v2_000373,Ccalc.v2_000385,Ccalc.v2_000576,Ccalc.v2_000673,Ccalc.v2_001887,Ccalc.v2_002552,Ccalc.v2_003504,Ccalc.v2_003591,Ccalc.v2_003616,Ccalc.v2_004785,Ccalc.v2_005644,Ccalc.v2_006255,Ccalc.v2_006287,Ccalc.v2_006599,Ccalc.v2_007752,Ccalc.v2_010576,Ccalc.v2_010818,Ccalc.v2_010819,Ccalc.v2_010936,Ccalc.v2_011618,Ccalc.v2_012466,Ccalc.v2_015637,Ccalc.v2_015899,Ccalc.v2_016912…
Biological Process
GO:0042254	ribosome biogenesis	5.3e-23	Ccalc.v2_000019,Ccalc.v2_000220,Ccalc.v2_000278,Ccalc.v2_000305,Ccalc.v2_000310,Ccalc.v2_000327,Ccalc.v2_000330,Ccalc.v2_000361,Ccalc.v2_000362,Ccalc.v2_000387,Ccalc.v2_000483,Ccalc.v2_000634,Ccalc.v2_000679,Ccalc.v2_000772,Ccalc.v2_000839,Ccalc.v2_000869,Ccalc.v2_000915,Ccalc.v2_000978,Ccalc.v2_000993,Ccalc.v2_001009,Ccalc.v2_001029,Ccalc.v2_001032,Ccalc.v2_001064,Ccalc.v2_001386,Ccalc.v2_001509…
GO:0006412	translation	3.4e-21	Ccalc.v2_000021,Ccalc.v2_000109,Ccalc.v2_000220,Ccalc.v2_000278,Ccalc.v2_000279,Ccalc.v2_000302,Ccalc.v2_000327,Ccalc.v2_000330,Ccalc.v2_000362,Ccalc.v2_000387,Ccalc.v2_000483,Ccalc.v2_000580,Ccalc.v2_000634,Ccalc.v2_000635,Ccalc.v2_000644,Ccalc.v2_000679,Ccalc.v2_000731,Ccalc.v2_000772,Ccalc.v2_000839,Ccalc.v2_000847,Ccalc.v2_000869,Ccalc.v2_000915,Ccalc.v2_000993,Ccalc.v2_001009,Ccalc.v2_001032…
GO:0006457	protein folding	1.4e-11	Ccalc.v2_000433,Ccalc.v2_001036,Ccalc.v2_001662,Ccalc.v2_001673,Ccalc.v2_001757,Ccalc.v2_002551,Ccalc.v2_002579,Ccalc.v2_002743,Ccalc.v2_002942,Ccalc.v2_002965,Ccalc.v2_002967,Ccalc.v2_003141,Ccalc.v2_003181,Ccalc.v2_003449,Ccalc.v2_003676,Ccalc.v2_003739,Ccalc.v2_003942,Ccalc.v2_004400,Ccalc.v2_005984,Ccalc.v2_006061,Ccalc.v2_006370,Ccalc.v2_006715,Ccalc.v2_006722,Ccalc.v2_007025,Ccalc.v2_007026…
GO:0008152	metabolic process	7e-08	Ccalc.v2_000002,Ccalc.v2_000003,Ccalc.v2_000004,Ccalc.v2_000017,Ccalc.v2_000019,Ccalc.v2_000021,Ccalc.v2_000022,Ccalc.v2_000031,Ccalc.v2_000035,Ccalc.v2_000109,Ccalc.v2_000211,Ccalc.v2_000219,Ccalc.v2_000220,Ccalc.v2_000221,Ccalc.v2_000222,Ccalc.v2_000227,Ccalc.v2_000230,Ccalc.v2_000231,Ccalc.v2_000233,Ccalc.v2_000235,Ccalc.v2_000277,Ccalc.v2_000278,Ccalc.v2_000279,Ccalc.v2_000286,Ccalc.v2_000287…
GO:0006744	ubiquinone biosynthetic process	2.4e-07	Ccalc.v2_004089,Ccalc.v2_004104,Ccalc.v2_005072,Ccalc.v2_006293,Ccalc.v2_006848,Ccalc.v2_007450,Ccalc.v2_007903,Ccalc.v2_008234,Ccalc.v2_009017,Ccalc.v2_011341,Ccalc.v2_013202,Ccalc.v2_013474,Ccalc.v2_014271,Ccalc.v2_014278,Ccalc.v2_014339,Ccalc.v2_014425,Ccalc.v2_015238,Ccalc.v2_015248,Ccalc.v2_015249,Ccalc.v2_015251,Ccalc.v2_016209,Ccalc.v2_016684,Ccalc.v2_016823,Ccalc.v2_019630,Ccalc.v2_019778…
GO:0006446	regulation of translational initiation	4.6e-07	Ccalc.v2_000021,Ccalc.v2_000635,Ccalc.v2_001061,Ccalc.v2_001583,Ccalc.v2_001696,Ccalc.v2_001775,Ccalc.v2_002722,Ccalc.v2_003492,Ccalc.v2_003748,Ccalc.v2_003949,Ccalc.v2_004049,Ccalc.v2_004335,Ccalc.v2_004569,Ccalc.v2_004689,Ccalc.v2_005444,Ccalc.v2_006063,Ccalc.v2_006085,Ccalc.v2_006090,Ccalc.v2_006416,Ccalc.v2_006660,Ccalc.v2_006825,Ccalc.v2_007319,Ccalc.v2_007874,Ccalc.v2_009005,Ccalc.v2_009123…
GO:0006886	intracellular protein transport	5.3e-07	Ccalc.v2_000344,Ccalc.v2_000392,Ccalc.v2_000459,Ccalc.v2_000680,Ccalc.v2_000796,Ccalc.v2_000833,Ccalc.v2_000987,Ccalc.v2_001033,Ccalc.v2_001129,Ccalc.v2_001404,Ccalc.v2_001420,Ccalc.v2_001475,Ccalc.v2_001755,Ccalc.v2_001782,Ccalc.v2_001854,Ccalc.v2_001861,Ccalc.v2_002229,Ccalc.v2_002242,Ccalc.v2_002323,Ccalc.v2_002434,Ccalc.v2_002511,Ccalc.v2_002535,Ccalc.v2_002553,Ccalc.v2_002597,Ccalc.v2_002639…
GO:0015994	chlorophyll metabolic process	1.1e-06	Ccalc.v2_000302,Ccalc.v2_003592,Ccalc.v2_004711,Ccalc.v2_005012,Ccalc.v2_010890,Ccalc.v2_011609,Ccalc.v2_013059,Ccalc.v2_013698,Ccalc.v2_014291,Ccalc.v2_014372,Ccalc.v2_014385,Ccalc.v2_014882,Ccalc.v2_015210,Ccalc.v2_016129,Ccalc.v2_016905,Ccalc.v2_017141,Ccalc.v2_019801
GO:0009097	isoleucine biosynthetic process	5.2e-06	Ccalc.v2_001843,Ccalc.v2_003512,Ccalc.v2_003940,Ccalc.v2_003941,Ccalc.v2_004814,Ccalc.v2_006114,Ccalc.v2_006800,Ccalc.v2_007312,Ccalc.v2_008717,Ccalc.v2_009091,Ccalc.v2_009654,Ccalc.v2_012713,Ccalc.v2_012952,Ccalc.v2_018757,Ccalc.v2_019142,Ccalc.v2_019144,Ccalc.v2_019250,Ccalc.v2_020653
GO:0051252	regulation of RNA metabolic process	7.8e-06	Ccalc.v2_000298,Ccalc.v2_000524,Ccalc.v2_000546,Ccalc.v2_000636,Ccalc.v2_000707,Ccalc.v2_000767,Ccalc.v2_000819,Ccalc.v2_000869,Ccalc.v2_001091,Ccalc.v2_001140,Ccalc.v2_001253,Ccalc.v2_001265,Ccalc.v2_001291,Ccalc.v2_001319,Ccalc.v2_001386,Ccalc.v2_001473,Ccalc.v2_001582,Ccalc.v2_001662,Ccalc.v2_001757,Ccalc.v2_001804,Ccalc.v2_001877,Ccalc.v2_001953,Ccalc.v2_001965,Ccalc.v2_002017,Ccalc.v2_002180…
GO:0006396	RNA processing	1.1e-05	Ccalc.v2_000019,Ccalc.v2_000233,Ccalc.v2_000235,Ccalc.v2_000288,Ccalc.v2_000310,Ccalc.v2_000325,Ccalc.v2_000379,Ccalc.v2_000385,Ccalc.v2_000445,Ccalc.v2_000446,Ccalc.v2_000484,Ccalc.v2_000673,Ccalc.v2_000711,Ccalc.v2_000978,Ccalc.v2_000995,Ccalc.v2_001050,Ccalc.v2_001091,Ccalc.v2_001146,Ccalc.v2_001272,Ccalc.v2_001559,Ccalc.v2_001560,Ccalc.v2_001582,Ccalc.v2_001887,Ccalc.v2_001923,Ccalc.v2_001953…
GO:0006119	oxidative phosphorylation	1.3e-05	Ccalc.v2_000230,Ccalc.v2_000318,Ccalc.v2_000848,Ccalc.v2_001558,Ccalc.v2_001848,Ccalc.v2_001870,Ccalc.v2_002520,Ccalc.v2_002965,Ccalc.v2_003322,Ccalc.v2_004089,Ccalc.v2_004959,Ccalc.v2_005973,Ccalc.v2_006116,Ccalc.v2_006848,Ccalc.v2_007450,Ccalc.v2_007475,Ccalc.v2_007934,Ccalc.v2_008234,Ccalc.v2_008541,Ccalc.v2_009017,Ccalc.v2_010101,Ccalc.v2_010103,Ccalc.v2_010125,Ccalc.v2_010564,Ccalc.v2_010654…
GO:0006281	DNA repair	2.2e-05	Ccalc.v2_000003,Ccalc.v2_000004,Ccalc.v2_000227,Ccalc.v2_000432,Ccalc.v2_000653,Ccalc.v2_000679,Ccalc.v2_000724,Ccalc.v2_000869,Ccalc.v2_001077,Ccalc.v2_001260,Ccalc.v2_001836,Ccalc.v2_001846,Ccalc.v2_001875,Ccalc.v2_002017,Ccalc.v2_002406,Ccalc.v2_002480,Ccalc.v2_002608,Ccalc.v2_003208,Ccalc.v2_003276,Ccalc.v2_003400,Ccalc.v2_003744,Ccalc.v2_003913,Ccalc.v2_004062,Ccalc.v2_004327,Ccalc.v2_004395…
GO:0009098	leucine biosynthetic process	5e-05	Ccalc.v2_001843,Ccalc.v2_003512,Ccalc.v2_003940,Ccalc.v2_003941,Ccalc.v2_004814,Ccalc.v2_006114,Ccalc.v2_006800,Ccalc.v2_007312,Ccalc.v2_008717,Ccalc.v2_009091,Ccalc.v2_009654,Ccalc.v2_012713,Ccalc.v2_012952,Ccalc.v2_018757,Ccalc.v2_020653
GO:0009099	valine biosynthetic process	5e-05	Ccalc.v2_001843,Ccalc.v2_003512,Ccalc.v2_003940,Ccalc.v2_003941,Ccalc.v2_004814,Ccalc.v2_006114,Ccalc.v2_006800,Ccalc.v2_007312,Ccalc.v2_008717,Ccalc.v2_009091,Ccalc.v2_009654,Ccalc.v2_012713,Ccalc.v2_012952,Ccalc.v2_018757,Ccalc.v2_020653
GO:0006450	regulation of translational fidelity	6.1e-05	Ccalc.v2_003940,Ccalc.v2_003941,Ccalc.v2_004814,Ccalc.v2_006114,Ccalc.v2_006800,Ccalc.v2_007312,Ccalc.v2_008717,Ccalc.v2_012713,Ccalc.v2_012952,Ccalc.v2_018757,Ccalc.v2_020008,Ccalc.v2_020653
GO:0016192	vesicle-mediated transport	6.4e-05	Ccalc.v2_000227,Ccalc.v2_000392,Ccalc.v2_000679,Ccalc.v2_000987,Ccalc.v2_001129,Ccalc.v2_001475,Ccalc.v2_002174,Ccalc.v2_002549,Ccalc.v2_002563,Ccalc.v2_002643,Ccalc.v2_002662,Ccalc.v2_002663,Ccalc.v2_002965,Ccalc.v2_003207,Ccalc.v2_003219,Ccalc.v2_003220,Ccalc.v2_003284,Ccalc.v2_003422,Ccalc.v2_003448,Ccalc.v2_003747,Ccalc.v2_003782,Ccalc.v2_004050,Ccalc.v2_004304,Ccalc.v2_004375,Ccalc.v2_004448…
GO:0000413	protein peptidyl-prolyl isomerization	9.5e-05	Ccalc.v2_001673,Ccalc.v2_002743,Ccalc.v2_002942,Ccalc.v2_003449,Ccalc.v2_003942,Ccalc.v2_005984,Ccalc.v2_006715,Ccalc.v2_008123,Ccalc.v2_008243,Ccalc.v2_009043,Ccalc.v2_009524,Ccalc.v2_010105,Ccalc.v2_011274,Ccalc.v2_011655,Ccalc.v2_011785,Ccalc.v2_012688,Ccalc.v2_013095,Ccalc.v2_014374,Ccalc.v2_016342,Ccalc.v2_017398,Ccalc.v2_017401,Ccalc.v2_017998,Ccalc.v2_020416
GO:0051301	cell division	0.00017	Ccalc.v2_000699,Ccalc.v2_000729,Ccalc.v2_001780,Ccalc.v2_001781,Ccalc.v2_002579,Ccalc.v2_002825,Ccalc.v2_003743,Ccalc.v2_003914,Ccalc.v2_004125,Ccalc.v2_004712,Ccalc.v2_004996,Ccalc.v2_005637,Ccalc.v2_005983,Ccalc.v2_009110,Ccalc.v2_009239,Ccalc.v2_009319,Ccalc.v2_010410,Ccalc.v2_010813,Ccalc.v2_011067,Ccalc.v2_011799,Ccalc.v2_011997,Ccalc.v2_012685,Ccalc.v2_013317,Ccalc.v2_014376,Ccalc.v2_014387…
GO:0090502	RNA phosphodiester bond hydrolysis, endo...	0.00022	Ccalc.v2_001291,Ccalc.v2_002560,Ccalc.v2_004364,Ccalc.v2_006756,Ccalc.v2_007687,Ccalc.v2_007965,Ccalc.v2_009329,Ccalc.v2_009532,Ccalc.v2_011798,Ccalc.v2_013205,Ccalc.v2_014205,Ccalc.v2_014398,Ccalc.v2_015240,Ccalc.v2_019006
GO:0015992	proton transport	0.00023	Ccalc.v2_000230,Ccalc.v2_000327,Ccalc.v2_000440,Ccalc.v2_000453,Ccalc.v2_000780,Ccalc.v2_000840,Ccalc.v2_000996,Ccalc.v2_001558,Ccalc.v2_001848,Ccalc.v2_002520,Ccalc.v2_002965,Ccalc.v2_003212,Ccalc.v2_003322,Ccalc.v2_004089,Ccalc.v2_004959,Ccalc.v2_005973,Ccalc.v2_006848,Ccalc.v2_007450,Ccalc.v2_007475,Ccalc.v2_007934,Ccalc.v2_008234,Ccalc.v2_008541,Ccalc.v2_009017,Ccalc.v2_009129,Ccalc.v2_010001…
GO:0045454	cell redox homeostasis	0.00023	Ccalc.v2_000031,Ccalc.v2_000295,Ccalc.v2_000298,Ccalc.v2_000313,Ccalc.v2_001135,Ccalc.v2_001392,Ccalc.v2_002662,Ccalc.v2_004767,Ccalc.v2_005026,Ccalc.v2_005210,Ccalc.v2_006205,Ccalc.v2_007141,Ccalc.v2_007335,Ccalc.v2_008099,Ccalc.v2_009370,Ccalc.v2_009373,Ccalc.v2_010360,Ccalc.v2_011254,Ccalc.v2_011256,Ccalc.v2_012616,Ccalc.v2_012648,Ccalc.v2_012970,Ccalc.v2_013320,Ccalc.v2_013599,Ccalc.v2_013814…
GO:0006120	mitochondrial electron transport, NADH t...	0.00025	Ccalc.v2_004089,Ccalc.v2_006848,Ccalc.v2_007450,Ccalc.v2_008234,Ccalc.v2_009017,Ccalc.v2_011341,Ccalc.v2_013202,Ccalc.v2_013474,Ccalc.v2_014339,Ccalc.v2_015248,Ccalc.v2_015249,Ccalc.v2_015251,Ccalc.v2_016684,Ccalc.v2_019630,Ccalc.v2_020182
GO:0006310	DNA recombination	0.00035	Ccalc.v2_000432,Ccalc.v2_000653,Ccalc.v2_001846,Ccalc.v2_001875,Ccalc.v2_002406,Ccalc.v2_003400,Ccalc.v2_003433,Ccalc.v2_004327,Ccalc.v2_006418,Ccalc.v2_006684,Ccalc.v2_007142,Ccalc.v2_007739,Ccalc.v2_008257,Ccalc.v2_009114,Ccalc.v2_010260,Ccalc.v2_010459,Ccalc.v2_010563,Ccalc.v2_010829,Ccalc.v2_013375,Ccalc.v2_013733,Ccalc.v2_014247,Ccalc.v2_014633,Ccalc.v2_015196,Ccalc.v2_015243,Ccalc.v2_016220…
GO:0001731	formation of translation preinitiation c...	0.0005	Ccalc.v2_000021,Ccalc.v2_001061,Ccalc.v2_003748,Ccalc.v2_006063,Ccalc.v2_006085,Ccalc.v2_007319,Ccalc.v2_010022,Ccalc.v2_010200,Ccalc.v2_012715,Ccalc.v2_013871,Ccalc.v2_013896,Ccalc.v2_016122,Ccalc.v2_017148,Ccalc.v2_017254
GO:0006260	DNA replication	0.00074	Ccalc.v2_000315,Ccalc.v2_000584,Ccalc.v2_001318,Ccalc.v2_001441,Ccalc.v2_001586,Ccalc.v2_001846,Ccalc.v2_002033,Ccalc.v2_002327,Ccalc.v2_002555,Ccalc.v2_002825,Ccalc.v2_002874,Ccalc.v2_003276,Ccalc.v2_003370,Ccalc.v2_003500,Ccalc.v2_003932,Ccalc.v2_004327,Ccalc.v2_005020,Ccalc.v2_005028,Ccalc.v2_005515,Ccalc.v2_005894,Ccalc.v2_006106,Ccalc.v2_006148,Ccalc.v2_006418,Ccalc.v2_006774,Ccalc.v2_007142…
GO:0006364	rRNA processing	0.00131	Ccalc.v2_000019,Ccalc.v2_000310,Ccalc.v2_000978,Ccalc.v2_001582,Ccalc.v2_004327,Ccalc.v2_005273,Ccalc.v2_005388,Ccalc.v2_006218,Ccalc.v2_006319,Ccalc.v2_006706,Ccalc.v2_006820,Ccalc.v2_006969,Ccalc.v2_009532,Ccalc.v2_009995,Ccalc.v2_010061,Ccalc.v2_011010,Ccalc.v2_011729,Ccalc.v2_013754,Ccalc.v2_014009,Ccalc.v2_014385,Ccalc.v2_014398,Ccalc.v2_014415,Ccalc.v2_015096,Ccalc.v2_016433,Ccalc.v2_019425…
GO:0007049	cell cycle	0.00215	Ccalc.v2_000233,Ccalc.v2_000432,Ccalc.v2_000866,Ccalc.v2_001136,Ccalc.v2_001137,Ccalc.v2_001164,Ccalc.v2_001511,Ccalc.v2_001614,Ccalc.v2_001757,Ccalc.v2_001893,Ccalc.v2_001953,Ccalc.v2_002551,Ccalc.v2_002825,Ccalc.v2_002863,Ccalc.v2_002872,Ccalc.v2_002965,Ccalc.v2_003484,Ccalc.v2_003525,Ccalc.v2_003613,Ccalc.v2_003743,Ccalc.v2_003913,Ccalc.v2_004062,Ccalc.v2_004167,Ccalc.v2_004363,Ccalc.v2_004366…
GO:0015986	ATP synthesis coupled proton transport	0.00244	Ccalc.v2_000440,Ccalc.v2_000840,Ccalc.v2_000996,Ccalc.v2_001558,Ccalc.v2_002520,Ccalc.v2_003212,Ccalc.v2_004959,Ccalc.v2_010001,Ccalc.v2_010654,Ccalc.v2_010655,Ccalc.v2_014392,Ccalc.v2_016048,Ccalc.v2_016789,Ccalc.v2_019813,Ccalc.v2_020258,Ccalc.v2_020260,Ccalc.v2_020429
GO:0090501	RNA phosphodiester bond hydrolysis	0.0034	Ccalc.v2_001091,Ccalc.v2_001291,Ccalc.v2_001582,Ccalc.v2_002560,Ccalc.v2_004364,Ccalc.v2_004674,Ccalc.v2_005458,Ccalc.v2_006181,Ccalc.v2_006756,Ccalc.v2_006820,Ccalc.v2_007687,Ccalc.v2_007755,Ccalc.v2_007965,Ccalc.v2_008130,Ccalc.v2_008164,Ccalc.v2_009329,Ccalc.v2_009532,Ccalc.v2_010061,Ccalc.v2_011432,Ccalc.v2_011798,Ccalc.v2_013205,Ccalc.v2_013973,Ccalc.v2_014205,Ccalc.v2_014398,Ccalc.v2_015240…
GO:0006449	regulation of translational termination	0.0035	Ccalc.v2_006128,Ccalc.v2_006147,Ccalc.v2_007899,Ccalc.v2_009889,Ccalc.v2_019532,Ccalc.v2_020119,Ccalc.v2_020239
GO:0006749	glutathione metabolic process	0.00375	Ccalc.v2_000329,Ccalc.v2_000379,Ccalc.v2_000380,Ccalc.v2_001385,Ccalc.v2_004656,Ccalc.v2_004701,Ccalc.v2_008077,Ccalc.v2_008716,Ccalc.v2_009113,Ccalc.v2_010048,Ccalc.v2_010163,Ccalc.v2_011431,Ccalc.v2_012776,Ccalc.v2_015221,Ccalc.v2_019737,Ccalc.v2_020088
GO:0006397	mRNA processing	0.00402	Ccalc.v2_000233,Ccalc.v2_000385,Ccalc.v2_000484,Ccalc.v2_000673,Ccalc.v2_000995,Ccalc.v2_001091,Ccalc.v2_001146,Ccalc.v2_001272,Ccalc.v2_001559,Ccalc.v2_001560,Ccalc.v2_001923,Ccalc.v2_003199,Ccalc.v2_003590,Ccalc.v2_004678,Ccalc.v2_004984,Ccalc.v2_005644,Ccalc.v2_006022,Ccalc.v2_006072,Ccalc.v2_006116,Ccalc.v2_006599,Ccalc.v2_006759,Ccalc.v2_007108,Ccalc.v2_007874,Ccalc.v2_009330,Ccalc.v2_009331…
GO:0006614	SRP-dependent cotranslational protein ta...	0.00416	Ccalc.v2_001854,Ccalc.v2_002597,Ccalc.v2_004642,Ccalc.v2_005441,Ccalc.v2_008764,Ccalc.v2_014353,Ccalc.v2_015036,Ccalc.v2_015955,Ccalc.v2_016866
GO:0032508	DNA duplex unwinding	0.00422	Ccalc.v2_001260,Ccalc.v2_002406,Ccalc.v2_002874,Ccalc.v2_003400,Ccalc.v2_003500,Ccalc.v2_005020,Ccalc.v2_006106,Ccalc.v2_007442,Ccalc.v2_007551,Ccalc.v2_009693,Ccalc.v2_010459,Ccalc.v2_014379,Ccalc.v2_015243,Ccalc.v2_015817,Ccalc.v2_016757,Ccalc.v2_020093,Ccalc.v2_020233
GO:0006289	nucleotide-excision repair	0.00577	Ccalc.v2_001260,Ccalc.v2_002608,Ccalc.v2_005415,Ccalc.v2_006072,Ccalc.v2_006101,Ccalc.v2_007958,Ccalc.v2_009606,Ccalc.v2_009693,Ccalc.v2_011492,Ccalc.v2_013617,Ccalc.v2_015817,Ccalc.v2_019548,Ccalc.v2_019992
GO:0090305	nucleic acid phosphodiester bond hydroly...	0.00612	Ccalc.v2_001091,Ccalc.v2_001291,Ccalc.v2_001474,Ccalc.v2_001582,Ccalc.v2_002560,Ccalc.v2_002700,Ccalc.v2_003564,Ccalc.v2_003681,Ccalc.v2_004364,Ccalc.v2_004537,Ccalc.v2_004674,Ccalc.v2_004942,Ccalc.v2_005458,Ccalc.v2_006181,Ccalc.v2_006684,Ccalc.v2_006756,Ccalc.v2_006818,Ccalc.v2_006820,Ccalc.v2_007687,Ccalc.v2_007755,Ccalc.v2_007958,Ccalc.v2_007965,Ccalc.v2_008130,Ccalc.v2_008164,Ccalc.v2_008617…
GO:0006351	transcription, DNA-templated	0.00615	Ccalc.v2_000219,Ccalc.v2_000298,Ccalc.v2_000524,Ccalc.v2_000546,Ccalc.v2_000636,Ccalc.v2_000654,Ccalc.v2_000707,Ccalc.v2_000766,Ccalc.v2_000767,Ccalc.v2_000819,Ccalc.v2_000869,Ccalc.v2_001076,Ccalc.v2_001140,Ccalc.v2_001253,Ccalc.v2_001265,Ccalc.v2_001319,Ccalc.v2_001386,Ccalc.v2_001473,Ccalc.v2_001662,Ccalc.v2_001757,Ccalc.v2_001782,Ccalc.v2_001804,Ccalc.v2_001877,Ccalc.v2_001953,Ccalc.v2_001965…
GO:0000398	mRNA splicing, via spliceosome	0.00711	Ccalc.v2_000233,Ccalc.v2_000385,Ccalc.v2_000673,Ccalc.v2_000995,Ccalc.v2_001146,Ccalc.v2_001272,Ccalc.v2_004678,Ccalc.v2_005644,Ccalc.v2_006022,Ccalc.v2_006072,Ccalc.v2_006599,Ccalc.v2_007108,Ccalc.v2_007874,Ccalc.v2_009330,Ccalc.v2_010936,Ccalc.v2_011850,Ccalc.v2_012676,Ccalc.v2_012688,Ccalc.v2_013167,Ccalc.v2_013206,Ccalc.v2_013453,Ccalc.v2_014197,Ccalc.v2_015098
GO:0008380	RNA splicing	0.0077	Ccalc.v2_000233,Ccalc.v2_000385,Ccalc.v2_000673,Ccalc.v2_000995,Ccalc.v2_001146,Ccalc.v2_001272,Ccalc.v2_001887,Ccalc.v2_004678,Ccalc.v2_005441,Ccalc.v2_005644,Ccalc.v2_006022,Ccalc.v2_006072,Ccalc.v2_006181,Ccalc.v2_006599,Ccalc.v2_006802,Ccalc.v2_007108,Ccalc.v2_007755,Ccalc.v2_007874,Ccalc.v2_009028,Ccalc.v2_009330,Ccalc.v2_009331,Ccalc.v2_010936,Ccalc.v2_011774,Ccalc.v2_011798,Ccalc.v2_011850…
GO:0000079	regulation of cyclin-dependent protein s...	0.00783	Ccalc.v2_001953,Ccalc.v2_003613,Ccalc.v2_004363,Ccalc.v2_004996,Ccalc.v2_009319,Ccalc.v2_010410,Ccalc.v2_011735,Ccalc.v2_011997,Ccalc.v2_012436,Ccalc.v2_015816,Ccalc.v2_016190,Ccalc.v2_019244,Ccalc.v2_020057
GO:0006370	7-methylguanosine mRNA capping	0.00786	Ccalc.v2_001272,Ccalc.v2_006072,Ccalc.v2_013688,Ccalc.v2_014053,Ccalc.v2_014872,Ccalc.v2_015098
GO:0051603	proteolysis involved in cellular protein...	0.00822	Ccalc.v2_000828,Ccalc.v2_001045,Ccalc.v2_001126,Ccalc.v2_001257,Ccalc.v2_001423,Ccalc.v2_001559,Ccalc.v2_001886,Ccalc.v2_002863,Ccalc.v2_002986,Ccalc.v2_003112,Ccalc.v2_003451,Ccalc.v2_004025,Ccalc.v2_004126,Ccalc.v2_005122,Ccalc.v2_005414,Ccalc.v2_005521,Ccalc.v2_005630,Ccalc.v2_006804,Ccalc.v2_007118,Ccalc.v2_007359,Ccalc.v2_007477,Ccalc.v2_007534,Ccalc.v2_007570,Ccalc.v2_007925,Ccalc.v2_008076…
GO:0007076	mitotic chromosome condensation	0.00848	Ccalc.v2_001893,Ccalc.v2_004645,Ccalc.v2_005167,Ccalc.v2_008623,Ccalc.v2_009535,Ccalc.v2_009955,Ccalc.v2_009999,Ccalc.v2_013824
GO:0006536	glutamate metabolic process	0.0085	Ccalc.v2_000371,Ccalc.v2_001060,Ccalc.v2_003598,Ccalc.v2_005892,Ccalc.v2_008248,Ccalc.v2_014418,Ccalc.v2_015211,Ccalc.v2_015220,Ccalc.v2_016232,Ccalc.v2_019731
GO:0006367	transcription initiation from RNA polyme...	0.01049	Ccalc.v2_001804,Ccalc.v2_003949,Ccalc.v2_004049,Ccalc.v2_004054,Ccalc.v2_005444,Ccalc.v2_006072,Ccalc.v2_009005,Ccalc.v2_009322,Ccalc.v2_011032,Ccalc.v2_012290,Ccalc.v2_013223,Ccalc.v2_018464
GO:0016226	iron-sulfur cluster assembly	0.01051	Ccalc.v2_000017,Ccalc.v2_000022,Ccalc.v2_004050,Ccalc.v2_007670,Ccalc.v2_007671,Ccalc.v2_008766,Ccalc.v2_015198,Ccalc.v2_015229,Ccalc.v2_015577,Ccalc.v2_020188,Ccalc.v2_020482
GO:0008360	regulation of cell shape	0.01052	Ccalc.v2_000767,Ccalc.v2_001136,Ccalc.v2_001137,Ccalc.v2_001757,Ccalc.v2_006098,Ccalc.v2_011997,Ccalc.v2_014376,Ccalc.v2_016050,Ccalc.v2_016211,Ccalc.v2_019555,Ccalc.v2_019557,Ccalc.v2_019941
GO:0006206	pyrimidine nucleobase metabolic process	0.01178	Ccalc.v2_000277,Ccalc.v2_000654,Ccalc.v2_000766,Ccalc.v2_001076,Ccalc.v2_001921,Ccalc.v2_001987,Ccalc.v2_002620,Ccalc.v2_002865,Ccalc.v2_004108,Ccalc.v2_004674,Ccalc.v2_005020,Ccalc.v2_005057,Ccalc.v2_005441,Ccalc.v2_005607,Ccalc.v2_005642,Ccalc.v2_006417,Ccalc.v2_007141,Ccalc.v2_007412,Ccalc.v2_007445,Ccalc.v2_007551,Ccalc.v2_008228,Ccalc.v2_008765,Ccalc.v2_010102,Ccalc.v2_010144,Ccalc.v2_010599…
GO:0015991	ATP hydrolysis coupled proton transport	0.01189	Ccalc.v2_000230,Ccalc.v2_000840,Ccalc.v2_004959,Ccalc.v2_007934,Ccalc.v2_008541,Ccalc.v2_010101,Ccalc.v2_010904,Ccalc.v2_012230,Ccalc.v2_013314,Ccalc.v2_014522,Ccalc.v2_014536,Ccalc.v2_015583,Ccalc.v2_016048,Ccalc.v2_020429,Ccalc.v2_020440
GO:0006909	phagocytosis	0.01703	Ccalc.v2_000227,Ccalc.v2_002662,Ccalc.v2_002663,Ccalc.v2_002965,Ccalc.v2_003747,Ccalc.v2_007496,Ccalc.v2_007849,Ccalc.v2_009110,Ccalc.v2_015956,Ccalc.v2_016090
GO:0006275	regulation of DNA replication	0.01705	Ccalc.v2_001586,Ccalc.v2_002825,Ccalc.v2_003932,Ccalc.v2_009331,Ccalc.v2_009845,Ccalc.v2_011274,Ccalc.v2_011997,Ccalc.v2_014429,Ccalc.v2_015574,Ccalc.v2_017141
GO:0030488	tRNA methylation	0.01705	Ccalc.v2_000288,Ccalc.v2_000445,Ccalc.v2_000446,Ccalc.v2_001050,Ccalc.v2_003417,Ccalc.v2_006969,Ccalc.v2_011014,Ccalc.v2_011105,Ccalc.v2_012878
GO:0006414	translational elongation	0.01721	Ccalc.v2_000330,Ccalc.v2_001385,Ccalc.v2_001445,Ccalc.v2_001509,Ccalc.v2_001804,Ccalc.v2_002762,Ccalc.v2_003618,Ccalc.v2_003940,Ccalc.v2_003941,Ccalc.v2_004814,Ccalc.v2_004922,Ccalc.v2_005441,Ccalc.v2_006114,Ccalc.v2_006752,Ccalc.v2_006800,Ccalc.v2_006804,Ccalc.v2_007312,Ccalc.v2_008235,Ccalc.v2_008717,Ccalc.v2_009289,Ccalc.v2_009532,Ccalc.v2_009983,Ccalc.v2_010059,Ccalc.v2_010654,Ccalc.v2_011863…
GO:0006779	porphyrin-containing compound biosynthet...	0.01746	Ccalc.v2_000471,Ccalc.v2_000994,Ccalc.v2_003592,Ccalc.v2_004711,Ccalc.v2_010890,Ccalc.v2_011253,Ccalc.v2_011545,Ccalc.v2_013698,Ccalc.v2_014291,Ccalc.v2_014372,Ccalc.v2_014385,Ccalc.v2_014414,Ccalc.v2_014882,Ccalc.v2_015210,Ccalc.v2_017141
GO:0006887	exocytosis	0.01753	Ccalc.v2_000679,Ccalc.v2_002549,Ccalc.v2_002643,Ccalc.v2_003219,Ccalc.v2_003220,Ccalc.v2_003284,Ccalc.v2_004050,Ccalc.v2_006683,Ccalc.v2_007889,Ccalc.v2_008246,Ccalc.v2_009536,Ccalc.v2_010494,Ccalc.v2_011972,Ccalc.v2_013259,Ccalc.v2_014267,Ccalc.v2_016124
GO:0006428	isoleucyl-tRNA aminoacylation	0.01764	Ccalc.v2_003940,Ccalc.v2_003941,Ccalc.v2_006114,Ccalc.v2_006800,Ccalc.v2_007312
GO:0009298	GDP-mannose biosynthetic process	0.01764	Ccalc.v2_009004,Ccalc.v2_010154,Ccalc.v2_011482,Ccalc.v2_015744,Ccalc.v2_020148
GO:0006479	protein methylation	0.01881	Ccalc.v2_001275,Ccalc.v2_003410,Ccalc.v2_003437,Ccalc.v2_004321,Ccalc.v2_004643,Ccalc.v2_004913,Ccalc.v2_005000,Ccalc.v2_005454,Ccalc.v2_007494,Ccalc.v2_008228,Ccalc.v2_008719,Ccalc.v2_008808,Ccalc.v2_009628,Ccalc.v2_010028,Ccalc.v2_010894,Ccalc.v2_012844,Ccalc.v2_016763,Ccalc.v2_016764,Ccalc.v2_017998
GO:0006448	regulation of translational elongation	0.02074	Ccalc.v2_001385,Ccalc.v2_001445,Ccalc.v2_001804,Ccalc.v2_002762,Ccalc.v2_003618,Ccalc.v2_003940,Ccalc.v2_003941,Ccalc.v2_004814,Ccalc.v2_004922,Ccalc.v2_006114,Ccalc.v2_006752,Ccalc.v2_006800,Ccalc.v2_006804,Ccalc.v2_007312,Ccalc.v2_008235,Ccalc.v2_008717,Ccalc.v2_009289,Ccalc.v2_009983,Ccalc.v2_010654,Ccalc.v2_011863,Ccalc.v2_012229,Ccalc.v2_012713,Ccalc.v2_012952,Ccalc.v2_014427,Ccalc.v2_015955…
GO:0006913	nucleocytoplasmic transport	0.02095	Ccalc.v2_000344,Ccalc.v2_002535,Ccalc.v2_002643,Ccalc.v2_003292,Ccalc.v2_003738,Ccalc.v2_003844,Ccalc.v2_004082,Ccalc.v2_004364,Ccalc.v2_004409,Ccalc.v2_004648,Ccalc.v2_004814,Ccalc.v2_005302,Ccalc.v2_005971,Ccalc.v2_006485,Ccalc.v2_006846,Ccalc.v2_007769,Ccalc.v2_007889,Ccalc.v2_008250,Ccalc.v2_009143,Ccalc.v2_011255,Ccalc.v2_011455,Ccalc.v2_011799,Ccalc.v2_011972,Ccalc.v2_012681,Ccalc.v2_013453…
GO:0006950	response to stress	0.02174	Ccalc.v2_000003,Ccalc.v2_000004,Ccalc.v2_000227,Ccalc.v2_000432,Ccalc.v2_000653,Ccalc.v2_000679,Ccalc.v2_000724,Ccalc.v2_000869,Ccalc.v2_000917,Ccalc.v2_001045,Ccalc.v2_001077,Ccalc.v2_001136,Ccalc.v2_001137,Ccalc.v2_001260,Ccalc.v2_001533,Ccalc.v2_001757,Ccalc.v2_001836,Ccalc.v2_001846,Ccalc.v2_001875,Ccalc.v2_002017,Ccalc.v2_002406,Ccalc.v2_002480,Ccalc.v2_002608,Ccalc.v2_002643,Ccalc.v2_002863…
GO:0000162	tryptophan biosynthetic process	0.0244	Ccalc.v2_000109,Ccalc.v2_000371,Ccalc.v2_005017,Ccalc.v2_008591,Ccalc.v2_010098,Ccalc.v2_013512,Ccalc.v2_015211,Ccalc.v2_015245,Ccalc.v2_017110,Ccalc.v2_018504,Ccalc.v2_018521,Ccalc.v2_018669,Ccalc.v2_018948,Ccalc.v2_019814,Ccalc.v2_019952,Ccalc.v2_020647
GO:0006571	tyrosine biosynthetic process	0.0244	Ccalc.v2_000109,Ccalc.v2_000371,Ccalc.v2_005017,Ccalc.v2_008591,Ccalc.v2_010098,Ccalc.v2_013512,Ccalc.v2_015211,Ccalc.v2_015245,Ccalc.v2_017110,Ccalc.v2_018504,Ccalc.v2_018521,Ccalc.v2_018669,Ccalc.v2_018948,Ccalc.v2_019814,Ccalc.v2_019952,Ccalc.v2_020647
GO:0009094	L-phenylalanine biosynthetic process	0.0244	Ccalc.v2_000109,Ccalc.v2_000371,Ccalc.v2_005017,Ccalc.v2_008591,Ccalc.v2_010098,Ccalc.v2_013512,Ccalc.v2_015211,Ccalc.v2_015245,Ccalc.v2_017110,Ccalc.v2_018504,Ccalc.v2_018521,Ccalc.v2_018669,Ccalc.v2_018948,Ccalc.v2_019814,Ccalc.v2_019952,Ccalc.v2_020647
GO:0032259	methylation	0.02661	Ccalc.v2_000235,Ccalc.v2_000288,Ccalc.v2_000310,Ccalc.v2_000349,Ccalc.v2_000445,Ccalc.v2_000446,Ccalc.v2_000978,Ccalc.v2_001024,Ccalc.v2_001050,Ccalc.v2_001134,Ccalc.v2_001275,Ccalc.v2_001561,Ccalc.v2_002027,Ccalc.v2_002129,Ccalc.v2_002173,Ccalc.v2_002321,Ccalc.v2_002446,Ccalc.v2_003410,Ccalc.v2_003417,Ccalc.v2_003437,Ccalc.v2_003545,Ccalc.v2_003546,Ccalc.v2_003909,Ccalc.v2_004321,Ccalc.v2_004336…
GO:0006465	signal peptide processing	0.03401	Ccalc.v2_001520,Ccalc.v2_002665,Ccalc.v2_005606,Ccalc.v2_005776,Ccalc.v2_010078,Ccalc.v2_020011
GO:0006511	ubiquitin-dependent protein catabolic pr...	0.03904	Ccalc.v2_000828,Ccalc.v2_001045,Ccalc.v2_001126,Ccalc.v2_001257,Ccalc.v2_001423,Ccalc.v2_001559,Ccalc.v2_001886,Ccalc.v2_002863,Ccalc.v2_002986,Ccalc.v2_003112,Ccalc.v2_003451,Ccalc.v2_004025,Ccalc.v2_004126,Ccalc.v2_005122,Ccalc.v2_005414,Ccalc.v2_005521,Ccalc.v2_005630,Ccalc.v2_006804,Ccalc.v2_007118,Ccalc.v2_007477,Ccalc.v2_007570,Ccalc.v2_007925,Ccalc.v2_008076,Ccalc.v2_008583,Ccalc.v2_008965…
GO:0016485	protein processing	0.03936	Ccalc.v2_001520,Ccalc.v2_001755,Ccalc.v2_002665,Ccalc.v2_005606,Ccalc.v2_005776,Ccalc.v2_007319,Ccalc.v2_007935,Ccalc.v2_008569,Ccalc.v2_009823,Ccalc.v2_010078,Ccalc.v2_012249,Ccalc.v2_020011,Ccalc.v2_020278
GO:0006783	heme biosynthetic process	0.03938	Ccalc.v2_000471,Ccalc.v2_000994,Ccalc.v2_004711,Ccalc.v2_011253,Ccalc.v2_011545,Ccalc.v2_013698,Ccalc.v2_014372,Ccalc.v2_014414,Ccalc.v2_014882,Ccalc.v2_015210
GO:0051205	protein insertion into membrane	0.03947	Ccalc.v2_000279,Ccalc.v2_000847,Ccalc.v2_009286,Ccalc.v2_010450,Ccalc.v2_015234,Ccalc.v2_019217,Ccalc.v2_019226
GO:0006406	mRNA export from nucleus	0.03953	Ccalc.v2_003844,Ccalc.v2_004082,Ccalc.v2_013453,Ccalc.v2_014261,Ccalc.v2_015764,Ccalc.v2_018463
GO:0032543	mitochondrial translation	0.03956	Ccalc.v2_001060,Ccalc.v2_001804,Ccalc.v2_005044,Ccalc.v2_008343,Ccalc.v2_016692
GO:0000022	mitotic spindle elongation	0.03957	Ccalc.v2_002863,Ccalc.v2_003525,Ccalc.v2_004411,Ccalc.v2_013256
GO:0000738	DNA catabolic process, exonucleolytic	0.03957	Ccalc.v2_004942,Ccalc.v2_015200,Ccalc.v2_018410,Ccalc.v2_018411
GO:0006044	N-acetylglucosamine metabolic process	0.03957	Ccalc.v2_008503,Ccalc.v2_016256,Ccalc.v2_017137,Ccalc.v2_019457
GO:0006379	mRNA cleavage	0.03957	Ccalc.v2_006820,Ccalc.v2_010061,Ccalc.v2_011432,Ccalc.v2_013973
GO:0006423	cysteinyl-tRNA aminoacylation	0.03957	Ccalc.v2_001898,Ccalc.v2_002907,Ccalc.v2_016217,Ccalc.v2_020449
GO:0006429	leucyl-tRNA aminoacylation	0.03957	Ccalc.v2_008717,Ccalc.v2_012952,Ccalc.v2_018757,Ccalc.v2_020653
GO:0006434	seryl-tRNA aminoacylation	0.03957	Ccalc.v2_004635,Ccalc.v2_005128,Ccalc.v2_010889,Ccalc.v2_014438
GO:0006436	tryptophanyl-tRNA aminoacylation	0.03957	Ccalc.v2_007877,Ccalc.v2_019295,Ccalc.v2_020179,Ccalc.v2_020197
GO:0006782	protoporphyrinogen IX biosynthetic proce...	0.03957	Ccalc.v2_004711,Ccalc.v2_011253,Ccalc.v2_014414,Ccalc.v2_015210
GO:0007030	Golgi organization	0.03957	Ccalc.v2_003448,Ccalc.v2_004022,Ccalc.v2_008439,Ccalc.v2_010165
GO:0016075	rRNA catabolic process	0.03957	Ccalc.v2_002560,Ccalc.v2_004364,Ccalc.v2_007687,Ccalc.v2_014398
GO:0019877	diaminopimelate biosynthetic process	0.03957	Ccalc.v2_019142,Ccalc.v2_019144,Ccalc.v2_019250,Ccalc.v2_020609
GO:0032482	Rab protein signal transduction	0.03957	Ccalc.v2_006846,Ccalc.v2_011972,Ccalc.v2_016050,Ccalc.v2_016090
GO:0036265	RNA (guanine-N7)-methylation	0.03957	Ccalc.v2_001050,Ccalc.v2_011105,Ccalc.v2_014053,Ccalc.v2_015236
GO:0006189	'de novo' IMP biosynthetic process	0.03983	Ccalc.v2_003909,Ccalc.v2_008247,Ccalc.v2_008248,Ccalc.v2_009696,Ccalc.v2_014360,Ccalc.v2_014439,Ccalc.v2_015208,Ccalc.v2_019618,Ccalc.v2_019962,Ccalc.v2_020508
GO:0006555	methionine metabolic process	0.04486	Ccalc.v2_000349,Ccalc.v2_000642,Ccalc.v2_000731,Ccalc.v2_001805,Ccalc.v2_004812,Ccalc.v2_008994,Ccalc.v2_009288,Ccalc.v2_012954,Ccalc.v2_013371,Ccalc.v2_013492,Ccalc.v2_015198,Ccalc.v2_015887,Ccalc.v2_019142,Ccalc.v2_019144,Ccalc.v2_019205,Ccalc.v2_019250,Ccalc.v2_019321,Ccalc.v2_020272,Ccalc.v2_020546
GO:0031167	rRNA methylation	0.04725	Ccalc.v2_000310,Ccalc.v2_000978,Ccalc.v2_006218,Ccalc.v2_016433,Ccalc.v2_019425,Ccalc.v2_020240,Ccalc.v2_020666
GO:0001522	pseudouridine synthesis	0.04991	Ccalc.v2_000305,Ccalc.v2_001842,Ccalc.v2_002513,Ccalc.v2_007688,Ccalc.v2_007752,Ccalc.v2_007803,Ccalc.v2_010165,Ccalc.v2_010576,Ccalc.v2_011103,Ccalc.v2_013210,Ccalc.v2_014364,Ccalc.v2_018172
Molecular Function
GO:0003735	structural constituent of ribosome	4.5e-24	Ccalc.v2_000220,Ccalc.v2_000278,Ccalc.v2_000327,Ccalc.v2_000330,Ccalc.v2_000362,Ccalc.v2_000387,Ccalc.v2_000483,Ccalc.v2_000634,Ccalc.v2_000679,Ccalc.v2_000772,Ccalc.v2_000839,Ccalc.v2_000869,Ccalc.v2_000915,Ccalc.v2_000993,Ccalc.v2_001009,Ccalc.v2_001029,Ccalc.v2_001032,Ccalc.v2_001064,Ccalc.v2_001386,Ccalc.v2_001509,Ccalc.v2_001539,Ccalc.v2_001704,Ccalc.v2_001782,Ccalc.v2_001870,Ccalc.v2_002176…
GO:0005524	ATP binding	3e-10	Ccalc.v2_000003,Ccalc.v2_000004,Ccalc.v2_000109,Ccalc.v2_000221,Ccalc.v2_000231,Ccalc.v2_000277,Ccalc.v2_000302,Ccalc.v2_000303,Ccalc.v2_000304,Ccalc.v2_000348,Ccalc.v2_000377,Ccalc.v2_000432,Ccalc.v2_000434,Ccalc.v2_000475,Ccalc.v2_000580,Ccalc.v2_000583,Ccalc.v2_000644,Ccalc.v2_000709,Ccalc.v2_000726,Ccalc.v2_000729,Ccalc.v2_000731,Ccalc.v2_000777,Ccalc.v2_000778,Ccalc.v2_000840,Ccalc.v2_000843…
GO:0003743	translation initiation factor activity	4.9e-08	Ccalc.v2_000021,Ccalc.v2_000635,Ccalc.v2_001061,Ccalc.v2_001583,Ccalc.v2_001696,Ccalc.v2_001775,Ccalc.v2_002722,Ccalc.v2_003492,Ccalc.v2_003748,Ccalc.v2_003949,Ccalc.v2_004049,Ccalc.v2_004335,Ccalc.v2_004569,Ccalc.v2_004689,Ccalc.v2_005444,Ccalc.v2_006063,Ccalc.v2_006085,Ccalc.v2_006090,Ccalc.v2_006416,Ccalc.v2_006660,Ccalc.v2_006825,Ccalc.v2_007319,Ccalc.v2_007874,Ccalc.v2_009005,Ccalc.v2_009123…
GO:0051082	unfolded protein binding	5.6e-08	Ccalc.v2_001036,Ccalc.v2_001662,Ccalc.v2_001757,Ccalc.v2_002551,Ccalc.v2_002579,Ccalc.v2_002965,Ccalc.v2_002967,Ccalc.v2_003676,Ccalc.v2_003739,Ccalc.v2_006061,Ccalc.v2_006708,Ccalc.v2_007025,Ccalc.v2_007026,Ccalc.v2_008118,Ccalc.v2_008448,Ccalc.v2_008863,Ccalc.v2_009318,Ccalc.v2_010179,Ccalc.v2_010359,Ccalc.v2_011612,Ccalc.v2_012853,Ccalc.v2_013612,Ccalc.v2_014154,Ccalc.v2_014178,Ccalc.v2_014242…
GO:0003723	RNA binding	3.4e-07	Ccalc.v2_000021,Ccalc.v2_000109,Ccalc.v2_000233,Ccalc.v2_000298,Ccalc.v2_000302,Ccalc.v2_000319,Ccalc.v2_000348,Ccalc.v2_000362,Ccalc.v2_000373,Ccalc.v2_000385,Ccalc.v2_000445,Ccalc.v2_000446,Ccalc.v2_000635,Ccalc.v2_000673,Ccalc.v2_000711,Ccalc.v2_000993,Ccalc.v2_000995,Ccalc.v2_001050,Ccalc.v2_001061,Ccalc.v2_001064,Ccalc.v2_001272,Ccalc.v2_001379,Ccalc.v2_001385,Ccalc.v2_001445,Ccalc.v2_001583…
GO:0016881	acid-amino acid ligase activity	8.9e-07	Ccalc.v2_000329,Ccalc.v2_001099,Ccalc.v2_002323,Ccalc.v2_002540,Ccalc.v2_002553,Ccalc.v2_002665,Ccalc.v2_003206,Ccalc.v2_003598,Ccalc.v2_003739,Ccalc.v2_006119,Ccalc.v2_006213,Ccalc.v2_006217,Ccalc.v2_007054,Ccalc.v2_007079,Ccalc.v2_007342,Ccalc.v2_007570,Ccalc.v2_007595,Ccalc.v2_007859,Ccalc.v2_007951,Ccalc.v2_008216,Ccalc.v2_008247,Ccalc.v2_008819,Ccalc.v2_009158,Ccalc.v2_009326,Ccalc.v2_009601…
GO:0002161	aminoacyl-tRNA editing activity	1.3e-05	Ccalc.v2_003940,Ccalc.v2_003941,Ccalc.v2_004814,Ccalc.v2_006114,Ccalc.v2_006800,Ccalc.v2_007312,Ccalc.v2_008717,Ccalc.v2_009091,Ccalc.v2_012713,Ccalc.v2_012952,Ccalc.v2_018757,Ccalc.v2_020008,Ccalc.v2_020653
GO:0003755	peptidyl-prolyl cis-trans isomerase acti...	1.7e-05	Ccalc.v2_001673,Ccalc.v2_002743,Ccalc.v2_002942,Ccalc.v2_003449,Ccalc.v2_003942,Ccalc.v2_005984,Ccalc.v2_006715,Ccalc.v2_008123,Ccalc.v2_008243,Ccalc.v2_009043,Ccalc.v2_009524,Ccalc.v2_010105,Ccalc.v2_011274,Ccalc.v2_011655,Ccalc.v2_011785,Ccalc.v2_012688,Ccalc.v2_013095,Ccalc.v2_014374,Ccalc.v2_016342,Ccalc.v2_017398,Ccalc.v2_017401,Ccalc.v2_017998,Ccalc.v2_020416
GO:0008233	peptidase activity	3.5e-05	Ccalc.v2_000017,Ccalc.v2_000302,Ccalc.v2_000311,Ccalc.v2_000470,Ccalc.v2_000520,Ccalc.v2_000796,Ccalc.v2_001047,Ccalc.v2_001269,Ccalc.v2_001275,Ccalc.v2_001423,Ccalc.v2_001520,Ccalc.v2_001559,Ccalc.v2_001755,Ccalc.v2_001874,Ccalc.v2_001886,Ccalc.v2_001897,Ccalc.v2_002602,Ccalc.v2_002620,Ccalc.v2_002665,Ccalc.v2_002666,Ccalc.v2_002756,Ccalc.v2_002863,Ccalc.v2_002986,Ccalc.v2_003113,Ccalc.v2_003451…
GO:0019843	rRNA binding	5.5e-05	Ccalc.v2_000373,Ccalc.v2_000993,Ccalc.v2_001064,Ccalc.v2_001704,Ccalc.v2_004037,Ccalc.v2_008239,Ccalc.v2_009170,Ccalc.v2_012890,Ccalc.v2_013220,Ccalc.v2_014398,Ccalc.v2_014435,Ccalc.v2_019629,Ccalc.v2_019816,Ccalc.v2_019896,Ccalc.v2_019933,Ccalc.v2_020101,Ccalc.v2_020103
GO:0004298	threonine-type endopeptidase activity	5.6e-05	Ccalc.v2_001886,Ccalc.v2_005521,Ccalc.v2_007118,Ccalc.v2_007359,Ccalc.v2_007534,Ccalc.v2_008076,Ccalc.v2_008706,Ccalc.v2_010021,Ccalc.v2_010812,Ccalc.v2_011481,Ccalc.v2_013823,Ccalc.v2_014851,Ccalc.v2_015055,Ccalc.v2_015166,Ccalc.v2_016045,Ccalc.v2_018629
GO:0000166	nucleotide binding	8.6e-05	Ccalc.v2_000003,Ccalc.v2_000004,Ccalc.v2_000109,Ccalc.v2_000221,Ccalc.v2_000231,Ccalc.v2_000277,Ccalc.v2_000279,Ccalc.v2_000302,Ccalc.v2_000303,Ccalc.v2_000304,Ccalc.v2_000311,Ccalc.v2_000315,Ccalc.v2_000319,Ccalc.v2_000344,Ccalc.v2_000348,Ccalc.v2_000361,Ccalc.v2_000377,Ccalc.v2_000379,Ccalc.v2_000385,Ccalc.v2_000432,Ccalc.v2_000433,Ccalc.v2_000434,Ccalc.v2_000459,Ccalc.v2_000475,Ccalc.v2_000580…
GO:0008137	NADH dehydrogenase (ubiquinone) activity	0.00012	Ccalc.v2_004089,Ccalc.v2_006848,Ccalc.v2_007450,Ccalc.v2_008234,Ccalc.v2_009017,Ccalc.v2_011341,Ccalc.v2_013202,Ccalc.v2_013474,Ccalc.v2_014339,Ccalc.v2_015248,Ccalc.v2_015249,Ccalc.v2_015251,Ccalc.v2_016684,Ccalc.v2_019630,Ccalc.v2_020182
GO:0008565	protein transporter activity	0.00043	Ccalc.v2_000392,Ccalc.v2_002407,Ccalc.v2_003422,Ccalc.v2_003738,Ccalc.v2_004409,Ccalc.v2_004448,Ccalc.v2_005971,Ccalc.v2_007648,Ccalc.v2_008232,Ccalc.v2_008695,Ccalc.v2_009083,Ccalc.v2_010618,Ccalc.v2_012710,Ccalc.v2_014391,Ccalc.v2_015131,Ccalc.v2_015639,Ccalc.v2_018525,Ccalc.v2_020203,Ccalc.v2_020692
GO:0019901	protein kinase binding	0.00043	Ccalc.v2_001953,Ccalc.v2_003613,Ccalc.v2_004363,Ccalc.v2_004996,Ccalc.v2_009319,Ccalc.v2_009529,Ccalc.v2_010410,Ccalc.v2_011003,Ccalc.v2_011735,Ccalc.v2_011997,Ccalc.v2_012436,Ccalc.v2_015816,Ccalc.v2_016190,Ccalc.v2_019244,Ccalc.v2_020057
GO:0016779	nucleotidyltransferase activity	0.00048	Ccalc.v2_000286,Ccalc.v2_000315,Ccalc.v2_000654,Ccalc.v2_000766,Ccalc.v2_001076,Ccalc.v2_001318,Ccalc.v2_001849,Ccalc.v2_002473,Ccalc.v2_002548,Ccalc.v2_002620,Ccalc.v2_002865,Ccalc.v2_003276,Ccalc.v2_003370,Ccalc.v2_003494,Ccalc.v2_003782,Ccalc.v2_003916,Ccalc.v2_004108,Ccalc.v2_004634,Ccalc.v2_004674,Ccalc.v2_005028,Ccalc.v2_005057,Ccalc.v2_005443,Ccalc.v2_005515,Ccalc.v2_005591,Ccalc.v2_005607…
GO:0046961	proton-transporting ATPase activity, rot...	0.00052	Ccalc.v2_000230,Ccalc.v2_001558,Ccalc.v2_004959,Ccalc.v2_007934,Ccalc.v2_008541,Ccalc.v2_010101,Ccalc.v2_010654,Ccalc.v2_010655,Ccalc.v2_010904,Ccalc.v2_014392,Ccalc.v2_014536,Ccalc.v2_020258,Ccalc.v2_020260
GO:0005525	GTP binding	0.00077	Ccalc.v2_000311,Ccalc.v2_000344,Ccalc.v2_000361,Ccalc.v2_000931,Ccalc.v2_001027,Ccalc.v2_001164,Ccalc.v2_001531,Ccalc.v2_001560,Ccalc.v2_001804,Ccalc.v2_001854,Ccalc.v2_002229,Ccalc.v2_002535,Ccalc.v2_002548,Ccalc.v2_002597,Ccalc.v2_002639,Ccalc.v2_002643,Ccalc.v2_003292,Ccalc.v2_003418,Ccalc.v2_003422,Ccalc.v2_003437,Ccalc.v2_003616,Ccalc.v2_003751,Ccalc.v2_004019,Ccalc.v2_004364,Ccalc.v2_004472…
GO:0051539	4 iron, 4 sulfur cluster binding	0.00089	Ccalc.v2_003294,Ccalc.v2_004089,Ccalc.v2_007670,Ccalc.v2_007671,Ccalc.v2_008766,Ccalc.v2_010875,Ccalc.v2_011641,Ccalc.v2_012898,Ccalc.v2_013474,Ccalc.v2_013698,Ccalc.v2_013822,Ccalc.v2_015249,Ccalc.v2_015474,Ccalc.v2_019404,Ccalc.v2_019616,Ccalc.v2_019630,Ccalc.v2_020093
GO:0016740	transferase activity	0.00229	Ccalc.v2_000003,Ccalc.v2_000004,Ccalc.v2_000109,Ccalc.v2_000235,Ccalc.v2_000277,Ccalc.v2_000286,Ccalc.v2_000288,Ccalc.v2_000296,Ccalc.v2_000300,Ccalc.v2_000303,Ccalc.v2_000306,Ccalc.v2_000310,Ccalc.v2_000315,Ccalc.v2_000331,Ccalc.v2_000349,Ccalc.v2_000371,Ccalc.v2_000379,Ccalc.v2_000380,Ccalc.v2_000445,Ccalc.v2_000446,Ccalc.v2_000521,Ccalc.v2_000606,Ccalc.v2_000654,Ccalc.v2_000698,Ccalc.v2_000709…
GO:0004386	helicase activity	0.00231	Ccalc.v2_000304,Ccalc.v2_000348,Ccalc.v2_000377,Ccalc.v2_000434,Ccalc.v2_000475,Ccalc.v2_000726,Ccalc.v2_000843,Ccalc.v2_000983,Ccalc.v2_001260,Ccalc.v2_001266,Ccalc.v2_001533,Ccalc.v2_001842,Ccalc.v2_002033,Ccalc.v2_002406,Ccalc.v2_002539,Ccalc.v2_002555,Ccalc.v2_002560,Ccalc.v2_002874,Ccalc.v2_003211,Ccalc.v2_003370,Ccalc.v2_003400,Ccalc.v2_003500,Ccalc.v2_003746,Ccalc.v2_003841,Ccalc.v2_003859…
GO:0008641	small protein activating enzyme activity	0.00262	Ccalc.v2_001576,Ccalc.v2_002665,Ccalc.v2_003206,Ccalc.v2_006577,Ccalc.v2_008216,Ccalc.v2_011136,Ccalc.v2_013495,Ccalc.v2_013496,Ccalc.v2_014695,Ccalc.v2_014984,Ccalc.v2_015767
GO:0008026	ATP-dependent helicase activity	0.0034	Ccalc.v2_000348,Ccalc.v2_000843,Ccalc.v2_000983,Ccalc.v2_001260,Ccalc.v2_001533,Ccalc.v2_002406,Ccalc.v2_003211,Ccalc.v2_003400,Ccalc.v2_003859,Ccalc.v2_004310,Ccalc.v2_004408,Ccalc.v2_005285,Ccalc.v2_005967,Ccalc.v2_007145,Ccalc.v2_007365,Ccalc.v2_007874,Ccalc.v2_009005,Ccalc.v2_009114,Ccalc.v2_009611,Ccalc.v2_009627,Ccalc.v2_009675,Ccalc.v2_009693,Ccalc.v2_009938,Ccalc.v2_010181,Ccalc.v2_010261…
GO:0004540	ribonuclease activity	0.00555	Ccalc.v2_001091,Ccalc.v2_001291,Ccalc.v2_001582,Ccalc.v2_002180,Ccalc.v2_002560,Ccalc.v2_004364,Ccalc.v2_004613,Ccalc.v2_004674,Ccalc.v2_005458,Ccalc.v2_006181,Ccalc.v2_006756,Ccalc.v2_006820,Ccalc.v2_007687,Ccalc.v2_007755,Ccalc.v2_007965,Ccalc.v2_008130,Ccalc.v2_008164,Ccalc.v2_009329,Ccalc.v2_010061,Ccalc.v2_011798,Ccalc.v2_013205,Ccalc.v2_014205,Ccalc.v2_014398,Ccalc.v2_015240,Ccalc.v2_016090…
GO:0048038	quinone binding	0.00564	Ccalc.v2_004089,Ccalc.v2_007450,Ccalc.v2_015249,Ccalc.v2_019368,Ccalc.v2_019371,Ccalc.v2_020182
GO:0008168	methyltransferase activity	0.00665	Ccalc.v2_000235,Ccalc.v2_000288,Ccalc.v2_000310,Ccalc.v2_000349,Ccalc.v2_000445,Ccalc.v2_000446,Ccalc.v2_000978,Ccalc.v2_001024,Ccalc.v2_001050,Ccalc.v2_001134,Ccalc.v2_001275,Ccalc.v2_001561,Ccalc.v2_002027,Ccalc.v2_002129,Ccalc.v2_002173,Ccalc.v2_002321,Ccalc.v2_002446,Ccalc.v2_003410,Ccalc.v2_003417,Ccalc.v2_003437,Ccalc.v2_003545,Ccalc.v2_003546,Ccalc.v2_003621,Ccalc.v2_003909,Ccalc.v2_004321…
GO:0003924	GTPase activity	0.00715	Ccalc.v2_000344,Ccalc.v2_000361,Ccalc.v2_001560,Ccalc.v2_001804,Ccalc.v2_002535,Ccalc.v2_002597,Ccalc.v2_002643,Ccalc.v2_003292,Ccalc.v2_003418,Ccalc.v2_003437,Ccalc.v2_004019,Ccalc.v2_004364,Ccalc.v2_004648,Ccalc.v2_004689,Ccalc.v2_004814,Ccalc.v2_005126,Ccalc.v2_005302,Ccalc.v2_006072,Ccalc.v2_006098,Ccalc.v2_006273,Ccalc.v2_006485,Ccalc.v2_006846,Ccalc.v2_007889,Ccalc.v2_007944,Ccalc.v2_008097…
GO:0046933	proton-transporting ATP synthase activit...	0.00899	Ccalc.v2_000840,Ccalc.v2_001558,Ccalc.v2_004959,Ccalc.v2_010654,Ccalc.v2_010655,Ccalc.v2_014392,Ccalc.v2_016789,Ccalc.v2_020258,Ccalc.v2_020260
GO:0017111	nucleoside-triphosphatase activity	0.01	Ccalc.v2_000221,Ccalc.v2_000230,Ccalc.v2_000304,Ccalc.v2_000344,Ccalc.v2_000348,Ccalc.v2_000361,Ccalc.v2_000377,Ccalc.v2_000434,Ccalc.v2_000453,Ccalc.v2_000475,Ccalc.v2_000583,Ccalc.v2_000726,Ccalc.v2_000777,Ccalc.v2_000840,Ccalc.v2_000843,Ccalc.v2_000983,Ccalc.v2_001007,Ccalc.v2_001096,Ccalc.v2_001260,Ccalc.v2_001266,Ccalc.v2_001441,Ccalc.v2_001533,Ccalc.v2_001558,Ccalc.v2_001560,Ccalc.v2_001660…
GO:0051287	NAD binding	0.01003	Ccalc.v2_002487,Ccalc.v2_003813,Ccalc.v2_005723,Ccalc.v2_005968,Ccalc.v2_006009,Ccalc.v2_007339,Ccalc.v2_007450,Ccalc.v2_007804,Ccalc.v2_008704,Ccalc.v2_009430,Ccalc.v2_010163,Ccalc.v2_010179,Ccalc.v2_010850,Ccalc.v2_011590,Ccalc.v2_013474,Ccalc.v2_014530,Ccalc.v2_018967,Ccalc.v2_019142,Ccalc.v2_019144,Ccalc.v2_019250,Ccalc.v2_019959,Ccalc.v2_020182,Ccalc.v2_020300,Ccalc.v2_020540,Ccalc.v2_020665
GO:0003746	translation elongation factor activity	0.01054	Ccalc.v2_001385,Ccalc.v2_001445,Ccalc.v2_001804,Ccalc.v2_002762,Ccalc.v2_003618,Ccalc.v2_004922,Ccalc.v2_006752,Ccalc.v2_006804,Ccalc.v2_008235,Ccalc.v2_009289,Ccalc.v2_009983,Ccalc.v2_010654,Ccalc.v2_011863,Ccalc.v2_012229,Ccalc.v2_014427,Ccalc.v2_016775,Ccalc.v2_019215,Ccalc.v2_019224,Ccalc.v2_019628,Ccalc.v2_019896,Ccalc.v2_020099
GO:0003899	DNA-directed 5'-3' RNA polymerase activi...	0.01081	Ccalc.v2_000654,Ccalc.v2_000766,Ccalc.v2_001076,Ccalc.v2_002620,Ccalc.v2_002865,Ccalc.v2_004108,Ccalc.v2_005028,Ccalc.v2_005057,Ccalc.v2_005607,Ccalc.v2_005642,Ccalc.v2_006072,Ccalc.v2_006417,Ccalc.v2_007412,Ccalc.v2_007445,Ccalc.v2_008228,Ccalc.v2_010102,Ccalc.v2_010599,Ccalc.v2_010656,Ccalc.v2_010683,Ccalc.v2_010810,Ccalc.v2_013253,Ccalc.v2_013989,Ccalc.v2_014472,Ccalc.v2_014689,Ccalc.v2_015224…
GO:0009055	electron carrier activity	0.01084	Ccalc.v2_000295,Ccalc.v2_000579,Ccalc.v2_000780,Ccalc.v2_000848,Ccalc.v2_001392,Ccalc.v2_001848,Ccalc.v2_003609,Ccalc.v2_005210,Ccalc.v2_005973,Ccalc.v2_006116,Ccalc.v2_006205,Ccalc.v2_007475,Ccalc.v2_008234,Ccalc.v2_009950,Ccalc.v2_010103,Ccalc.v2_010125,Ccalc.v2_010162,Ccalc.v2_012601,Ccalc.v2_013320,Ccalc.v2_013732,Ccalc.v2_014380,Ccalc.v2_015226,Ccalc.v2_015814,Ccalc.v2_019630,Ccalc.v2_020006…
GO:0015035	protein disulfide oxidoreductase activit...	0.01208	Ccalc.v2_000031,Ccalc.v2_000295,Ccalc.v2_001392,Ccalc.v2_005210,Ccalc.v2_006205,Ccalc.v2_009373,Ccalc.v2_012648,Ccalc.v2_013320,Ccalc.v2_013988,Ccalc.v2_015618
GO:0004822	isoleucine-tRNA ligase activity	0.01338	Ccalc.v2_003940,Ccalc.v2_003941,Ccalc.v2_006114,Ccalc.v2_006800,Ccalc.v2_007312
GO:0008568	microtubule-severing ATPase activity	0.01338	Ccalc.v2_002511,Ccalc.v2_002551,Ccalc.v2_007915,Ccalc.v2_009068,Ccalc.v2_010574
GO:0016149	translation release factor activity, cod...	0.01338	Ccalc.v2_006147,Ccalc.v2_007899,Ccalc.v2_019532,Ccalc.v2_020119,Ccalc.v2_020239
GO:0004722	protein serine/threonine phosphatase act...	0.0177	Ccalc.v2_002433,Ccalc.v2_007876,Ccalc.v2_009069,Ccalc.v2_010148,Ccalc.v2_010260,Ccalc.v2_010867,Ccalc.v2_011264,Ccalc.v2_014247,Ccalc.v2_015574
GO:0015078	hydrogen ion transmembrane transporter a...	0.0184	Ccalc.v2_000230,Ccalc.v2_000327,Ccalc.v2_000440,Ccalc.v2_000453,Ccalc.v2_000840,Ccalc.v2_000996,Ccalc.v2_001558,Ccalc.v2_001848,Ccalc.v2_002520,Ccalc.v2_002965,Ccalc.v2_003212,Ccalc.v2_003322,Ccalc.v2_004959,Ccalc.v2_005973,Ccalc.v2_007475,Ccalc.v2_007934,Ccalc.v2_008541,Ccalc.v2_009129,Ccalc.v2_010001,Ccalc.v2_010101,Ccalc.v2_010103,Ccalc.v2_010125,Ccalc.v2_010654,Ccalc.v2_010655,Ccalc.v2_010904…
GO:0000287	magnesium ion binding	0.02245	Ccalc.v2_000374,Ccalc.v2_001163,Ccalc.v2_004648,Ccalc.v2_005023,Ccalc.v2_005894,Ccalc.v2_006009,Ccalc.v2_007876,Ccalc.v2_008508,Ccalc.v2_008591,Ccalc.v2_008818,Ccalc.v2_009430,Ccalc.v2_010163,Ccalc.v2_010241,Ccalc.v2_011816,Ccalc.v2_013512,Ccalc.v2_014418,Ccalc.v2_014439,Ccalc.v2_014687,Ccalc.v2_014938,Ccalc.v2_014955,Ccalc.v2_015582,Ccalc.v2_016568,Ccalc.v2_018948,Ccalc.v2_019006,Ccalc.v2_019321…
GO:0003678	DNA helicase activity	0.02506	Ccalc.v2_001260,Ccalc.v2_002406,Ccalc.v2_002555,Ccalc.v2_002874,Ccalc.v2_003400,Ccalc.v2_003500,Ccalc.v2_005020,Ccalc.v2_006106,Ccalc.v2_007442,Ccalc.v2_007551,Ccalc.v2_009693,Ccalc.v2_010459,Ccalc.v2_010563,Ccalc.v2_014379,Ccalc.v2_015243,Ccalc.v2_015817,Ccalc.v2_016757,Ccalc.v2_020093,Ccalc.v2_020233
GO:0008312	7S RNA binding	0.02522	Ccalc.v2_002597,Ccalc.v2_004642,Ccalc.v2_008764,Ccalc.v2_014353,Ccalc.v2_015955,Ccalc.v2_016866
GO:0009982	pseudouridine synthase activity	0.02635	Ccalc.v2_001842,Ccalc.v2_002513,Ccalc.v2_007688,Ccalc.v2_007752,Ccalc.v2_007803,Ccalc.v2_010165,Ccalc.v2_011103,Ccalc.v2_013210,Ccalc.v2_014364,Ccalc.v2_018172
GO:0004066	asparagine synthase (glutamine-hydrolyzi...	0.03171	Ccalc.v2_003796,Ccalc.v2_010035,Ccalc.v2_014246,Ccalc.v2_019391
GO:0004364	glutathione transferase activity	0.03171	Ccalc.v2_001385,Ccalc.v2_004656,Ccalc.v2_011431,Ccalc.v2_015221
GO:0004817	cysteine-tRNA ligase activity	0.03171	Ccalc.v2_001898,Ccalc.v2_002907,Ccalc.v2_016217,Ccalc.v2_020449
GO:0004823	leucine-tRNA ligase activity	0.03171	Ccalc.v2_008717,Ccalc.v2_012952,Ccalc.v2_018757,Ccalc.v2_020653
GO:0004828	serine-tRNA ligase activity	0.03171	Ccalc.v2_004635,Ccalc.v2_005128,Ccalc.v2_010889,Ccalc.v2_014438
GO:0004830	tryptophan-tRNA ligase activity	0.03171	Ccalc.v2_007877,Ccalc.v2_019295,Ccalc.v2_020179,Ccalc.v2_020197
GO:0016853	isomerase activity	0.03384	Ccalc.v2_000298,Ccalc.v2_000313,Ccalc.v2_000374,Ccalc.v2_000433,Ccalc.v2_000437,Ccalc.v2_000948,Ccalc.v2_001562,Ccalc.v2_001673,Ccalc.v2_001842,Ccalc.v2_001849,Ccalc.v2_002513,Ccalc.v2_002743,Ccalc.v2_002942,Ccalc.v2_003211,Ccalc.v2_003449,Ccalc.v2_003923,Ccalc.v2_003925,Ccalc.v2_003942,Ccalc.v2_004656,Ccalc.v2_004767,Ccalc.v2_005270,Ccalc.v2_005984,Ccalc.v2_006715,Ccalc.v2_006722,Ccalc.v2_007164…
GO:0016780	phosphotransferase activity, for other s...	0.03415	Ccalc.v2_001062,Ccalc.v2_003084,Ccalc.v2_004676,Ccalc.v2_005023,Ccalc.v2_009448,Ccalc.v2_009938,Ccalc.v2_010099,Ccalc.v2_013220,Ccalc.v2_015238,Ccalc.v2_015428,Ccalc.v2_019550
GO:0008276	protein methyltransferase activity	0.03418	Ccalc.v2_003410,Ccalc.v2_003437,Ccalc.v2_004321,Ccalc.v2_004643,Ccalc.v2_004913,Ccalc.v2_005000,Ccalc.v2_005454,Ccalc.v2_007494,Ccalc.v2_008228,Ccalc.v2_008719,Ccalc.v2_009628,Ccalc.v2_010028,Ccalc.v2_012844,Ccalc.v2_016763,Ccalc.v2_016764,Ccalc.v2_017998
GO:0016787	hydrolase activity	0.04932	Ccalc.v2_000003,Ccalc.v2_000004,Ccalc.v2_000017,Ccalc.v2_000221,Ccalc.v2_000227,Ccalc.v2_000230,Ccalc.v2_000231,Ccalc.v2_000235,Ccalc.v2_000302,Ccalc.v2_000304,Ccalc.v2_000311,Ccalc.v2_000314,Ccalc.v2_000315,Ccalc.v2_000325,Ccalc.v2_000344,Ccalc.v2_000348,Ccalc.v2_000361,Ccalc.v2_000377,Ccalc.v2_000388,Ccalc.v2_000434,Ccalc.v2_000452,Ccalc.v2_000453,Ccalc.v2_000470,Ccalc.v2_000475,Ccalc.v2_000520…
