# Supplementary material for: The effect of maternal care on gene expression and DNA methylation in a subsocial bee
Source: Nat Commun. 2018 Aug 27;9:3468. doi: 10.1038/s41467-018-05903-0 (PMC6110825; doi:10.1038/s41467-018-05903-0)
Supplement: Supplementary file 5 — Supplementary Data 2 [file 41467_2018_5903_MOESM5_ESM.xlsx]

## Sheet: Compiled_Analyses
Gene.ID	Chr	Start	End	MB01_RPKM	MB02_RPKM	MB03_RPKM	PBE01_RPKM	PBE02_RPKM	PBE03_RPKM	logFC	logCPM	PValue	FDR	CCALC_dnds	CCALC_dn	CCALC_ds	MB01_meth	MB04_meth	MB09_meth	PBE02_meth	PBE05_meth	PBE09_meth	DMR_Presence	DEX_Presence	FBgn	subject_id	query_id	perc_identity	alig_length	mismatches	gap_openings	q_start	q_end	s_start	s_end	evalue	bit_score	FlyBase_FBtr	Dmel_gene_symbol	Human_gene_HGNC_ID	Human_gene_OMIM_ID	Human_gene_symbol	DIOPT_score	OMIM_Phenotype_IDs	OMIM_Phenotype_IDs[name]
Ccalc.v2_000001	scaffold39.2	19	1526	21.6972	21.6554	20.8757	29.4238	27.1211	35.8751	0.525085	4.79664	0.000588	0.00516	0.0036	0.0023	0.642	0.0188679	0	0.0173913	0.0172414	0.0348837	0.0188679	0	0	FBgn0039269	FBpp0084162	Ccalc.v2_000001-RC	88.205	195	23	0	1	195	1	195	5.58e-114	323	FBtr0084787	veli	HGNC:17787	OMIM:603380	LIN7A	7	NA	NA
Ccalc.v2_000001	scaffold39.2	19	1526	21.6972	21.6554	20.8757	29.4238	27.1211	35.8751	0.525085	4.79664	0.000588	0.00516	0.0036	0.0023	0.642	0.0188679	0	0.0173913	0.0172414	0.0348837	0.0188679	0	0	FBgn0039269	FBpp0084162	Ccalc.v2_000001-RC	88.205	195	23	0	1	195	1	195	5.58e-114	323	FBtr0084787	veli	HGNC:17788	OMIM:612331	LIN7B	10	NA	NA
Ccalc.v2_000001	scaffold39.2	19	1526	21.6972	21.6554	20.8757	29.4238	27.1211	35.8751	0.525085	4.79664	0.000588	0.00516	0.0036	0.0023	0.642	0.0188679	0	0.0173913	0.0172414	0.0348837	0.0188679	0	0	FBgn0039269	FBpp0084162	Ccalc.v2_000001-RC	88.205	195	23	0	1	195	1	195	5.58e-114	323	FBtr0084787	veli	HGNC:17789	OMIM:612332	LIN7C	9	NA	NA
Ccalc.v2_000002	scaffold39.2	1870	9225	79.5825	94.1713	80.8077	108.047	106.386	108.057	0.341324	8.47303	0.00776	0.0425	NA	NA	NA	0.176656	0.176421	0.208895	0.210436	0.160622	0.125117	0	0	FBgn0030731	FBpp0309384	Ccalc.v2_000002-RA	56.187	598	253	4	6	601	7	597	0	705	FBtr0340442	Mfe2	HGNC:5213	OMIM:601860	HSD17B4	10	233400261515	233400[PERRAULT SYNDROME 1; PRLTS1],261515[D-BIFUNCTIONAL PROTEIN DEFICIENCY]
Ccalc.v2_000003	scaffold39.2	5897	6838	0.242189	0.485851	0.290955	0.364128	0.108426	0.216285	-0.537466	-1.58754	0.372	0.627	NA	NA	NA	NA	NA	NA	NA	NA	NA	0	0	NA	NA	NA	NA	NA	NA	NA	NA	NA	NA	NA	NA	NA	NA	NA	NA	NA	NA	NA	NA	NA
Ccalc.v2_000004	scaffold39.2	8275	9216	NA	NA	NA	NA	NA	NA	NA	NA	NA	NA	NA	NA	NA	NA	NA	NA	NA	NA	NA	0	0	NA	NA	NA	NA	NA	NA	NA	NA	NA	NA	NA	NA	NA	NA	NA	NA	NA	NA	NA	NA	NA
Ccalc.v2_000005	scaffold39.2	10306	20087	0.445699	0.195586	0.208228	1.46585	0.698372	0.638502	1.68724	-1.24247	0.00457	0.0279	NA	NA	NA	0.00293199	0.00323851	0.00247873	0.00405844	0.0023175	0.00363535	0	0	NA	NA	NA	NA	NA	NA	NA	NA	NA	NA	NA	NA	NA	NA	NA	NA	NA	NA	NA	NA	NA
Ccalc.v2_000006	scaffold39.2	10480	19418	NA	NA	NA	NA	NA	NA	NA	NA	NA	NA	NA	NA	NA	0.00282603	0.00329657	0.00258231	0.00402609	0.00221227	0.00371169	0	0	NA	NA	NA	NA	NA	NA	NA	NA	NA	NA	NA	NA	NA	NA	NA	NA	NA	NA	NA	NA	NA
Ccalc.v2_000007	scaffold39.2	23055	32778	4.87177	6.05456	5.46078	8.46591	8.35361	6.19719	0.490645	4.50677	0.00638	0.0361	NA	NA	NA	0.00419418	0.00323351	0.00295302	0.00428135	0.00250165	0.00233886	0	0	NA	NA	NA	NA	NA	NA	NA	NA	NA	NA	NA	NA	NA	NA	NA	NA	NA	NA	NA	NA	NA
Ccalc.v2_000008	scaffold39.2	23964	96210	NA	NA	NA	NA	NA	NA	NA	NA	NA	NA	NA	NA	NA	0.00366538	0.00310011	0.00313342	0.00303065	0.00298251	0.00321071	0	0	NA	NA	NA	NA	NA	NA	NA	NA	NA	NA	NA	NA	NA	NA	NA	NA	NA	NA	NA	NA	NA
Ccalc.v2_000009	scaffold39.2	48446	52919	1.26498	1.04491	1.25151	1.253	1.47687	2.09322	0.428797	-0.555319	0.281	0.534	NA	NA	NA	0.00300633	0.00254565	0.00309901	0.00258824	0.00322101	0.00367454	0	0	NA	NA	NA	NA	NA	NA	NA	NA	NA	NA	NA	NA	NA	NA	NA	NA	NA	NA	NA	NA	NA
Ccalc.v2_000010	scaffold39.2	74606	76259	2.48318	4.72201	3.77041	4.24677	5.02578	5.17435	0.404814	-0.0681726	0.266	0.517	NA	NA	NA	0.00411523	0.00178678	0.00312082	0.00473747	0.00125681	0.00334608	0	0	NA	NA	NA	NA	NA	NA	NA	NA	NA	NA	NA	NA	NA	NA	NA	NA	NA	NA	NA	NA	NA
Ccalc.v2_000011	scaffold39.2	91942	164539	NA	NA	NA	NA	NA	NA	NA	NA	NA	NA	NA	NA	NA	0.00329996	0.00314076	0.00355115	0.00358637	0.00290759	0.00342403	0	0	NA	NA	NA	NA	NA	NA	NA	NA	NA	NA	NA	NA	NA	NA	NA	NA	NA	NA	NA	NA	NA
Ccalc.v2_000012	scaffold39.2	96822	127662	NA	NA	NA	NA	NA	NA	NA	NA	NA	NA	NA	NA	NA	0.00300488	0.00294944	0.00358733	0.00371359	0.00306459	0.00364037	0	0	NA	NA	NA	NA	NA	NA	NA	NA	NA	NA	NA	NA	NA	NA	NA	NA	NA	NA	NA	NA	NA
Ccalc.v2_000013	scaffold39.2	127769	138576	NA	NA	NA	NA	NA	NA	NA	NA	NA	NA	NA	NA	NA	0.00250747	0.00361052	0.00464381	0.00267502	0.00366116	0.00331387	0	0	NA	NA	NA	NA	NA	NA	NA	NA	NA	NA	NA	NA	NA	NA	NA	NA	NA	NA	NA	NA	NA
Ccalc.v2_000014	scaffold39.2	138699	155705	0.708517	0.967302	0.772367	0.248557	0.246707	0	-2.19618	-2.30353	0.00422	0.0261	NA	NA	NA	0.00367627	0.00344445	0.0034565	0.00360166	0.00241229	0.00320452	0	0	NA	NA	NA	NA	NA	NA	NA	NA	NA	NA	NA	NA	NA	NA	NA	NA	NA	NA	NA	NA	NA
Ccalc.v2_000015	scaffold39.2	155821	164486	NA	NA	NA	NA	NA	NA	NA	NA	NA	NA	NA	NA	NA	0.00441963	0.00339884	0.00260068	0.00441785	0.00241911	0.00325098	0	0	NA	NA	NA	NA	NA	NA	NA	NA	NA	NA	NA	NA	NA	NA	NA	NA	NA	NA	NA	NA	NA
Ccalc.v2_000016	scaffold39.2	170263	175609	1.40566	1.4154	1.35009	1.32112	1.24982	1.13075	-0.171795	2.72421	0.376	0.63	0.0588	0.054	0.9178	0.160598	0.140739	0.16289	0.114816	0.126943	0.159489	0	0	FBgn0039204	FBpp0084028	Ccalc.v2_000016-RC	35.943	281	131	7	13	281	14	257	4.97e-35	134	FBtr0084644	CG6607	HGNC:30595	NA	PPP1R21	8	NA	NA
Ccalc.v2_000017	scaffold39.2	170927	175609	NA	NA	NA	NA	NA	NA	NA	NA	NA	NA	NA	NA	NA	0.239021	0.210974	0.250563	0.181233	0.19335	0.226203	0	0	FBgn0039205	FBpp0306445	Ccalc.v2_000017-RA	58.678	121	50	0	45	165	19	139	1.03e-52	164	FBtr0334337	CG13623	HGNC:19857	OMIM:615317	ISCA2	10	616370	616370[MULTIPLE MITOCHONDRIAL DYSFUNCTIONS SYNDROME 4; MMDS4]
Ccalc.v2_000018	scaffold39.2	175683	180724	0.367789	0.314517	0.317222	0.506176	0.812721	0.663217	0.982775	0.276943	0.00297	0.0196	0.0448	0.026	0.5798	0.00542543	0.00433922	0.0039426	0.00398031	0.0050639	0.00251346	0	0	NA	NA	NA	NA	NA	NA	NA	NA	NA	NA	NA	NA	NA	NA	NA	NA	NA	NA	NA	NA	NA
Ccalc.v2_000019	scaffold39.2	182131	189400	9.01212	8.35846	9.65674	8.7237	8.22585	9.37117	-0.0388339	5.04147	0.775	0.913	0.1263	0.0797	0.6314	0.0504334	0.0495111	0.0511217	0.0387374	0.0396497	0.0496014	0	0	FBgn0033454	FBpp0087461	Ccalc.v2_000019-RA	36.601	765	421	18	7	740	7	738	5.54e-158	489	FBtr0088373	CG1671	HGNC:11587	OMIM:605915	TBL3	10	NA	NA
Ccalc.v2_000020	scaffold39.2	190741	196019	41.3744	44.5226	41.8974	32.5497	33.8933	38.4962	-0.284171	7.20422	0.0175	0.0799	0.0781	0.0488	0.6246	0.125113	0.103397	0.133277	0.116167	0.109677	0.109474	0	0	FBgn0027610	FBpp0311942	Ccalc.v2_000020-RB	63.929	280	96	2	4	283	3	277	7.94e-129	368	FBtr0346113	Dic1	HGNC:10981	OMIM:604165	SLC25A11	3	NA	NA
Ccalc.v2_000020	scaffold39.2	190741	196019	41.3744	44.5226	41.8974	32.5497	33.8933	38.4962	-0.284171	7.20422	0.0175	0.0799	0.0781	0.0488	0.6246	0.125113	0.103397	0.133277	0.116167	0.109677	0.109474	0	0	FBgn0027610	FBpp0311942	Ccalc.v2_000020-RB	63.929	280	96	2	4	283	3	277	7.94e-129	368	FBtr0346113	Dic1	HGNC:10980	OMIM:606794	SLC25A10	9	NA	NA
Ccalc.v2_000021	scaffold39.2	196255	198410	117.971	119.757	116.374	102.094	106.322	117.306	-0.120493	7.81943	0.306	0.562	0.0117	0.0114	0.9726	0.289303	0.295991	0.25859	0.27839	0.258813	0.232218	0	0	FBgn0040227	FBpp0088565	Ccalc.v2_000021-RA	72.439	537	143	3	8	542	1	534	0	814	FBtr0089622	eIF3d1	HGNC:3278	OMIM:603915	EIF3D	10	NA	NA
Ccalc.v2_000022	scaffold39.2	199356	201046	51.706	58.554	56.8168	54.1854	56.5782	74.8688	0.152054	5.92857	0.348	0.603	NA	NA	NA	0.0847458	0.130435	0.12605	0.12766	0.130316	0.142212	0	0	FBgn0026666	FBpp0073900	Ccalc.v2_000022-RA	81.538	130	24	0	1	130	1	130	1.62e-76	223	FBtr0074084	MagR	HGNC:28660	OMIM:611006	ISCA1	10	617613	617613[MULTIPLE MITOCHONDRIAL DYSFUNCTIONS SYNDROME 5; MMDS5]
Ccalc.v2_000023	scaffold39.2	200554	204343	20.4348	20.1301	19.1633	17.2899	16.6187	18.7176	-0.182507	5.84922	0.134	0.34	NA	NA	NA	0.0918919	0.10014	0.116129	0.0967262	0.114387	0.0992136	0	0	FBgn0261530	FBpp0297181	Ccalc.v2_000023-RA	28.955	335	195	13	3	326	11	313	8.53e-33	136	FBtr0306039	nbs	HGNC:7652	OMIM:602667	NBN	8	2.51261e+17	251260[NIJMEGEN BREAKAGE SYNDROME; NBS],609135[APLASTIC ANEMIA],613065[LEUKEMIA, ACUTE LYMPHOBLASTIC; ALL]
Ccalc.v2_000024	scaffold39.2	205125	208129	0.204497	0.65809	0.788204	0.645663	0.587454	0.585919	0.139539	-0.313679	0.786	0.917	NA	NA	NA	0.00217944	0.00346091	0.00149031	0.00179412	0.00235349	0.00360211	0	0	FBgn0035781	FBpp0304971	Ccalc.v2_000024-RA	41.823	373	206	4	53	420	52	418	4.36e-94	289	FBtr0332725	CG8560	HGNC:2297	OMIM:600688	CPA2	4	NA	NA
Ccalc.v2_000024	scaffold39.2	205125	208129	0.204497	0.65809	0.788204	0.645663	0.587454	0.585919	0.139539	-0.313679	0.786	0.917	NA	NA	NA	0.00217944	0.00346091	0.00149031	0.00179412	0.00235349	0.00360211	0	0	FBgn0035781	FBpp0304971	Ccalc.v2_000024-RA	41.823	373	206	4	53	420	52	418	4.36e-94	289	FBtr0332725	CG8560	HGNC:2299	OMIM:114852	CPB1	4	NA	NA
Ccalc.v2_000024	scaffold39.2	205125	208129	0.204497	0.65809	0.788204	0.645663	0.587454	0.585919	0.139539	-0.313679	0.786	0.917	NA	NA	NA	0.00217944	0.00346091	0.00149031	0.00179412	0.00235349	0.00360211	0	0	FBgn0035781	FBpp0304971	Ccalc.v2_000024-RA	41.823	373	206	4	53	420	52	418	4.36e-94	289	FBtr0332725	CG8560	HGNC:2298	OMIM:114851	CPA3	3	NA	NA
Ccalc.v2_000024	scaffold39.2	205125	208129	0.204497	0.65809	0.788204	0.645663	0.587454	0.585919	0.139539	-0.313679	0.786	0.917	NA	NA	NA	0.00217944	0.00346091	0.00149031	0.00179412	0.00235349	0.00360211	0	0	FBgn0035781	FBpp0304971	Ccalc.v2_000024-RA	41.823	373	206	4	53	420	52	418	4.36e-94	289	FBtr0332725	CG8560	HGNC:2296	OMIM:114850	CPA1	4	NA	NA
Ccalc.v2_000024	scaffold39.2	205125	208129	0.204497	0.65809	0.788204	0.645663	0.587454	0.585919	0.139539	-0.313679	0.786	0.917	NA	NA	NA	0.00217944	0.00346091	0.00149031	0.00179412	0.00235349	0.00360211	0	0	FBgn0035781	FBpp0304971	Ccalc.v2_000024-RA	41.823	373	206	4	53	420	52	418	4.36e-94	289	FBtr0332725	CG8560	HGNC:21011	OMIM:609563	CPO	3	NA	NA
Ccalc.v2_000024	scaffold39.2	205125	208129	0.204497	0.65809	0.788204	0.645663	0.587454	0.585919	0.139539	-0.313679	0.786	0.917	NA	NA	NA	0.00217944	0.00346091	0.00149031	0.00179412	0.00235349	0.00360211	0	0	FBgn0035781	FBpp0304971	Ccalc.v2_000024-RA	41.823	373	206	4	53	420	52	418	4.36e-94	289	FBtr0332725	CG8560	HGNC:17245	OMIM:609562	CPA6	3	614417614418	614417[EPILEPSY, FAMILIAL TEMPORAL LOBE, 5; ETL5],614418[FEBRILE SEIZURES, FAMILIAL, 11; FEB11]
Ccalc.v2_000024	scaffold39.2	205125	208129	0.204497	0.65809	0.788204	0.645663	0.587454	0.585919	0.139539	-0.313679	0.786	0.917	NA	NA	NA	0.00217944	0.00346091	0.00149031	0.00179412	0.00235349	0.00360211	0	0	FBgn0035781	FBpp0304971	Ccalc.v2_000024-RA	41.823	373	206	4	53	420	52	418	4.36e-94	289	FBtr0332725	CG8560	HGNC:2300	OMIM:603101	CPB2	3	NA	NA
Ccalc.v2_000024	scaffold39.2	205125	208129	0.204497	0.65809	0.788204	0.645663	0.587454	0.585919	0.139539	-0.313679	0.786	0.917	NA	NA	NA	0.00217944	0.00346091	0.00149031	0.00179412	0.00235349	0.00360211	0	0	FBgn0035781	FBpp0304971	Ccalc.v2_000024-RA	41.823	373	206	4	53	420	52	418	4.36e-94	289	FBtr0332725	CG8560	HGNC:15722	OMIM:609561	CPA5	4	NA	NA
Ccalc.v2_000024	scaffold39.2	205125	208129	0.204497	0.65809	0.788204	0.645663	0.587454	0.585919	0.139539	-0.313679	0.786	0.917	NA	NA	NA	0.00217944	0.00346091	0.00149031	0.00179412	0.00235349	0.00360211	0	0	FBgn0035781	FBpp0304971	Ccalc.v2_000024-RA	41.823	373	206	4	53	420	52	418	4.36e-94	289	FBtr0332725	CG8560	HGNC:15740	OMIM:607635	CPA4	4	NA	NA
Ccalc.v2_000025	scaffold39.2	209333	405971	21.463	19.8413	20.6507	22.5089	24.9555	22.9081	0.183694	7.0559	0.0991	0.275	0.0487	0.0114	0.2341	0.00350185	0.00313244	0.00294025	0.00312482	0.0030972	0.00316804	0	0	FBgn0259935	FBpp0289481	Ccalc.v2_000025-RF	87.611	113	14	0	7	119	1	113	1.4e-63	216	FBtr0300248	CG42458	HGNC:5035	OMIM:164020	HNRNPC	5	NA	NA
Ccalc.v2_000025	scaffold39.2	209333	405971	21.463	19.8413	20.6507	22.5089	24.9555	22.9081	0.183694	7.0559	0.0991	0.275	0.0487	0.0114	0.2341	0.00350185	0.00313244	0.00294025	0.00312482	0.0030972	0.00316804	0	0	FBgn0259935	FBpp0289481	Ccalc.v2_000025-RF	61.386	101	36	2	167	264	398	498	2.72e-33	132	FBtr0300248	CG42458	HGNC:15921	OMIM:614663	RALY	4	NA	NA
Ccalc.v2_000025	scaffold39.2	209333	405971	21.463	19.8413	20.6507	22.5089	24.9555	22.9081	0.183694	7.0559	0.0991	0.275	0.0487	0.0114	0.2341	0.00350185	0.00313244	0.00294025	0.00312482	0.0030972	0.00316804	0	0	FBgn0259935	FBpp0289481	Ccalc.v2_000025-RF	87.611	113	14	0	7	119	1	113	1.4e-63	216	FBtr0300248	CG42458	HGNC:27036	OMIM:614648	RALYL	4	NA	NA
Ccalc.v2_000025	scaffold39.2	209333	405971	21.463	19.8413	20.6507	22.5089	24.9555	22.9081	0.183694	7.0559	0.0991	0.275	0.0487	0.0114	0.2341	0.00350185	0.00313244	0.00294025	0.00312482	0.0030972	0.00316804	0	0	FBgn0259935	FBpp0289481	Ccalc.v2_000025-RF	61.386	101	36	2	167	264	398	498	2.72e-33	132	FBtr0300248	CG42458	HGNC:5035	OMIM:164020	HNRNPC	5	NA	NA
Ccalc.v2_000025	scaffold39.2	209333	405971	21.463	19.8413	20.6507	22.5089	24.9555	22.9081	0.183694	7.0559	0.0991	0.275	0.0487	0.0114	0.2341	0.00350185	0.00313244	0.00294025	0.00312482	0.0030972	0.00316804	0	0	FBgn0259935	FBpp0289481	Ccalc.v2_000025-RF	87.611	113	14	0	7	119	1	113	1.4e-63	216	FBtr0300248	CG42458	HGNC:15921	OMIM:614663	RALY	4	NA	NA
Ccalc.v2_000025	scaffold39.2	209333	405971	21.463	19.8413	20.6507	22.5089	24.9555	22.9081	0.183694	7.0559	0.0991	0.275	0.0487	0.0114	0.2341	0.00350185	0.00313244	0.00294025	0.00312482	0.0030972	0.00316804	0	0	FBgn0259935	FBpp0289481	Ccalc.v2_000025-RF	87.611	113	14	0	7	119	1	113	1.4e-63	216	FBtr0300248	CG42458	HGNC:29295	NA	HNRNPCL1	4	NA	NA
Ccalc.v2_000025	scaffold39.2	209333	405971	21.463	19.8413	20.6507	22.5089	24.9555	22.9081	0.183694	7.0559	0.0991	0.275	0.0487	0.0114	0.2341	0.00350185	0.00313244	0.00294025	0.00312482	0.0030972	0.00316804	0	0	FBgn0259935	FBpp0289481	Ccalc.v2_000025-RF	61.386	101	36	2	167	264	398	498	2.72e-33	132	FBtr0300248	CG42458	HGNC:29295	NA	HNRNPCL1	4	NA	NA
Ccalc.v2_000025	scaffold39.2	209333	405971	21.463	19.8413	20.6507	22.5089	24.9555	22.9081	0.183694	7.0559	0.0991	0.275	0.0487	0.0114	0.2341	0.00350185	0.00313244	0.00294025	0.00312482	0.0030972	0.00316804	0	0	FBgn0259935	FBpp0289481	Ccalc.v2_000025-RF	61.386	101	36	2	167	264	398	498	2.72e-33	132	FBtr0300248	CG42458	HGNC:27036	OMIM:614648	RALYL	4	NA	NA
Ccalc.v2_000026	scaffold39.2	219527	276681	NA	NA	NA	NA	NA	NA	NA	NA	NA	NA	NA	NA	NA	0.00353127	0.0033247	0.00273899	0.00338012	0.0032095	0.00317369	0	0	NA	NA	NA	NA	NA	NA	NA	NA	NA	NA	NA	NA	NA	NA	NA	NA	NA	NA	NA	NA	NA
Ccalc.v2_000027	scaffold39.2	277168	326931	NA	NA	NA	NA	NA	NA	NA	NA	NA	NA	NA	NA	NA	0.00317249	0.0026981	0.0032058	0.00293598	0.00313896	0.00318487	0	0	NA	NA	NA	NA	NA	NA	NA	NA	NA	NA	NA	NA	NA	NA	NA	NA	NA	NA	NA	NA	NA
Ccalc.v2_000028	scaffold39.2	327408	401343	NA	NA	NA	NA	NA	NA	NA	NA	NA	NA	NA	NA	NA	0.00376443	0.00327975	0.00292686	0.00315446	0.00313683	0.00323518	0	0	NA	NA	NA	NA	NA	NA	NA	NA	NA	NA	NA	NA	NA	NA	NA	NA	NA	NA	NA	NA	NA
Ccalc.v2_000029	scaffold39.2	404149	418688	NA	NA	NA	NA	NA	NA	NA	NA	NA	NA	NA	NA	NA	0.00438771	0.0029804	0.00340647	0.00302658	0.00316486	0.00342417	0	0	NA	NA	NA	NA	NA	NA	NA	NA	NA	NA	NA	NA	NA	NA	NA	NA	NA	NA	NA	NA	NA
Ccalc.v2_000030	scaffold39.2	419773	420309	NA	NA	NA	NA	NA	NA	NA	NA	NA	NA	NA	NA	NA	0.0188285	0.00438116	0	0.00395778	0	0.00500835	0	0	NA	NA	NA	NA	NA	NA	NA	NA	NA	NA	NA	NA	NA	NA	NA	NA	NA	NA	NA	NA	NA
Ccalc.v2_000031	scaffold39.2	420755	422993	109.663	125.743	115.597	91.9096	89.5247	105.627	-0.289992	7.21968	0.0202	0.0893	0.0596	0.0647	1.0862	0.138273	0.145272	0.118511	0.153576	0.14275	0.142979	0	0	FBgn0035631	FBpp0076804	Ccalc.v2_000031-RA	63.636	286	102	2	3	286	2	287	2.59e-134	382	FBtr0077098	Txl	HGNC:12436	OMIM:603049	TXNL1	11	NA	NA
Ccalc.v2_000032	scaffold39.2	423104	428459	8.99393	9.18033	8.50446	7.19836	7.71676	8.06132	-0.215125	4.91246	0.0922	0.261	0.0456	0.0383	0.8405	0.0709091	0.0792291	0.0638732	0.0658596	0.0723144	0.0777574	0	0	FBgn0034707	FBpp0071684	Ccalc.v2_000032-RA	34.107	689	383	16	33	675	24	687	7.15e-106	351	FBtr0071770	MED16	HGNC:17556	OMIM:604062	MED16	9	NA	NA
Ccalc.v2_000032	scaffold39.2	423104	428459	8.99393	9.18033	8.50446	7.19836	7.71676	8.06132	-0.215125	4.91246	0.0922	0.261	0.0456	0.0383	0.8405	0.0709091	0.0792291	0.0638732	0.0658596	0.0723144	0.0777574	0	0	FBgn0034707	FBpp0071684	Ccalc.v2_000032-RA	31.25	128	80	4	969	1093	693	815	1.71e-10	65.9	FBtr0071770	MED16	HGNC:17556	OMIM:604062	MED16	9	NA	NA
Ccalc.v2_000033	scaffold39.2	425394	439606	16.1229	15.4487	16.0446	14.2175	14.8674	13.4815	-0.161801	7.13194	0.138	0.346	0.0309	0.0151	0.488	0.0398267	0.0468349	0.0438828	0.0390255	0.0416667	0.0462435	0	0	FBgn0022153	FBpp0077122	Ccalc.v2_000033-RC	42.914	748	351	16	26	753	21	712	1.84e-175	543	FBtr0077432	l(2)k05819	HGNC:28983	NA	TMEM94	10	NA	NA
Ccalc.v2_000034	scaffold39.2	435653	436387	2.21713	2.85396	2.65172	2.14672	2.03811	1.52459	-0.432592	0.775372	0.137	0.343	NA	NA	NA	0.00930714	0.00777385	0.0220096	0.0071599	0.00894309	0.00647549	0	0	NA	NA	NA	NA	NA	NA	NA	NA	NA	NA	NA	NA	NA	NA	NA	NA	NA	NA	NA	NA	NA
Ccalc.v2_000035	scaffold39.2	439651	443853	8.13342	9.22324	9.82541	12.3304	11.035	12.8624	0.414298	5.15542	0.00315	0.0206	0.1697	0.1154	0.68	0.195402	0.206426	0.18633	0.150691	0.196213	0.181294	0	0	FBgn0033187	FBpp0087978	Ccalc.v2_000035-RA	30.287	941	533	38	27	894	24	914	3.47e-85	293	FBtr0088904	PIG-G	HGNC:25985	OMIM:616918	PIGG	12	616917	616917[MENTAL RETARDATION, AUTOSOMAL RECESSIVE 53; MRT53]
Ccalc.v2_000036	scaffold39.2	440745	441337	NA	NA	NA	NA	NA	NA	NA	NA	NA	NA	NA	NA	NA	0.04	0.0314685	0.0179641	0.020202	0.0261194	0.0240385	0	0	NA	NA	NA	NA	NA	NA	NA	NA	NA	NA	NA	NA	NA	NA	NA	NA	NA	NA	NA	NA	NA
Ccalc.v2_000037	scaffold39.2	443721	445092	84.7792	86.2986	76.3705	90.0085	92.3439	106.701	0.224417	6.42917	0.0828	0.244	0.0943	0.0458	0.4851	0.0281426	0.0486258	0.0213523	0.0188014	0.0148064	0.0172166	0	0	NA	NA	NA	NA	NA	NA	NA	NA	NA	NA	NA	NA	NA	NA	NA	NA	NA	NA	NA	NA	NA
Ccalc.v2_000038	scaffold39.2	447548	448597	1.69477	1.98324	2.51748	1.09763	1.27104	1.31299	-0.751438	0.385043	0.0178	0.0809	NA	NA	NA	0.0253623	0.00383877	0.00315457	0.0034662	0.00543478	0.00476948	0	0	FBgn0033243	FBpp0308272	Ccalc.v2_000038-RA	33.051	118	78	1	22	138	72	189	1.11e-16	72.8	FBtr0339127	CG14763	HGNC:11695	OMIM:186977	TCTE3	4	NA	NA
Ccalc.v2_000038	scaffold39.2	447548	448597	1.69477	1.98324	2.51748	1.09763	1.27104	1.31299	-0.751438	0.385043	0.0178	0.0809	NA	NA	NA	0.0253623	0.00383877	0.00315457	0.0034662	0.00543478	0.00476948	0	0	FBgn0033243	FBpp0308272	Ccalc.v2_000038-RA	33.051	118	78	1	22	138	72	189	1.11e-16	72.8	FBtr0339127	CG14763	HGNC:32315	OMIM:611713	TCTEX1D4	3	NA	NA
Ccalc.v2_000039	scaffold39.2	449203	454101	22.5466	23.8048	23.6075	15.3001	16.7103	21.2052	-0.394572	5.99573	0.0106	0.0543	NA	NA	NA	0.00355125	0.00309278	0.00297723	0.00264201	0.00338409	0.00429312	0	0	NA	NA	NA	NA	NA	NA	NA	NA	NA	NA	NA	NA	NA	NA	NA	NA	NA	NA	NA	NA	NA
Ccalc.v2_000040	scaffold39.2	454707	457069	5.54352	6.66785	5.01943	4.62402	4.24898	4.09483	-0.407981	3.26596	0.0358	0.136	NA	NA	NA	0.00384246	0.00797057	0.00326087	0.00127592	0.00443837	0.00131406	0	0	NA	NA	NA	NA	NA	NA	NA	NA	NA	NA	NA	NA	NA	NA	NA	NA	NA	NA	NA	NA	NA
Ccalc.v2_000041	scaffold39.2	456278	462139	NA	NA	NA	NA	NA	NA	NA	NA	NA	NA	NA	NA	NA	0.00261438	0.0023695	0.00294419	0.00474277	0.00416782	0.00203252	0	1	NA	NA	NA	NA	NA	NA	NA	NA	NA	NA	NA	NA	NA	NA	NA	NA	NA	NA	NA	NA	NA
Ccalc.v2_000042	scaffold39.2	457635	462821	45.3145	44.9588	41.7076	85.8644	59.9833	67.4292	0.692426	7.22293	8.91e-06	0.000138	0.2003	0.1081	0.5396	0.0027713	0.00172996	0.00264823	0.00333857	0.00365246	0.0019685	0	0	FBgn0026061	FBpp0311799	Ccalc.v2_000042-RA	34.402	468	277	10	21	478	18	465	2.57e-83	265	FBtr0345813	Mipp1	HGNC:7102	OMIM:605391	MINPP1	8	188470	188470[THYROID CANCER, NONMEDULLARY, 2; NMTC2]
Ccalc.v2_000043	scaffold39.2	463605	471956	0.924589	1.17213	0.935918	1.45961	1.36826	0.883035	0.29721	-0.886042	0.547	0.772	NA	NA	NA	0.00326546	0.00321295	0.00366487	0.00286209	0.00437546	0.00356779	0	0	NA	NA	NA	NA	NA	NA	NA	NA	NA	NA	NA	NA	NA	NA	NA	NA	NA	NA	NA	NA	NA
Ccalc.v2_000044	scaffold39.2	465643	479608	144.744	131.318	133.213	109.277	109.545	105.823	-0.334246	7.53152	0.00284	0.0189	NA	NA	NA	0.00430321	0.00328757	0.00422877	0.00317224	0.00325408	0.0033466	0	0	NA	NA	NA	NA	NA	NA	NA	NA	NA	NA	NA	NA	NA	NA	NA	NA	NA	NA	NA	NA	NA
Ccalc.v2_000045	scaffold39.2	476762	480412	172.987	162.141	153.516	122.691	138.714	164.995	-0.196489	5.89592	0.191	0.424	NA	NA	NA	0.00317586	0.00357936	0.00519256	0.00319767	0.00274641	0.00421786	0	0	NA	NA	NA	NA	NA	NA	NA	NA	NA	NA	NA	NA	NA	NA	NA	NA	NA	NA	NA	NA	NA
Ccalc.v2_000046	scaffold39.2	482226	486927	3.58473	2.29721	3.33813	2.16866	2.15253	2.51531	-0.433531	2.85408	0.0698	0.217	NA	NA	NA	0.00351162	0.00502165	0.00252525	0.00403397	0.00463883	0.00205386	0	0	NA	NA	NA	NA	NA	NA	NA	NA	NA	NA	NA	NA	NA	NA	NA	NA	NA	NA	NA	NA	NA
Ccalc.v2_000047	scaffold39.2	483397	502257	7.64934	7.87865	7.18217	8.16128	7.25944	8.83442	0.0952603	5.36647	0.48	0.721	0.0485	0.0148	0.3048	0.00324427	0.00375718	0.00308806	0.00294685	0.00362531	0.00294933	0	0	FBgn0064123	FBpp0076940	Ccalc.v2_000047-RD	38.525	244	108	4	20	228	203	439	6.18e-45	160	FBtr0091649	stg1	HGNC:13626	OMIM:606899	CACNG7	4	NA	NA
Ccalc.v2_000048	scaffold39.2	488170	491821	5.08524	7.43852	4.64359	8.51439	4.9499	5.65945	0.162106	0.820676	0.677	0.859	NA	NA	NA	0.00223896	0.00451347	0.0022562	0.00364299	0.00430036	0.00285275	0	0	NA	NA	NA	NA	NA	NA	NA	NA	NA	NA	NA	NA	NA	NA	NA	NA	NA	NA	NA	NA	NA
Ccalc.v2_000049	scaffold39.2	491881	507388	0.853187	0.998412	0.690913	1.19724	1.12891	0.118522	-0.052332	-0.885423	0.958	0.997	NA	NA	NA	0.00284829	0.00303314	0.00257276	0.00285519	0.00328297	0.00305231	0	0	NA	NA	NA	NA	NA	NA	NA	NA	NA	NA	NA	NA	NA	NA	NA	NA	NA	NA	NA	NA	NA
Ccalc.v2_000050	scaffold39.2	519661	529752	276.684	240.915	239.659	149.627	185.146	217.074	-0.456516	8.94848	0.00731	0.0405	NA	NA	NA	0.00527166	0.00401853	0.00319785	0.00464645	0.00289328	0.00297577	0	0	NA	NA	NA	NA	NA	NA	NA	NA	NA	NA	NA	NA	NA	NA	NA	NA	NA	NA	NA	NA	NA
Ccalc.v2_000051	scaffold39.2	520162	526576	380.237	371.416	349.378	258.921	267.337	350.313	-0.32882	6.28878	0.0314	0.124	NA	NA	NA	0.00707683	0.00413324	0.0027417	0.00533689	0.0030656	0.00328839	0	0	NA	NA	NA	NA	NA	NA	NA	NA	NA	NA	NA	NA	NA	NA	NA	NA	NA	NA	NA	NA	NA
Ccalc.v2_000052	scaffold39.2	528531	533709	1.83851	1.4343	1.4576	1.46585	1.22215	0.986776	-0.365078	-0.171144	0.309	0.565	NA	NA	NA	0.00460908	0.00376909	0.00339346	0.00270131	0.002997	0.00328382	0	0	NA	NA	NA	NA	NA	NA	NA	NA	NA	NA	NA	NA	NA	NA	NA	NA	NA	NA	NA	NA	NA
Ccalc.v2_000053	scaffold39.2	533363	551510	8.03064	8.95408	6.96414	9.15449	9.57651	10.2472	0.276526	3.99942	0.0993	0.275	0.1681	0.0779	0.4632	0.00302932	0.00309617	0.00325752	0.00301371	0.00294832	0.00398056	0	0	FBgn0266429	FBpp0305932	Ccalc.v2_000053-RA	53.824	340	147	4	13	342	52	391	2.95e-116	342	FBtr0333798	AstA-R1	HGNC:4134	OMIM:603692	GALR3	3	NA	NA
Ccalc.v2_000053	scaffold39.2	533363	551510	8.03064	8.95408	6.96414	9.15449	9.57651	10.2472	0.276526	3.99942	0.0993	0.275	0.1681	0.0779	0.4632	0.00302932	0.00309617	0.00325752	0.00301371	0.00294832	0.00398056	0	0	FBgn0266429	FBpp0305932	Ccalc.v2_000053-RA	53.824	340	147	4	13	342	52	391	2.95e-116	342	FBtr0333798	AstA-R1	HGNC:4132	OMIM:600377	GALR1	4	NA	NA
Ccalc.v2_000053	scaffold39.2	533363	551510	8.03064	8.95408	6.96414	9.15449	9.57651	10.2472	0.276526	3.99942	0.0993	0.275	0.1681	0.0779	0.4632	0.00302932	0.00309617	0.00325752	0.00301371	0.00294832	0.00398056	0	0	FBgn0266429	FBpp0305932	Ccalc.v2_000053-RA	53.824	340	147	4	13	342	52	391	2.95e-116	342	FBtr0333798	AstA-R1	HGNC:4133	OMIM:603691	GALR2	7	NA	NA
Ccalc.v2_000054	scaffold39.2	538558	571411	0.778412	0.475256	0.790585	0.854849	1.06061	0.634705	0.303755	-0.307181	0.41	0.659	NA	NA	NA	0.00346964	0.00355406	0.0040404	0.00299709	0.00364973	0.00358351	0	0	NA	NA	NA	NA	NA	NA	NA	NA	NA	NA	NA	NA	NA	NA	NA	NA	NA	NA	NA	NA	NA
Ccalc.v2_000055	scaffold39.2	558444	569171	NA	NA	NA	NA	NA	NA	NA	NA	NA	NA	NA	NA	NA	0.00363168	0.00407984	0.00501939	0.00244721	0.00426011	0.00360783	0	0	NA	NA	NA	NA	NA	NA	NA	NA	NA	NA	NA	NA	NA	NA	NA	NA	NA	NA	NA	NA	NA
Ccalc.v2_000056	scaffold39.2	583025	606283	14.966	18.7023	27.2853	18.3458	15.1685	17.3173	-0.262239	5.73515	0.243	0.492	0.1423	0.0904	0.6354	0.00344303	0.00362968	0.00300065	0.00338528	0.0033874	0.00294824	0	0	NA	NA	NA	NA	NA	NA	NA	NA	NA	NA	NA	NA	NA	NA	NA	NA	NA	NA	NA	NA	NA
Ccalc.v2_000057	scaffold39.2	583159	583578	NA	NA	NA	NA	NA	NA	NA	NA	NA	NA	NA	NA	NA	0.00340368	0.0053542	0.00360036	0.00363636	0.0045977	0.00188917	0	0	NA	NA	NA	NA	NA	NA	NA	NA	NA	NA	NA	NA	NA	NA	NA	NA	NA	NA	NA	NA	NA
Ccalc.v2_000058	scaffold39.2	583974	608231	0.835686	0.533417	0.638881	0.959464	0.952325	0.712378	0.3711	-1.32418	0.511	0.744	NA	NA	NA	0.00332106	0.00345431	0.00284753	0.00340467	0.0034904	0.00315744	0	0	NA	NA	NA	NA	NA	NA	NA	NA	NA	NA	NA	NA	NA	NA	NA	NA	NA	NA	NA	NA	NA
Ccalc.v2_000059	scaffold39.2	608330	610443	1.71536	1.07058	1.12197	0.902654	0.895938	1.42976	-0.277307	-0.420278	0.496	0.734	0.0653	0.0323	0.4945	0.000887311	0.00297619	0.0020008	0.00554468	0.00401855	0.00271186	0	0	FBgn0038342	FBpp0082599	Ccalc.v2_000059-RA	30.159	189	116	4	7	182	53	238	1.15e-24	96.7	FBtr0083145	B9d1	HGNC:24123	OMIM:614144	B9D1	9	614209617120	614209[MECKEL SYNDROME, TYPE 9; MKS9],617120[JOUBERT SYNDROME 27; JBTS27]
Ccalc.v2_000060	scaffold39.2	611415	631648	254.519	330.029	315.697	229.777	252.975	291.1	-0.218247	9.79243	0.186	0.418	0.0472	0.0298	0.631	0.00669429	0.00677477	0.00831266	0.00648145	0.0075749	0.00863413	0	0	FBgn0010100	FBpp0312178	Ccalc.v2_000060-RB	80.079	763	137	4	53	803	27	786	0	1233	FBtr0346587	Acon	HGNC:118	OMIM:100850	ACO2	10	614559616289	614559[INFANTILE CEREBELLAR-RETINAL DEGENERATION; ICRD],616289[OPTIC ATROPHY 9; OPA9]
Ccalc.v2_000061	scaffold39.2	632006	659115	20.1701	15.1291	18.1552	16.2963	20.037	12.6244	-0.126855	7.48371	0.514	0.746	0.1308	0.0951	0.7269	0.00303742	0.00385728	0.00342524	0.0035012	0.00362885	0.00312149	0	0	NA	NA	NA	NA	NA	NA	NA	NA	NA	NA	NA	NA	NA	NA	NA	NA	NA	NA	NA	NA	NA
Ccalc.v2_000062	scaffold39.2	647145	653488	26.9648	27.3821	26.2888	31.8382	29.0988	26.5849	0.118414	4.04104	0.445	0.69	NA	NA	NA	0.0015083	0.00380538	0.00362319	0.00237248	0.00322234	0.0028665	0	0	NA	NA	NA	NA	NA	NA	NA	NA	NA	NA	NA	NA	NA	NA	NA	NA	NA	NA	NA	NA	NA
Ccalc.v2_000063	scaffold39.2	655814	662033	7.5761	7.34163	7.40022	6.61665	5.95281	8.76124	-0.0652788	5.16723	0.702	0.874	0.047	0.031	0.6604	0.00575296	0.00729572	0.00335775	0.00504541	0.00463474	0.00855746	0	0	FBgn0038467	FBpp0082816	Ccalc.v2_000063-RB	74.292	424	109	0	83	506	48	471	0	669	FBtr0083373	AdSL	HGNC:291	OMIM:608222	ADSL	11	103050	103050[ADENYLOSUCCINASE DEFICIENCY; ADSLD]
Ccalc.v2_000064	scaffold39.2	661211	662664	1.67952	1.48733	1.86622	1.67205	1.46994	6.43191	0.924068	0.861453	0.118	0.309	NA	NA	NA	0.00626959	0.00776915	0	0.00256082	0.00116959	0.00806452	0	0	NA	NA	NA	NA	NA	NA	NA	NA	NA	NA	NA	NA	NA	NA	NA	NA	NA	NA	NA	NA	NA
Ccalc.v2_000065	scaffold39.2	662797	663566	0.749236	1.53434	0.991775	1.2485	1.04354	1.43112	0.200936	-0.573337	0.682	0.863	NA	NA	NA	0.00487013	0.00171233	0.0223881	0.00291262	0.00317125	0.00141243	0	0	NA	NA	NA	NA	NA	NA	NA	NA	NA	NA	NA	NA	NA	NA	NA	NA	NA	NA	NA	NA	NA
Ccalc.v2_000066	scaffold39.2	664375	664731	0.792161	0.662141	0.634445	1.191	1.06393	0.471621	0.375868	-1.74493	0.602	0.81	NA	NA	NA	0	0.00221729	0	0	0.00777202	0.00299401	0	0	NA	NA	NA	NA	NA	NA	NA	NA	NA	NA	NA	NA	NA	NA	NA	NA	NA	NA	NA	NA	NA
Ccalc.v2_000067	scaffold39.2	667408	670574	90.8042	76.6303	74.5704	70.1828	60.3698	75.886	-0.229344	6.92685	0.105	0.286	NA	NA	NA	0.00720461	0.0054358	0.00159693	0.00488713	0.00530705	0.00383436	0	0	NA	NA	NA	NA	NA	NA	NA	NA	NA	NA	NA	NA	NA	NA	NA	NA	NA	NA	NA	NA	NA
Ccalc.v2_000068	scaffold39.2	671086	676838	1.40612	1.43977	0.94629	0.863247	0.804365	0.549376	-0.771516	1.98609	0.00821	0.0445	NA	NA	NA	0.00302801	0.00363728	0.0028551	0.00345395	0.00491772	0.00293255	0	0	NA	NA	NA	NA	NA	NA	NA	NA	NA	NA	NA	NA	NA	NA	NA	NA	NA	NA	NA	NA	NA
Ccalc.v2_000069	scaffold39.2	676607	681052	1.36161	1.42387	1.42116	1.58546	1.0592	1.13189	-0.155467	1.614	0.556	0.779	0.1513	0.1454	0.961	0.00248207	0.00360179	0.00280987	0.0036785	0.00267439	0.00403992	0	0	NA	NA	NA	NA	NA	NA	NA	NA	NA	NA	NA	NA	NA	NA	NA	NA	NA	NA	NA	NA	NA
Ccalc.v2_000070	scaffold39.2	682726	688076	12.7177	11.5163	10.914	8.0179	5.68186	8.18266	-0.683568	5.15413	9.18e-05	0.00103	0.118	0.0681	0.5771	0.00650558	0.00537164	0.00542581	0.00496913	0.00534673	0.00400948	0	1	NA	NA	NA	NA	NA	NA	NA	NA	NA	NA	NA	NA	NA	NA	NA	NA	NA	NA	NA	NA	NA
Ccalc.v2_000071	scaffold39.2	685663	696992	10.9933	11.5724	11.1167	11.8635	13.0111	9.59536	0.0334253	5.93276	0.823	0.935	NA	NA	NA	0.00899483	0.0105827	0.0122983	0.0125961	0.0087356	0.00866901	0	0	FBgn0263705	FBpp0302015	Ccalc.v2_000071-RA	56.25	336	118	4	502	837	524	830	3.14e-120	389	FBtr0310332	Myo10A	HGNC:7594	OMIM:602666	MYO15A	8	600316	600316[DEAFNESS, AUTOSOMAL RECESSIVE 3; DFNB3]
Ccalc.v2_000072	scaffold39.2	697046	719042	2.5394	2.34189	2.76039	3.76401	3.51934	1.86896	0.259739	4.03058	0.336	0.592	NA	NA	NA	0.00360514	0.00313287	0.00363381	0.00349622	0.00335727	0.00363456	0	0	FBgn0263705	FBpp0302017	Ccalc.v2_000072-RA	37.688	199	109	4	1688	1872	2237	2434	1.42e-29	130	FBtr0310334	Myo10A	HGNC:7594	OMIM:602666	MYO15A	8	600316	600316[DEAFNESS, AUTOSOMAL RECESSIVE 3; DFNB3]
Ccalc.v2_000072	scaffold39.2	697046	719042	2.5394	2.34189	2.76039	3.76401	3.51934	1.86896	0.259739	4.03058	0.336	0.592	NA	NA	NA	0.00360514	0.00313287	0.00363381	0.00349622	0.00335727	0.00363456	0	0	FBgn0263705	FBpp0302017	Ccalc.v2_000072-RA	45.258	601	308	9	1	594	672	1258	3.16e-150	518	FBtr0310334	Myo10A	HGNC:7594	OMIM:602666	MYO15A	8	600316	600316[DEAFNESS, AUTOSOMAL RECESSIVE 3; DFNB3]
Ccalc.v2_000072	scaffold39.2	697046	719042	2.5394	2.34189	2.76039	3.76401	3.51934	1.86896	0.259739	4.03058	0.336	0.592	NA	NA	NA	0.00360514	0.00313287	0.00363381	0.00349622	0.00335727	0.00363456	0	0	FBgn0263705	FBpp0302017	Ccalc.v2_000072-RA	34.01	394	150	15	690	1051	1308	1623	2.27e-36	152	FBtr0310334	Myo10A	HGNC:7594	OMIM:602666	MYO15A	8	600316	600316[DEAFNESS, AUTOSOMAL RECESSIVE 3; DFNB3]
Ccalc.v2_000072	scaffold39.2	697046	719042	2.5394	2.34189	2.76039	3.76401	3.51934	1.86896	0.259739	4.03058	0.336	0.592	NA	NA	NA	0.00360514	0.00313287	0.00363381	0.00349622	0.00335727	0.00363456	0	0	FBgn0263705	FBpp0302017	Ccalc.v2_000072-RA	45.489	266	102	8	1207	1444	1705	1955	5.53e-45	181	FBtr0310334	Myo10A	HGNC:7594	OMIM:602666	MYO15A	8	600316	600316[DEAFNESS, AUTOSOMAL RECESSIVE 3; DFNB3]
Ccalc.v2_000073	scaffold39.2	736736	787065	1.80097	1.29171	1.6828	0.917135	1.09237	0.484231	-0.93802	-0.412799	0.0193	0.0863	NA	NA	NA	0.00326953	0.00250873	0.00309263	0.00287766	0.00346088	0.00311307	0	0	NA	NA	NA	NA	NA	NA	NA	NA	NA	NA	NA	NA	NA	NA	NA	NA	NA	NA	NA	NA	NA
Ccalc.v2_000074	scaffold39.2	783453	813647	4.87515	4.22805	5.57271	2.23984	3.15381	3.11979	-0.786711	2.36888	0.0012	0.00929	0.0643	0.0298	0.4639	0.00337512	0.00266227	0.00234948	0.00300599	0.00313472	0.00316872	0	0	FBgn0024184	FBpp0309491	Ccalc.v2_000074-RA	63.684	190	47	2	71	260	241	408	3.4e-71	235	FBtr0340627	unc-4	HGNC:33194	NA	UNCX	5	NA	NA
Ccalc.v2_000075	scaffold39.2	787556	813302	NA	NA	NA	NA	NA	NA	NA	NA	NA	NA	NA	NA	NA	0.00350086	0.00274479	0.00251366	0.00303929	0.0028398	0.00284809	0	0	NA	NA	NA	NA	NA	NA	NA	NA	NA	NA	NA	NA	NA	NA	NA	NA	NA	NA	NA	NA	NA
Ccalc.v2_000076	scaffold39.2	814440	953962	0.374618	0.438383	0.39074	0.485951	0.527839	0.426614	0.261519	0.777385	0.355	0.611	NA	NA	NA	0.00331146	0.00313694	0.00329113	0.00316986	0.00309723	0.00309376	0	0	NA	NA	NA	NA	NA	NA	NA	NA	NA	NA	NA	NA	NA	NA	NA	NA	NA	NA	NA	NA	NA
Ccalc.v2_000077	scaffold39.2	841842	944364	4.85681	5.84376	5.0585	8.81061	7.87722	9.76849	0.748334	4.65428	1.36e-06	2.63e-05	NA	NA	NA	0.00333702	0.00302894	0.00338369	0.00319567	0.00298032	0.0031707	0	0	NA	NA	NA	NA	NA	NA	NA	NA	NA	NA	NA	NA	NA	NA	NA	NA	NA	NA	NA	NA	NA
Ccalc.v2_000078	scaffold39.2	944531	955049	3.82532	3.76021	3.07393	5.2337	4.71524	3.7464	0.363681	0.843266	0.215	0.459	NA	NA	NA	0.0037511	0.00441088	0.00325486	0.00323849	0.00286011	0.0042182	0	0	NA	NA	NA	NA	NA	NA	NA	NA	NA	NA	NA	NA	NA	NA	NA	NA	NA	NA	NA	NA	NA
Ccalc.v2_000079	scaffold39.2	956616	965142	NA	NA	NA	NA	NA	NA	NA	NA	NA	NA	NA	NA	NA	0.00306243	0.00269143	0.00272023	0.00333598	0.00320997	0.00302115	0	0	NA	NA	NA	NA	NA	NA	NA	NA	NA	NA	NA	NA	NA	NA	NA	NA	NA	NA	NA	NA	NA
Ccalc.v2_000080	scaffold39.2	957042	977483	NA	NA	NA	NA	NA	NA	NA	NA	NA	NA	NA	NA	NA	0.00297282	0.00271289	0.00351264	0.00294735	0.00356525	0.00403605	0	0	NA	NA	NA	NA	NA	NA	NA	NA	NA	NA	NA	NA	NA	NA	NA	NA	NA	NA	NA	NA	NA
Ccalc.v2_000081	scaffold39.2	966221	977922	1.16103	2.13503	1.39481	1.57103	1.90586	1.81448	0.189663	-0.479615	0.685	0.865	NA	NA	NA	0.00333444	0.00274914	0.00388544	0.00300722	0.00347678	0.00453384	0	0	NA	NA	NA	NA	NA	NA	NA	NA	NA	NA	NA	NA	NA	NA	NA	NA	NA	NA	NA	NA	NA
Ccalc.v2_000082	scaffold39.2	978056	1006104	0.304799	0.560498	0.244115	0.274957	0.750505	0.521713	0.493431	-0.465541	0.374	0.628	NA	NA	NA	0.00242312	0.00323207	0.00389408	0.003314	0.00298517	0.00329463	0	0	NA	NA	NA	NA	NA	NA	NA	NA	NA	NA	NA	NA	NA	NA	NA	NA	NA	NA	NA	NA	NA
Ccalc.v2_000083	scaffold39.2	996850	1015564	NA	NA	NA	NA	NA	NA	NA	NA	NA	NA	NA	NA	NA	0.00256113	0.00331304	0.00343677	0.00327106	0.00295176	0.00310814	0	0	NA	NA	NA	NA	NA	NA	NA	NA	NA	NA	NA	NA	NA	NA	NA	NA	NA	NA	NA	NA	NA
Ccalc.v2_000084	scaffold39.2	1007149	1015758	NA	NA	NA	NA	NA	NA	NA	NA	NA	NA	NA	NA	NA	0.00246683	0.00309866	0.0036117	0.00340047	0.00280017	0.00325396	0	0	NA	NA	NA	NA	NA	NA	NA	NA	NA	NA	NA	NA	NA	NA	NA	NA	NA	NA	NA	NA	NA
Ccalc.v2_000085	scaffold39.2	1017537	1020116	NA	NA	NA	NA	NA	NA	NA	NA	NA	NA	NA	NA	NA	0.00266525	0.00302045	0.00405063	0.00394831	0.0048909	0.0026687	0	0	NA	NA	NA	NA	NA	NA	NA	NA	NA	NA	NA	NA	NA	NA	NA	NA	NA	NA	NA	NA	NA
Ccalc.v2_000086	scaffold39.2	1017711	1059100	NA	NA	NA	NA	NA	NA	NA	NA	NA	NA	NA	NA	NA	0.00341072	0.00299826	0.00309544	0.00350957	0.00320472	0.0033842	0	0	NA	NA	NA	NA	NA	NA	NA	NA	NA	NA	NA	NA	NA	NA	NA	NA	NA	NA	NA	NA	NA
Ccalc.v2_000087	scaffold39.2	1020118	1050833	NA	NA	NA	NA	NA	NA	NA	NA	NA	NA	NA	NA	NA	0.00313444	0.00296488	0.00271946	0.00325063	0.00288261	0.00345861	0	0	NA	NA	NA	NA	NA	NA	NA	NA	NA	NA	NA	NA	NA	NA	NA	NA	NA	NA	NA	NA	NA
Ccalc.v2_000088	scaffold39.2	1051524	1063198	NA	NA	NA	NA	NA	NA	NA	NA	NA	NA	NA	NA	NA	0.00423039	0.00290714	0.00423335	0.00398464	0.00372695	0.00272183	0	0	NA	NA	NA	NA	NA	NA	NA	NA	NA	NA	NA	NA	NA	NA	NA	NA	NA	NA	NA	NA	NA
Ccalc.v2_000089	scaffold39.2	1059569	1063472	NA	NA	NA	NA	NA	NA	NA	NA	NA	NA	NA	NA	NA	0.00194704	0.00209996	0.00299513	0.00219245	0.00265076	0.00147623	0	0	NA	NA	NA	NA	NA	NA	NA	NA	NA	NA	NA	NA	NA	NA	NA	NA	NA	NA	NA	NA	NA
Ccalc.v2_000090	scaffold39.2	1063608	1082433	NA	NA	NA	NA	NA	NA	NA	NA	NA	NA	NA	NA	NA	0.00396543	0.00337534	0.00266099	0.00321098	0.0032486	0.00340888	0	0	NA	NA	NA	NA	NA	NA	NA	NA	NA	NA	NA	NA	NA	NA	NA	NA	NA	NA	NA	NA	NA
Ccalc.v2_000091	scaffold39.2	1083393	1093900	NA	NA	NA	NA	NA	NA	NA	NA	NA	NA	NA	NA	NA	0.00481896	0.00332808	0.00383286	0.00369639	0.00290821	0.00363636	0	0	NA	NA	NA	NA	NA	NA	NA	NA	NA	NA	NA	NA	NA	NA	NA	NA	NA	NA	NA	NA	NA
Ccalc.v2_000092	scaffold39.2	1089977	1091253	NA	NA	NA	NA	NA	NA	NA	NA	NA	NA	NA	NA	NA	0.00502513	0.00171821	0.00337695	0.00412712	0.00147203	0.00423729	0	0	NA	NA	NA	NA	NA	NA	NA	NA	NA	NA	NA	NA	NA	NA	NA	NA	NA	NA	NA	NA	NA
Ccalc.v2_000093	scaffold39.2	1107985	1113774	NA	NA	NA	NA	NA	NA	NA	NA	NA	NA	NA	NA	NA	0.00396771	0.00265376	0.00163867	0.00352976	0.0018279	0.0065064	0	0	NA	NA	NA	NA	NA	NA	NA	NA	NA	NA	NA	NA	NA	NA	NA	NA	NA	NA	NA	NA	NA
Ccalc.v2_000094	scaffold39.2	1114348	1119050	0.485961	0.360163	0.302717	0.477348	0.38919	0.438804	0.184353	-0.168394	0.598	0.807	NA	NA	NA	0.00286608	0.00263306	0.00247088	0.00236765	0.0047561	0.00333751	0	0	NA	NA	NA	NA	NA	NA	NA	NA	NA	NA	NA	NA	NA	NA	NA	NA	NA	NA	NA	NA	NA
Ccalc.v2_000095	scaffold39.2	1117144	1131036	NA	NA	NA	NA	NA	NA	NA	NA	NA	NA	NA	NA	NA	0.00410206	0.00269179	0.00272851	0.00430062	0.0033842	0.00294064	0	0	NA	NA	NA	NA	NA	NA	NA	NA	NA	NA	NA	NA	NA	NA	NA	NA	NA	NA	NA	NA	NA
Ccalc.v2_000096	scaffold39.2	1132170	1146846	0.0466263	0.491064	0.740639	0.588856	0.487062	0.388632	0.18956	-1.36628	0.823	0.935	NA	NA	NA	0.00293968	0.00312364	0.00328947	0.00390693	0.00283557	0.00283617	0	0	NA	NA	NA	NA	NA	NA	NA	NA	NA	NA	NA	NA	NA	NA	NA	NA	NA	NA	NA	NA	NA
Ccalc.v2_000097	scaffold39.2	1139642	1149339	NA	NA	NA	NA	NA	NA	NA	NA	NA	NA	NA	NA	NA	0.00300737	0.00321706	0.00301165	0.00439961	0.0036748	0.00268321	0	0	NA	NA	NA	NA	NA	NA	NA	NA	NA	NA	NA	NA	NA	NA	NA	NA	NA	NA	NA	NA	NA
Ccalc.v2_000098	scaffold39.2	1148318	1153003	1.1503	0.508524	0.644894	1.56035	1.41523	0.452756	0.567741	0.364564	0.297	0.552	NA	NA	NA	0.00280987	0.00365464	0.00286503	0.00253461	0.00421788	0.00221495	0	0	NA	NA	NA	NA	NA	NA	NA	NA	NA	NA	NA	NA	NA	NA	NA	NA	NA	NA	NA	NA	NA
Ccalc.v2_000099	scaffold39.2	1153386	1174288	NA	NA	NA	NA	NA	NA	NA	NA	NA	NA	NA	NA	NA	0.00349187	0.003174	0.00312935	0.00336271	0.00280882	0.00384406	0	0	NA	NA	NA	NA	NA	NA	NA	NA	NA	NA	NA	NA	NA	NA	NA	NA	NA	NA	NA	NA	NA
Ccalc.v2_000100	scaffold39.2	1153491	1172448	0.93501	0.521029	0.665647	1.07776	1.25578	1.06695	0.665513	-0.429725	0.0662	0.209	NA	NA	NA	0.00333189	0.00319333	0.00305742	0.00346865	0.00241434	0.00387396	0	0	NA	NA	NA	NA	NA	NA	NA	NA	NA	NA	NA	NA	NA	NA	NA	NA	NA	NA	NA	NA	NA
Ccalc.v2_000101	scaffold39.2	1174769	1205968	NA	NA	NA	NA	NA	NA	NA	NA	NA	NA	NA	NA	NA	0.00365033	0.00269935	0.00312619	0.00310795	0.00397622	0.00329756	0	0	NA	NA	NA	NA	NA	NA	NA	NA	NA	NA	NA	NA	NA	NA	NA	NA	NA	NA	NA	NA	NA
Ccalc.v2_000102	scaffold39.2	1178418	1188170	NA	NA	NA	NA	NA	NA	NA	NA	NA	NA	NA	NA	NA	0.00337392	0.00278497	0.00326095	0.00317314	0.00429428	0.0034296	0	0	NA	NA	NA	NA	NA	NA	NA	NA	NA	NA	NA	NA	NA	NA	NA	NA	NA	NA	NA	NA	NA
Ccalc.v2_000103	scaffold39.2	1196467	1197923	0.456467	0.74783	0.170607	0.768646	0.572195	0.856051	0.711945	-1.85419	0.275	0.528	NA	NA	NA	0.00401248	0.00246792	0.00410678	0.00327761	0.00564744	0.00382166	0	0	NA	NA	NA	NA	NA	NA	NA	NA	NA	NA	NA	NA	NA	NA	NA	NA	NA	NA	NA	NA	NA
Ccalc.v2_000104	scaffold39.2	1198403	1208769	0.493815	0.650102	0.17303	0.584673	0.709284	0.257248	0.262392	-1.66125	0.742	0.898	NA	NA	NA	0.00268923	0.00250871	0.00279237	0.00282312	0.00365051	0.00287454	0	0	NA	NA	NA	NA	NA	NA	NA	NA	NA	NA	NA	NA	NA	NA	NA	NA	NA	NA	NA	NA	NA
Ccalc.v2_000105	scaffold39.2	1206778	1223786	NA	NA	NA	NA	NA	NA	NA	NA	NA	NA	NA	NA	NA	0.00371815	0.00283189	0.0041273	0.0033591	0.00269088	0.00388215	0	0	NA	NA	NA	NA	NA	NA	NA	NA	NA	NA	NA	NA	NA	NA	NA	NA	NA	NA	NA	NA	NA
Ccalc.v2_000106	scaffold39.2	1208896	1209409	0.345985	0.566826	0.323284	0.509779	0.939688	0.432569	0.620506	-1.68917	0.321	0.578	NA	NA	NA	0.00529101	0.00369959	0.00463883	0.00373599	0.00429185	0.00318066	0	0	NA	NA	NA	NA	NA	NA	NA	NA	NA	NA	NA	NA	NA	NA	NA	NA	NA	NA	NA	NA	NA
Ccalc.v2_000107	scaffold39.2	1209447	1233491	7.22012	7.04245	7.55077	9.16915	9.05596	6.92289	0.205163	7.32266	0.151	0.366	NA	NA	NA	0.00343435	0.00283156	0.0041313	0.00333042	0.00269379	0.00350667	0	0	NA	NA	NA	NA	NA	NA	NA	NA	NA	NA	NA	NA	NA	NA	NA	NA	NA	NA	NA	NA	NA
Ccalc.v2_000108	scaffold39.2	1234259	1238488	5.12493	9.30386	7.01475	17.3618	20.4592	13.6808	1.26499	4.84127	3.25e-07	7.28e-06	0.1444	0.0968	0.6703	0.00426065	0.00425182	0.00357223	0.00562588	0.00776594	0.00456526	0	0	FBgn0032287	FBpp0079697	Ccalc.v2_000108-RA	53.719	363	161	5	72	428	22	383	4.07e-123	374	FBtr0080108	CG6415	HGNC:473	OMIM:238310	AMT	10	605899	605899[GLYCINE ENCEPHALOPATHY; GCE]
Ccalc.v2_000109	scaffold39.2	1236907	1243364	7.99564	8.87678	10.142	9.52458	8.97645	10.3628	0.0953011	5.6973	0.505	0.741	0.0219	0.0218	0.9946	0.0632212	0.0653266	0.0619824	0.0524094	0.0523844	0.0497159	0	0	FBgn0027080	FBpp0075168	Ccalc.v2_000109-RB	68.173	531	154	7	29	550	1	525	0	714	FBtr0075410	TyrRS	HGNC:12840	OMIM:603623	YARS	12	608323	608323[CHARCOT-MARIE-TOOTH DISEASE, DOMINANT INTERMEDIATE C; CMTDIC]
Ccalc.v2_000110	scaffold39.2	1243754	1252167	1.26641	1.11865	1.29784	1.19954	1.24182	0.829977	-0.171831	3.21998	0.435	0.683	0.1075	0.1728	1.6074	0.0346623	0.0371	0.0327176	0.034654	0.0361015	0.0354629	0	0	NA	NA	NA	NA	NA	NA	NA	NA	NA	NA	NA	NA	NA	NA	NA	NA	NA	NA	NA	NA	NA
Ccalc.v2_000111	scaffold39.2	1244752	1266795	9.44386	9.4915	9.35335	9.26517	9.27359	7.82429	-0.101686	6.09208	0.424	0.674	0.0242	0.0104	0.4269	0.0144739	0.0152866	0.0129989	0.0142072	0.0150751	0.0139	0	0	FBgn0053094	FBpp0083373	Ccalc.v2_000111-RB	73.656	186	49	0	1	186	1	186	7.62e-96	301	FBtr0083966	Synd	HGNC:661	OMIM:612439	ARFGAP3	3	NA	NA
Ccalc.v2_000111	scaffold39.2	1244752	1266795	9.44386	9.4915	9.35335	9.26517	9.27359	7.82429	-0.101686	6.09208	0.424	0.674	0.0242	0.0104	0.4269	0.0144739	0.0152866	0.0129989	0.0142072	0.0150751	0.0139	0	0	FBgn0053094	FBpp0083373	Ccalc.v2_000111-RB	73.656	186	49	0	1	186	1	186	7.62e-96	301	FBtr0083966	Synd	HGNC:8571	OMIM:604960	PACSIN2	10	NA	NA
Ccalc.v2_000111	scaffold39.2	1244752	1266795	9.44386	9.4915	9.35335	9.26517	9.27359	7.82429	-0.101686	6.09208	0.424	0.674	0.0242	0.0104	0.4269	0.0144739	0.0152866	0.0129989	0.0142072	0.0150751	0.0139	0	0	FBgn0053094	FBpp0083373	Ccalc.v2_000111-RB	61.935	310	102	2	272	566	184	492	9.64e-128	384	FBtr0083966	Synd	HGNC:8570	OMIM:606512	PACSIN1	10	NA	NA
Ccalc.v2_000111	scaffold39.2	1244752	1266795	9.44386	9.4915	9.35335	9.26517	9.27359	7.82429	-0.101686	6.09208	0.424	0.674	0.0242	0.0104	0.4269	0.0144739	0.0152866	0.0129989	0.0142072	0.0150751	0.0139	0	0	FBgn0053094	FBpp0083373	Ccalc.v2_000111-RB	61.935	310	102	2	272	566	184	492	9.64e-128	384	FBtr0083966	Synd	HGNC:8572	OMIM:606513	PACSIN3	8	NA	NA
Ccalc.v2_000111	scaffold39.2	1244752	1266795	9.44386	9.4915	9.35335	9.26517	9.27359	7.82429	-0.101686	6.09208	0.424	0.674	0.0242	0.0104	0.4269	0.0144739	0.0152866	0.0129989	0.0142072	0.0150751	0.0139	0	0	FBgn0053094	FBpp0083373	Ccalc.v2_000111-RB	61.935	310	102	2	272	566	184	492	9.64e-128	384	FBtr0083966	Synd	HGNC:661	OMIM:612439	ARFGAP3	3	NA	NA
Ccalc.v2_000111	scaffold39.2	1244752	1266795	9.44386	9.4915	9.35335	9.26517	9.27359	7.82429	-0.101686	6.09208	0.424	0.674	0.0242	0.0104	0.4269	0.0144739	0.0152866	0.0129989	0.0142072	0.0150751	0.0139	0	0	FBgn0053094	FBpp0083373	Ccalc.v2_000111-RB	73.656	186	49	0	1	186	1	186	7.62e-96	301	FBtr0083966	Synd	HGNC:8572	OMIM:606513	PACSIN3	8	NA	NA
Ccalc.v2_000111	scaffold39.2	1244752	1266795	9.44386	9.4915	9.35335	9.26517	9.27359	7.82429	-0.101686	6.09208	0.424	0.674	0.0242	0.0104	0.4269	0.0144739	0.0152866	0.0129989	0.0142072	0.0150751	0.0139	0	0	FBgn0053094	FBpp0083373	Ccalc.v2_000111-RB	61.935	310	102	2	272	566	184	492	9.64e-128	384	FBtr0083966	Synd	HGNC:8571	OMIM:604960	PACSIN2	10	NA	NA
Ccalc.v2_000111	scaffold39.2	1244752	1266795	9.44386	9.4915	9.35335	9.26517	9.27359	7.82429	-0.101686	6.09208	0.424	0.674	0.0242	0.0104	0.4269	0.0144739	0.0152866	0.0129989	0.0142072	0.0150751	0.0139	0	0	FBgn0053094	FBpp0083373	Ccalc.v2_000111-RB	73.656	186	49	0	1	186	1	186	7.62e-96	301	FBtr0083966	Synd	HGNC:8570	OMIM:606512	PACSIN1	10	NA	NA
Ccalc.v2_000112	scaffold39.2	1256098	1257719	NA	NA	NA	NA	NA	NA	NA	NA	NA	NA	NA	NA	NA	0.00758534	0.00448934	0.0038835	0.00410678	0.00157853	0.0048216	0	0	NA	NA	NA	NA	NA	NA	NA	NA	NA	NA	NA	NA	NA	NA	NA	NA	NA	NA	NA	NA	NA
Ccalc.v2_000113	scaffold39.2	1258066	1258664	NA	NA	NA	NA	NA	NA	NA	NA	NA	NA	NA	NA	NA	0.00802139	0.00277264	0	0.00123916	0.0026455	0	0	0	NA	NA	NA	NA	NA	NA	NA	NA	NA	NA	NA	NA	NA	NA	NA	NA	NA	NA	NA	NA	NA
Ccalc.v2_000114	scaffold39.2	1268271	1274887	NA	NA	NA	NA	NA	NA	NA	NA	NA	NA	NA	NA	NA	0.00255509	0.00281294	0.00302206	0.0028954	0.00287507	0.00170828	0	0	NA	NA	NA	NA	NA	NA	NA	NA	NA	NA	NA	NA	NA	NA	NA	NA	NA	NA	NA	NA	NA
Ccalc.v2_000115	scaffold39.2	1277447	1288372	NA	NA	NA	NA	NA	NA	NA	NA	NA	NA	NA	NA	NA	0.00387973	0.00257599	0.00237417	0.00621321	0.00220403	0.00370066	0	0	NA	NA	NA	NA	NA	NA	NA	NA	NA	NA	NA	NA	NA	NA	NA	NA	NA	NA	NA	NA	NA
Ccalc.v2_000116	scaffold39.2	1286744	1288255	12.0187	10.3607	9.87136	18.5909	17.6036	10.1603	0.523064	3.32897	0.0485	0.167	NA	NA	NA	0.0026738	0.00253165	0	0.003125	0.00166667	0	0	0	NA	NA	NA	NA	NA	NA	NA	NA	NA	NA	NA	NA	NA	NA	NA	NA	NA	NA	NA	NA	NA
Ccalc.v2_000117	scaffold39.2	1298482	1302041	14.153	18.1949	13.1313	25.5945	28.1111	12.2535	0.53754	2.61683	0.115	0.305	NA	NA	NA	0.000630716	0.00197889	0.00290698	0.0023855	0.0034428	0.00236904	0	0	NA	NA	NA	NA	NA	NA	NA	NA	NA	NA	NA	NA	NA	NA	NA	NA	NA	NA	NA	NA	NA
Ccalc.v2_000118	scaffold39.2	1303228	1313070	9.01088	9.12452	7.51658	14.1563	14.2255	9.54724	0.564472	5.57259	0.00282	0.0188	0.0292	0.0088	0.303	0.00284691	0.00246318	0.00341588	0.00398804	0.00360653	0.00522492	0	0	FBgn0013759	FBpp0083559	Ccalc.v2_000118-RA	80.317	315	60	1	33	345	584	898	0	541	FBtr0084161	CASK	HGNC:7219	OMIM:305360	MPP1	4	NA	NA
Ccalc.v2_000118	scaffold39.2	1303228	1313070	9.01088	9.12452	7.51658	14.1563	14.2255	9.54724	0.564472	5.57259	0.00282	0.0188	0.0292	0.0088	0.303	0.00284691	0.00246318	0.00341588	0.00398804	0.00360653	0.00522492	0	0	FBgn0013759	FBpp0083559	Ccalc.v2_000118-RA	80.317	315	60	1	33	345	584	898	0	541	FBtr0084161	CASK	HGNC:1497	OMIM:300172	CASK	10	300422300749	300422[FG SYNDROME 4; FGS4],300749[MENTAL RETARDATION AND MICROCEPHALY WITH PONTINE AND CEREBELLAR HYPOPLASIA; MICPCH]
Ccalc.v2_000119	scaffold39.2	1309445	1317014	8.79083	13.8607	9.42199	11.0904	11.2634	13.9132	0.177885	5.73283	0.384	0.637	NA	NA	NA	0.00294861	0.00256284	0.00360401	0.00389137	0.00363776	0.00576132	0	0	NA	NA	NA	NA	NA	NA	NA	NA	NA	NA	NA	NA	NA	NA	NA	NA	NA	NA	NA	NA	NA
Ccalc.v2_000120	scaffold39.2	1318344	1322479	9.49635	10.2229	11.484	9.2964	8.32206	8.79779	-0.240561	5.14842	0.0783	0.235	0.1428	0.0943	0.6608	0.113114	0.106996	0.129375	0.122398	0.10779	0.123967	0	0	NA	NA	NA	NA	NA	NA	NA	NA	NA	NA	NA	NA	NA	NA	NA	NA	NA	NA	NA	NA	NA
Ccalc.v2_000121	scaffold39.2	1325435	1338541	NA	NA	NA	NA	NA	NA	NA	NA	NA	NA	NA	NA	NA	0.00368509	0.00265595	0.00232082	0.00311214	0.00336915	0.00295812	0	0	NA	NA	NA	NA	NA	NA	NA	NA	NA	NA	NA	NA	NA	NA	NA	NA	NA	NA	NA	NA	NA
Ccalc.v2_000122	scaffold39.2	1339058	1343161	11.8177	10.9357	12.0392	17.0155	18.5217	18.2406	0.627808	5.86404	2.56e-07	5.89e-06	NA	NA	NA	0.00205814	0.00359712	0.0010568	0.00366524	0.00255906	0.00189235	0	0	NA	NA	NA	NA	NA	NA	NA	NA	NA	NA	NA	NA	NA	NA	NA	NA	NA	NA	NA	NA	NA
Ccalc.v2_000123	scaffold39.2	1340763	1344666	NA	NA	NA	NA	NA	NA	NA	NA	NA	NA	NA	NA	NA	0.00151172	0.00195804	0.00226372	0.00416956	0.00248705	0.00185572	0	0	NA	NA	NA	NA	NA	NA	NA	NA	NA	NA	NA	NA	NA	NA	NA	NA	NA	NA	NA	NA	NA
Ccalc.v2_000124	scaffold39.2	1347717	1365963	NA	NA	NA	NA	NA	NA	NA	NA	NA	NA	NA	NA	NA	0.00328568	0.00229235	0.00270159	0.00354859	0.00269613	0.00294062	0	0	NA	NA	NA	NA	NA	NA	NA	NA	NA	NA	NA	NA	NA	NA	NA	NA	NA	NA	NA	NA	NA
Ccalc.v2_000125	scaffold39.2	1349647	1395506	9.56458	7.05345	7.92529	8.47075	8.52083	8.87462	0.0742	2.93684	0.718	0.884	NA	NA	NA	0.00336677	0.00239203	0.00304532	0.00332859	0.00281278	0.00350245	0	0	NA	NA	NA	NA	NA	NA	NA	NA	NA	NA	NA	NA	NA	NA	NA	NA	NA	NA	NA	NA	NA
Ccalc.v2_000126	scaffold39.2	1379208	1389681	NA	NA	NA	NA	NA	NA	NA	NA	NA	NA	NA	NA	NA	0.00230176	0.00252804	0.00374915	0.00277521	0.00314127	0.00612456	0	0	NA	NA	NA	NA	NA	NA	NA	NA	NA	NA	NA	NA	NA	NA	NA	NA	NA	NA	NA	NA	NA
Ccalc.v2_000127	scaffold39.2	1390499	1405406	NA	NA	NA	NA	NA	NA	NA	NA	NA	NA	NA	NA	NA	0.00336098	0.00215294	0.00238457	0.00364215	0.00306933	0.00279413	0	0	NA	NA	NA	NA	NA	NA	NA	NA	NA	NA	NA	NA	NA	NA	NA	NA	NA	NA	NA	NA	NA
Ccalc.v2_000128	scaffold39.2	1412655	1431164	NA	NA	NA	NA	NA	NA	NA	NA	NA	NA	NA	NA	NA	0.00376615	0.00270185	0.00327776	0.00311897	0.00327448	0.00300851	0	0	NA	NA	NA	NA	NA	NA	NA	NA	NA	NA	NA	NA	NA	NA	NA	NA	NA	NA	NA	NA	NA
Ccalc.v2_000129	scaffold39.2	1416460	1423844	NA	NA	NA	NA	NA	NA	NA	NA	NA	NA	NA	NA	NA	0.00279486	0.00236337	0.00357037	0.00356549	0.00366789	0.00322088	0	0	NA	NA	NA	NA	NA	NA	NA	NA	NA	NA	NA	NA	NA	NA	NA	NA	NA	NA	NA	NA	NA
Ccalc.v2_000130	scaffold39.2	1424490	1434250	NA	NA	NA	NA	NA	NA	NA	NA	NA	NA	NA	NA	NA	0.00501456	0.00295979	0.0028334	0.00277711	0.00194628	0.00304216	0	0	NA	NA	NA	NA	NA	NA	NA	NA	NA	NA	NA	NA	NA	NA	NA	NA	NA	NA	NA	NA	NA
Ccalc.v2_000131	scaffold39.2	1455074	1457725	8.19971	7.0754	8.93865	12.8138	13.7134	11.0888	0.632856	3.03204	0.00161	0.0118	NA	NA	NA	0.00332088	0.00241044	0.00317077	0.00291227	0.00293572	0.00266809	0	0	NA	NA	NA	NA	NA	NA	NA	NA	NA	NA	NA	NA	NA	NA	NA	NA	NA	NA	NA	NA	NA
Ccalc.v2_000132	scaffold39.2	1458592	1459158	NA	NA	NA	NA	NA	NA	NA	NA	NA	NA	NA	NA	NA	0.00250417	0.000793966	0.00447227	0.00415184	0.00382044	0.00509338	0	0	NA	NA	NA	NA	NA	NA	NA	NA	NA	NA	NA	NA	NA	NA	NA	NA	NA	NA	NA	NA	NA
Ccalc.v2_000133	scaffold39.2	1461507	1469484	NA	NA	NA	NA	NA	NA	NA	NA	NA	NA	NA	NA	NA	0.00392278	0.00248968	0.00579425	0.00260636	0.00356411	0.00274801	0	0	NA	NA	NA	NA	NA	NA	NA	NA	NA	NA	NA	NA	NA	NA	NA	NA	NA	NA	NA	NA	NA
Ccalc.v2_000134	scaffold39.2	1463487	1473934	NA	NA	NA	NA	NA	NA	NA	NA	NA	NA	NA	NA	NA	0.00362144	0.00313026	0.00523789	0.00277811	0.00294472	0.00352265	0	0	NA	NA	NA	NA	NA	NA	NA	NA	NA	NA	NA	NA	NA	NA	NA	NA	NA	NA	NA	NA	NA
Ccalc.v2_000135	scaffold39.2	1471131	1488372	NA	NA	NA	NA	NA	NA	NA	NA	NA	NA	NA	NA	NA	0.00406052	0.00310238	0.00327406	0.0032175	0.0031928	0.00422541	0	0	NA	NA	NA	NA	NA	NA	NA	NA	NA	NA	NA	NA	NA	NA	NA	NA	NA	NA	NA	NA	NA
Ccalc.v2_000136	scaffold39.2	1474482	1537690	NA	NA	NA	NA	NA	NA	NA	NA	NA	NA	NA	NA	NA	0.00368712	0.00308576	0.00288823	0.0032852	0.00317954	0.00366727	0	0	NA	NA	NA	NA	NA	NA	NA	NA	NA	NA	NA	NA	NA	NA	NA	NA	NA	NA	NA	NA	NA
Ccalc.v2_000137	scaffold39.2	1508588	1532485	NA	NA	NA	NA	NA	NA	NA	NA	NA	NA	NA	NA	NA	0.00378282	0.00298305	0.00242121	0.00337648	0.00332495	0.00387799	0	0	NA	NA	NA	NA	NA	NA	NA	NA	NA	NA	NA	NA	NA	NA	NA	NA	NA	NA	NA	NA	NA
Ccalc.v2_000138	scaffold39.2	1535445	1553432	NA	NA	NA	NA	NA	NA	NA	NA	NA	NA	NA	NA	NA	0.00259861	0.00312433	0.0029232	0.00337441	0.00229533	0.00266134	0	0	NA	NA	NA	NA	NA	NA	NA	NA	NA	NA	NA	NA	NA	NA	NA	NA	NA	NA	NA	NA	NA
Ccalc.v2_000139	scaffold39.2	1538531	1546376	NA	NA	NA	NA	NA	NA	NA	NA	NA	NA	NA	NA	NA	0.00285048	0.00310118	0.00141476	0.00393959	0.00285283	0.00429826	0	0	NA	NA	NA	NA	NA	NA	NA	NA	NA	NA	NA	NA	NA	NA	NA	NA	NA	NA	NA	NA	NA
Ccalc.v2_000140	scaffold39.2	1547643	1556832	NA	NA	NA	NA	NA	NA	NA	NA	NA	NA	NA	NA	NA	0.00464857	0.00249816	0.00300858	0.00314866	0.00227566	0.00276677	0	0	NA	NA	NA	NA	NA	NA	NA	NA	NA	NA	NA	NA	NA	NA	NA	NA	NA	NA	NA	NA	NA
Ccalc.v2_000141	scaffold39.2	1553550	1557329	NA	NA	NA	NA	NA	NA	NA	NA	NA	NA	NA	NA	NA	0.00671452	0.00301878	0.00299914	0.00317058	0.00235156	0.00462449	0	0	NA	NA	NA	NA	NA	NA	NA	NA	NA	NA	NA	NA	NA	NA	NA	NA	NA	NA	NA	NA	NA
Ccalc.v2_000142	scaffold39.2	1558221	1571546	NA	NA	NA	NA	NA	NA	NA	NA	NA	NA	NA	NA	NA	0.00331858	0.00461573	0.00311105	0.00267701	0.00228722	0.00367162	0	0	NA	NA	NA	NA	NA	NA	NA	NA	NA	NA	NA	NA	NA	NA	NA	NA	NA	NA	NA	NA	NA
Ccalc.v2_000143	scaffold39.2	1572060	1581137	NA	NA	NA	NA	NA	NA	NA	NA	NA	NA	NA	NA	NA	0.00384179	0.00328146	0.00297565	0.00157999	0.00244323	0.00260896	0	0	NA	NA	NA	NA	NA	NA	NA	NA	NA	NA	NA	NA	NA	NA	NA	NA	NA	NA	NA	NA	NA
Ccalc.v2_000144	scaffold39.2	1581176	1610786	NA	NA	NA	NA	NA	NA	NA	NA	NA	NA	NA	NA	NA	0.00313659	0.00347233	0.00311011	0.00271197	0.00298015	0.00338463	0	0	NA	NA	NA	NA	NA	NA	NA	NA	NA	NA	NA	NA	NA	NA	NA	NA	NA	NA	NA	NA	NA
Ccalc.v2_000145	scaffold39.2	1585479	1594054	NA	NA	NA	NA	NA	NA	NA	NA	NA	NA	NA	NA	NA	0.00363299	0.00366737	0.00322685	0.00263207	0.00318925	0.00310874	0	0	NA	NA	NA	NA	NA	NA	NA	NA	NA	NA	NA	NA	NA	NA	NA	NA	NA	NA	NA	NA	NA
Ccalc.v2_000146	scaffold39.2	1596168	1608925	NA	NA	NA	NA	NA	NA	NA	NA	NA	NA	NA	NA	NA	0.00330377	0.00296202	0.00326702	0.00271929	0.00271634	0.00321035	0	0	NA	NA	NA	NA	NA	NA	NA	NA	NA	NA	NA	NA	NA	NA	NA	NA	NA	NA	NA	NA	NA
Ccalc.v2_000147	scaffold39.2	1609310	1610131	NA	NA	NA	NA	NA	NA	NA	NA	NA	NA	NA	NA	NA	0.00181324	0.00395257	0.00226757	0.00348189	0.00490196	0.00207039	0	0	NA	NA	NA	NA	NA	NA	NA	NA	NA	NA	NA	NA	NA	NA	NA	NA	NA	NA	NA	NA	NA
Ccalc.v2_000148	scaffold39.2	1613612	1618940	8.99592	8.88767	6.2698	5.09598	5.46887	8.55319	-0.336141	3.26689	0.215	0.459	NA	NA	NA	0.00366384	0.00237381	0.00204592	0.00362687	0.00279467	0.00220441	0	0	NA	NA	NA	NA	NA	NA	NA	NA	NA	NA	NA	NA	NA	NA	NA	NA	NA	NA	NA	NA	NA
Ccalc.v2_000149	scaffold39.2	1619640	1632627	NA	NA	NA	NA	NA	NA	NA	NA	NA	NA	NA	NA	NA	0.0034715	0.00276515	0.00384807	0.00302912	0.00394559	0.0029312	0	0	NA	NA	NA	NA	NA	NA	NA	NA	NA	NA	NA	NA	NA	NA	NA	NA	NA	NA	NA	NA	NA
Ccalc.v2_000150	scaffold39.2	1620101	1623650	NA	NA	NA	NA	NA	NA	NA	NA	NA	NA	NA	NA	NA	0.0033151	0.00339239	0.00437828	0.00356733	0.00481513	0.00488998	0	0	NA	NA	NA	NA	NA	NA	NA	NA	NA	NA	NA	NA	NA	NA	NA	NA	NA	NA	NA	NA	NA
Ccalc.v2_000151	scaffold39.2	1626051	1638152	NA	NA	NA	NA	NA	NA	NA	NA	NA	NA	NA	NA	NA	0.00390674	0.00276896	0.00217308	0.00254265	0.00368256	0.00159681	0	0	NA	NA	NA	NA	NA	NA	NA	NA	NA	NA	NA	NA	NA	NA	NA	NA	NA	NA	NA	NA	NA
Ccalc.v2_000152	scaffold39.2	1632972	1656978	NA	NA	NA	NA	NA	NA	NA	NA	NA	NA	NA	NA	NA	0.00269093	0.0029758	0.00308434	0.00285724	0.00394508	0.00348492	0	0	NA	NA	NA	NA	NA	NA	NA	NA	NA	NA	NA	NA	NA	NA	NA	NA	NA	NA	NA	NA	NA
Ccalc.v2_000153	scaffold39.2	1639361	1649875	NA	NA	NA	NA	NA	NA	NA	NA	NA	NA	NA	NA	NA	0.00294059	0.00285797	0.00344828	0.00300165	0.00375484	0.00344149	0	0	NA	NA	NA	NA	NA	NA	NA	NA	NA	NA	NA	NA	NA	NA	NA	NA	NA	NA	NA	NA	NA
Ccalc.v2_000154	scaffold39.2	1683696	1690363	NA	NA	NA	NA	NA	NA	NA	NA	NA	NA	NA	NA	NA	0.00227756	0.0028212	0.00297458	0.0030581	0.00288953	0.00578102	0	0	NA	NA	NA	NA	NA	NA	NA	NA	NA	NA	NA	NA	NA	NA	NA	NA	NA	NA	NA	NA	NA
Ccalc.v2_000155	scaffold39.2	1691150	1700224	NA	NA	NA	NA	NA	NA	NA	NA	NA	NA	NA	NA	NA	0.00397644	0.00283568	0.00357603	0.00242931	0.00366221	0.00530471	0	0	NA	NA	NA	NA	NA	NA	NA	NA	NA	NA	NA	NA	NA	NA	NA	NA	NA	NA	NA	NA	NA
Ccalc.v2_000156	scaffold39.2	1700229	1708332	NA	NA	NA	NA	NA	NA	NA	NA	NA	NA	NA	NA	NA	0.00358383	0.00410561	0.00437227	0.00241244	0.00287062	0.00332583	0	0	NA	NA	NA	NA	NA	NA	NA	NA	NA	NA	NA	NA	NA	NA	NA	NA	NA	NA	NA	NA	NA
Ccalc.v2_000157	scaffold39.2	1710462	1733942	NA	NA	NA	NA	NA	NA	NA	NA	NA	NA	NA	NA	NA	0.00373976	0.00257387	0.00358089	0.00275204	0.00299505	0.00316681	0	0	NA	NA	NA	NA	NA	NA	NA	NA	NA	NA	NA	NA	NA	NA	NA	NA	NA	NA	NA	NA	NA
Ccalc.v2_000158	scaffold39.2	1732108	1742520	0.927408	0.697671	0.990352	0.557737	1.03798	0.966247	-0.040332	-1.01667	1	1	NA	NA	NA	0.00445597	0.00278297	0.0035038	0.003003	0.00276498	0.00274996	0	0	NA	NA	NA	NA	NA	NA	NA	NA	NA	NA	NA	NA	NA	NA	NA	NA	NA	NA	NA	NA	NA
Ccalc.v2_000159	scaffold39.2	1743381	1770144	NA	NA	NA	NA	NA	NA	NA	NA	NA	NA	NA	NA	NA	0.00388375	0.00295394	0.00315887	0.00355927	0.00313979	0.00280086	0	0	NA	NA	NA	NA	NA	NA	NA	NA	NA	NA	NA	NA	NA	NA	NA	NA	NA	NA	NA	NA	NA
Ccalc.v2_000160	scaffold39.2	1766685	1787213	NA	NA	NA	NA	NA	NA	NA	NA	NA	NA	NA	NA	NA	0.00554718	0.002606	0.00295707	0.00330842	0.00291378	0.00232305	0	0	NA	NA	NA	NA	NA	NA	NA	NA	NA	NA	NA	NA	NA	NA	NA	NA	NA	NA	NA	NA	NA
Ccalc.v2_000161	scaffold39.2	1770733	1782317	NA	NA	NA	NA	NA	NA	NA	NA	NA	NA	NA	NA	NA	0.00534898	0.00274523	0.00280191	0.00265939	0.00264385	0.00254009	0	0	NA	NA	NA	NA	NA	NA	NA	NA	NA	NA	NA	NA	NA	NA	NA	NA	NA	NA	NA	NA	NA
Ccalc.v2_000162	scaffold39.2	1788355	1792916	2.34136	2.24671	2.80031	4.68187	4.35354	3.56155	0.764078	1.25483	0.0037	0.0234	NA	NA	NA	0.00387597	0.00425015	0.004561	0.0035014	0.003125	0.000866551	0	0	NA	NA	NA	NA	NA	NA	NA	NA	NA	NA	NA	NA	NA	NA	NA	NA	NA	NA	NA	NA	NA
Ccalc.v2_000163	scaffold39.2	1789723	1797225	NA	NA	NA	NA	NA	NA	NA	NA	NA	NA	NA	NA	NA	0.00495602	0.00394823	0.00379391	0.00350841	0.00431034	0.00353732	0	0	NA	NA	NA	NA	NA	NA	NA	NA	NA	NA	NA	NA	NA	NA	NA	NA	NA	NA	NA	NA	NA
Ccalc.v2_000164	scaffold39.2	1793791	1811330	8.71804	9.09282	10.2768	15.7825	15.6651	16.3575	0.766701	5.45932	2.46e-09	8.81e-08	0.2579	0.1185	0.4594	0.00432563	0.00324983	0.00299201	0.00338316	0.00344436	0.00308385	0	0	NA	NA	NA	NA	NA	NA	NA	NA	NA	NA	NA	NA	NA	NA	NA	NA	NA	NA	NA	NA	NA
Ccalc.v2_000165	scaffold39.2	1803183	1808606	2.84955	2.18832	3.32823	4.21732	2.60458	1.57722	-0.000738084	0.129421	1	1	NA	NA	NA	0.00382979	0.00333148	0.00295691	0.00312437	0.00261718	0.0011646	0	0	NA	NA	NA	NA	NA	NA	NA	NA	NA	NA	NA	NA	NA	NA	NA	NA	NA	NA	NA	NA	NA
Ccalc.v2_000166	scaffold39.2	1817404	1838651	NA	NA	NA	NA	NA	NA	NA	NA	NA	NA	NA	NA	NA	0.00243088	0.0032507	0.0034747	0.00243396	0.00331024	0.00359437	0	0	NA	NA	NA	NA	NA	NA	NA	NA	NA	NA	NA	NA	NA	NA	NA	NA	NA	NA	NA	NA	NA
Ccalc.v2_000167	scaffold39.2	1823314	1830614	NA	NA	NA	NA	NA	NA	NA	NA	NA	NA	NA	NA	NA	0.00177041	0.00277264	0.00298036	0.00281024	0.00315873	0.00320838	0	0	NA	NA	NA	NA	NA	NA	NA	NA	NA	NA	NA	NA	NA	NA	NA	NA	NA	NA	NA	NA	NA
Ccalc.v2_000168	scaffold39.2	1830722	1847595	NA	NA	NA	NA	NA	NA	NA	NA	NA	NA	NA	NA	NA	0.00297212	0.00314656	0.00334487	0.00245084	0.00323694	0.00321964	0	0	NA	NA	NA	NA	NA	NA	NA	NA	NA	NA	NA	NA	NA	NA	NA	NA	NA	NA	NA	NA	NA
Ccalc.v2_000169	scaffold39.2	1839359	1850861	NA	NA	NA	NA	NA	NA	NA	NA	NA	NA	NA	NA	NA	0.00299756	0.00237768	0.00264288	0.00260481	0.00318797	0.0029914	0	0	NA	NA	NA	NA	NA	NA	NA	NA	NA	NA	NA	NA	NA	NA	NA	NA	NA	NA	NA	NA	NA
Ccalc.v2_000170	scaffold39.2	1848565	1852999	NA	NA	NA	NA	NA	NA	NA	NA	NA	NA	NA	NA	NA	0.00267261	0.00184607	0.00320085	0.0032753	0.00278655	0.00430156	0	0	NA	NA	NA	NA	NA	NA	NA	NA	NA	NA	NA	NA	NA	NA	NA	NA	NA	NA	NA	NA	NA
Ccalc.v2_000171	scaffold39.2	1853561	1857832	NA	NA	NA	NA	NA	NA	NA	NA	NA	NA	NA	NA	NA	0.00298927	0.00314994	0.00407512	0.00386873	0.00298552	0.00295809	0	0	NA	NA	NA	NA	NA	NA	NA	NA	NA	NA	NA	NA	NA	NA	NA	NA	NA	NA	NA	NA	NA
Ccalc.v2_000172	scaffold39.2	1858751	1884865	NA	NA	NA	NA	NA	NA	NA	NA	NA	NA	NA	NA	NA	0.003306	0.00307233	0.00362453	0.00365219	0.00374414	0.00345277	0	0	NA	NA	NA	NA	NA	NA	NA	NA	NA	NA	NA	NA	NA	NA	NA	NA	NA	NA	NA	NA	NA
Ccalc.v2_000173	scaffold39.2	1859573	1861937	NA	NA	NA	NA	NA	NA	NA	NA	NA	NA	NA	NA	NA	0.00287448	0.00270758	0.00418275	0.00301659	0.00349839	0.0036162	0	0	NA	NA	NA	NA	NA	NA	NA	NA	NA	NA	NA	NA	NA	NA	NA	NA	NA	NA	NA	NA	NA
Ccalc.v2_000174	scaffold39.2	1865371	1886037	NA	NA	NA	NA	NA	NA	NA	NA	NA	NA	NA	NA	NA	0.00350559	0.00309073	0.00360736	0.00395012	0.00378865	0.0032707	0	0	NA	NA	NA	NA	NA	NA	NA	NA	NA	NA	NA	NA	NA	NA	NA	NA	NA	NA	NA	NA	NA
Ccalc.v2_000175	scaffold39.2	1887621	1914049	3.54845	4.51353	4.25266	9.11306	7.83654	8.80061	1.06497	3.431	1.17e-08	3.61e-07	NA	NA	NA	0.00290719	0.00307164	0.00313184	0.00325742	0.00308784	0.0031892	0	0	NA	NA	NA	NA	NA	NA	NA	NA	NA	NA	NA	NA	NA	NA	NA	NA	NA	NA	NA	NA	NA
Ccalc.v2_000176	scaffold39.2	1888265	1891297	NA	NA	NA	NA	NA	NA	NA	NA	NA	NA	NA	NA	NA	0.00379027	0.00313849	0.00390464	0.00239808	0.00333399	0.00451334	0	0	NA	NA	NA	NA	NA	NA	NA	NA	NA	NA	NA	NA	NA	NA	NA	NA	NA	NA	NA	NA	NA
Ccalc.v2_000177	scaffold39.2	1915025	1921503	NA	NA	NA	NA	NA	NA	NA	NA	NA	NA	NA	NA	NA	0.00567067	0.00310244	0.00340847	0.00299451	0.00260391	0.00255493	0	0	NA	NA	NA	NA	NA	NA	NA	NA	NA	NA	NA	NA	NA	NA	NA	NA	NA	NA	NA	NA	NA
Ccalc.v2_000178	scaffold39.2	1924260	1927952	NA	NA	NA	NA	NA	NA	NA	NA	NA	NA	NA	NA	NA	0.00120773	0.00304348	0.00414313	0.00255102	0.00296177	0.00375235	0	0	NA	NA	NA	NA	NA	NA	NA	NA	NA	NA	NA	NA	NA	NA	NA	NA	NA	NA	NA	NA	NA
Ccalc.v2_000179	scaffold39.2	1928307	1964878	0.548975	0.439549	0.431962	0.121634	0.39237	0.270931	-0.846621	-1.04894	0.0791	0.236	NA	NA	NA	0.00287255	0.00306502	0.00381287	0.00317597	0.00294252	0.00306118	0	0	NA	NA	NA	NA	NA	NA	NA	NA	NA	NA	NA	NA	NA	NA	NA	NA	NA	NA	NA	NA	NA
Ccalc.v2_000180	scaffold39.2	1931552	1936808	NA	NA	NA	NA	NA	NA	NA	NA	NA	NA	NA	NA	NA	0.0021575	0.00356448	0.00339875	0.00335818	0.00265478	0.00314561	0	0	NA	NA	NA	NA	NA	NA	NA	NA	NA	NA	NA	NA	NA	NA	NA	NA	NA	NA	NA	NA	NA
Ccalc.v2_000181	scaffold39.2	1939408	1944578	NA	NA	NA	NA	NA	NA	NA	NA	NA	NA	NA	NA	NA	0.004346	0.00277817	0.0046735	0.00269833	0.0025286	0.00272125	0	0	NA	NA	NA	NA	NA	NA	NA	NA	NA	NA	NA	NA	NA	NA	NA	NA	NA	NA	NA	NA	NA
Ccalc.v2_000182	scaffold39.2	1944849	1949308	NA	NA	NA	NA	NA	NA	NA	NA	NA	NA	NA	NA	NA	0.0016129	0.00158845	0.00309278	0.00360144	0.00288632	0.00297211	0	0	NA	NA	NA	NA	NA	NA	NA	NA	NA	NA	NA	NA	NA	NA	NA	NA	NA	NA	NA	NA	NA
Ccalc.v2_000183	scaffold39.2	1950067	1956333	NA	NA	NA	NA	NA	NA	NA	NA	NA	NA	NA	NA	NA	0.00402625	0.00328263	0.00425657	0.00331345	0.00303214	0.00311794	0	0	NA	NA	NA	NA	NA	NA	NA	NA	NA	NA	NA	NA	NA	NA	NA	NA	NA	NA	NA	NA	NA
Ccalc.v2_000184	scaffold39.2	1967515	1968992	NA	NA	NA	NA	NA	NA	NA	NA	NA	NA	NA	NA	NA	0.00666173	0.00238405	0.00266059	0.00194553	0.00478117	0.00225952	0	0	NA	NA	NA	NA	NA	NA	NA	NA	NA	NA	NA	NA	NA	NA	NA	NA	NA	NA	NA	NA	NA
Ccalc.v2_000185	scaffold39.2	1970254	1982722	0.713688	0.649575	0.51867	0.584199	0.41418	0.908817	0.0252887	-1.61469	1	1	NA	NA	NA	0.00261704	0.0034298	0.00316256	0.00346497	0.00295483	0.00297896	0	0	NA	NA	NA	NA	NA	NA	NA	NA	NA	NA	NA	NA	NA	NA	NA	NA	NA	NA	NA	NA	NA
Ccalc.v2_000186	scaffold39.2	1975698	1978299	1.69437	1.74951	2.79388	1.36364	0.832921	0.934588	-0.996653	-0.779358	0.0208	0.0912	NA	NA	NA	0.00152672	0.00397535	0.00436681	0.00384729	0.00410295	0.00433057	0	0	NA	NA	NA	NA	NA	NA	NA	NA	NA	NA	NA	NA	NA	NA	NA	NA	NA	NA	NA	NA	NA
Ccalc.v2_000187	scaffold39.2	1993290	2006162	6.07118	5.91713	5.57642	5.55692	5.5515	7.11388	0.0533551	3.5071	0.778	0.915	NA	NA	NA	0.00512184	0.00412195	0.00398724	0.00324038	0.00259556	0.00377804	0	0	NA	NA	NA	NA	NA	NA	NA	NA	NA	NA	NA	NA	NA	NA	NA	NA	NA	NA	NA	NA	NA
Ccalc.v2_000188	scaffold39.2	1996515	1999896	1.57702	3.07575	2.29219	2.21296	1.28129	1.09538	-0.578326	-1.24219	0.247	0.497	NA	NA	NA	0.00740398	0.00502513	0.00669555	0.00213049	0.00223714	0.00364842	0	0	NA	NA	NA	NA	NA	NA	NA	NA	NA	NA	NA	NA	NA	NA	NA	NA	NA	NA	NA	NA	NA
Ccalc.v2_000189	scaffold39.2	2007092	2015606	84.0441	77.193	81.8095	88.4182	88.2672	83.5852	0.0987464	8.76131	0.417	0.666	0.0901	0.0269	0.299	0.00471785	0.0022194	0.00454461	0.00260146	0.00323267	0.00350171	0	0	FBgn0051064	FBpp0308355	Ccalc.v2_000189-RA	60.714	504	179	3	87	577	171	668	0	596	FBtr0339248	CG31064	HGNC:16984	OMIM:605448	RUNDC3A	3	NA	NA
Ccalc.v2_000189	scaffold39.2	2007092	2015606	84.0441	77.193	81.8095	88.4182	88.2672	83.5852	0.0987464	8.76131	0.417	0.666	0.0901	0.0269	0.299	0.00471785	0.0022194	0.00454461	0.00260146	0.00323267	0.00350171	0	0	FBgn0051064	FBpp0308355	Ccalc.v2_000189-RA	60.714	504	179	3	87	577	171	668	0	596	FBtr0339248	CG31064	HGNC:19761	OMIM:610328	RUFY2	10	NA	NA
Ccalc.v2_000189	scaffold39.2	2007092	2015606	84.0441	77.193	81.8095	88.4182	88.2672	83.5852	0.0987464	8.76131	0.417	0.666	0.0901	0.0269	0.299	0.00471785	0.0022194	0.00454461	0.00260146	0.00323267	0.00350171	0	0	FBgn0051064	FBpp0308355	Ccalc.v2_000189-RA	60.714	504	179	3	87	577	171	668	0	596	FBtr0339248	CG31064	HGNC:19760	OMIM:610327	RUFY1	9	NA	NA
Ccalc.v2_000189	scaffold39.2	2007092	2015606	84.0441	77.193	81.8095	88.4182	88.2672	83.5852	0.0987464	8.76131	0.417	0.666	0.0901	0.0269	0.299	0.00471785	0.0022194	0.00454461	0.00260146	0.00323267	0.00350171	0	0	FBgn0051064	FBpp0308355	Ccalc.v2_000189-RA	60.714	504	179	3	87	577	171	668	0	596	FBtr0339248	CG31064	HGNC:30285	OMIM:611194	RUFY3	8	NA	NA
Ccalc.v2_000189	scaffold39.2	2007092	2015606	84.0441	77.193	81.8095	88.4182	88.2672	83.5852	0.0987464	8.76131	0.417	0.666	0.0901	0.0269	0.299	0.00471785	0.0022194	0.00454461	0.00260146	0.00323267	0.00350171	0	0	FBgn0051064	FBpp0308355	Ccalc.v2_000189-RA	60.714	504	179	3	87	577	171	668	0	596	FBtr0339248	CG31064	HGNC:30286	OMIM:617295	RUNDC3B	3	NA	NA
Ccalc.v2_000190	scaffold39.2	2009034	2012469	0.3662	0.71422	0.91246	0.770805	0.127512	0.635893	-0.372725	-2.15232	0.641	0.836	NA	NA	NA	0.00458384	0.00230348	0.00362413	0.00330492	0.00422996	0.0031746	0	0	NA	NA	NA	NA	NA	NA	NA	NA	NA	NA	NA	NA	NA	NA	NA	NA	NA	NA	NA	NA	NA
Ccalc.v2_000191	scaffold39.2	2017039	2028020	2.50771	2.04621	2.03235	2.53149	2.77996	2.40834	0.228533	3.19827	0.231	0.48	NA	NA	NA	0.00245827	0.00384585	0.00319489	0.00327202	0.00375049	0.00394411	0	0	NA	NA	NA	NA	NA	NA	NA	NA	NA	NA	NA	NA	NA	NA	NA	NA	NA	NA	NA	NA	NA
Ccalc.v2_000192	scaffold39.2	2028475	2031250	0.855177	1.18606	0.917447	0.800019	0.926412	0.824993	-0.203921	0.0137029	0.544	0.769	0.1083	0.0624	0.5764	0.00326531	0.00298211	0.00105152	0.00455466	0.0015083	0.00248293	0	0	NA	NA	NA	NA	NA	NA	NA	NA	NA	NA	NA	NA	NA	NA	NA	NA	NA	NA	NA	NA	NA
Ccalc.v2_000193	scaffold39.2	2034972	2050096	0.478991	0.488966	0.371382	1.04039	0.915549	0.860066	1.07507	1.18789	5.11e-05	0.000617	NA	NA	NA	0.001886	0.00392707	0.00426712	0.0047316	0.00276721	0.00291262	0	0	NA	NA	NA	NA	NA	NA	NA	NA	NA	NA	NA	NA	NA	NA	NA	NA	NA	NA	NA	NA	NA
Ccalc.v2_000194	scaffold39.2	2038670	2039475	NA	NA	NA	NA	NA	NA	NA	NA	NA	NA	NA	NA	NA	NA	NA	NA	NA	NA	NA	0	0	NA	NA	NA	NA	NA	NA	NA	NA	NA	NA	NA	NA	NA	NA	NA	NA	NA	NA	NA	NA	NA
Ccalc.v2_000195	scaffold39.2	2045091	2045270	NA	NA	NA	NA	NA	NA	NA	NA	NA	NA	NA	NA	NA	NA	NA	NA	NA	NA	NA	0	0	NA	NA	NA	NA	NA	NA	NA	NA	NA	NA	NA	NA	NA	NA	NA	NA	NA	NA	NA	NA	NA
Ccalc.v2_000196	scaffold39.2	2050185	2053518	17.5177	17.9246	16.3584	16.4657	16.8184	18.4717	-0.00097064	5.7345	0.995	1	NA	NA	NA	0.14751	0.160934	0.118557	0.120879	0.113411	0.161744	0	0	NA	NA	NA	NA	NA	NA	NA	NA	NA	NA	NA	NA	NA	NA	NA	NA	NA	NA	NA	NA	NA
Ccalc.v2_000197	scaffold39.2	2057082	2060824	61.5065	61.5817	60.9067	119.211	97.1485	97.4171	0.770049	6.82411	2.02e-09	7.44e-08	0.1053	0.0696	0.6607	0.00440529	0.00215466	0.00179856	0.0036323	0.00447361	0.00507063	0	1	NA	NA	NA	NA	NA	NA	NA	NA	NA	NA	NA	NA	NA	NA	NA	NA	NA	NA	NA	NA	NA
Ccalc.v2_000198	scaffold39.2	2061323	2071208	21.77	19.2878	27.0018	27.9619	24.9063	21.8978	0.135438	7.82594	0.416	0.666	NA	NA	NA	0.00315209	0.00280014	0.0029076	0.00365705	0.00297876	0.00360736	0	0	NA	NA	NA	NA	NA	NA	NA	NA	NA	NA	NA	NA	NA	NA	NA	NA	NA	NA	NA	NA	NA
Ccalc.v2_000199	scaffold39.2	2071482	2076109	40.8843	29.4884	45.8302	21.3788	16.8549	23.9103	-0.903834	3.92138	7.66e-05	0.000877	NA	NA	NA	0.00293914	0.00300329	0.00266921	0.00210231	0.00258045	0.00444298	0	1	NA	NA	NA	NA	NA	NA	NA	NA	NA	NA	NA	NA	NA	NA	NA	NA	NA	NA	NA	NA	NA
Ccalc.v2_000200	scaffold39.2	2071903	2091498	22.1598	18.5662	22.474	17.6249	18.1419	16.6158	-0.270999	7.51738	0.0327	0.127	NA	NA	NA	0.0407346	0.0447415	0.0425078	0.0409171	0.043927	0.0403518	0	0	NA	NA	NA	NA	NA	NA	NA	NA	NA	NA	NA	NA	NA	NA	NA	NA	NA	NA	NA	NA	NA
Ccalc.v2_000201	scaffold39.2	2089673	2100022	3.49504	3.68429	4.12723	3.85508	4.09518	3.98395	0.0775691	5.14548	0.554	0.777	0.15	0.1487	0.9913	0.100773	0.0877086	0.085727	0.0775935	0.077911	0.0760422	0	0	FBgn0030500	FBpp0073681	Ccalc.v2_000201-RA	21.39	374	234	10	43	366	61	424	9.86e-08	57	FBtr0073850	Ndc80	HGNC:16909	OMIM:607272	NDC80	4	NA	NA
Ccalc.v2_000202	scaffold39.2	2099300	2116261	1.78635	1.19452	1.70321	2.2637	2.5896	1.25343	0.376325	0.747248	0.316	0.572	NA	NA	NA	0.00321207	0.00244767	0.0026328	0.00316321	0.00353432	0.00280339	0	0	NA	NA	NA	NA	NA	NA	NA	NA	NA	NA	NA	NA	NA	NA	NA	NA	NA	NA	NA	NA	NA
Ccalc.v2_000203	scaffold39.2	2119027	2120043	0.73708	0.712534	0.778551	0.708277	0.502148	0.233724	-0.624161	-0.532865	0.15	0.365	NA	NA	NA	0.00348189	0.00322767	0.00202173	0.001985	0.00395497	0.00136085	0	0	NA	NA	NA	NA	NA	NA	NA	NA	NA	NA	NA	NA	NA	NA	NA	NA	NA	NA	NA	NA	NA
Ccalc.v2_000204	scaffold39.2	2120849	2122072	0.505918	0.186957	0.373203	0.364306	0.389411	0.11097	-0.312751	-1.10327	0.607	0.813	NA	NA	NA	0.00312283	0.00265833	0.0027735	0.00431732	0.00199124	0.00457218	0	0	NA	NA	NA	NA	NA	NA	NA	NA	NA	NA	NA	NA	NA	NA	NA	NA	NA	NA	NA	NA	NA
Ccalc.v2_000205	scaffold39.2	2120874	2196566	0.30689	0.251389	0.114702	0.096895	0.192348	0.0959229	-0.770382	-1.97999	0.247	0.497	NA	NA	NA	0.00335154	0.0030797	0.00322815	0.00338442	0.00306227	0.00348127	0	0	NA	NA	NA	NA	NA	NA	NA	NA	NA	NA	NA	NA	NA	NA	NA	NA	NA	NA	NA	NA	NA
Ccalc.v2_000206	scaffold39.2	2136712	2139833	0.214985	0.301894	0.321407	0.271511	0.359321	0	-0.401662	-1.98183	0.611	0.816	NA	NA	NA	0.00275459	0.00279677	0.0037024	0.00365699	0.00188747	0.00320037	0	0	NA	NA	NA	NA	NA	NA	NA	NA	NA	NA	NA	NA	NA	NA	NA	NA	NA	NA	NA	NA	NA
Ccalc.v2_000207	scaffold39.2	2151334	2151912	NA	NA	NA	NA	NA	NA	NA	NA	NA	NA	NA	NA	NA	0.00475221	0.00354953	0.00238095	0.00326442	0.00361795	0.00274725	0	0	NA	NA	NA	NA	NA	NA	NA	NA	NA	NA	NA	NA	NA	NA	NA	NA	NA	NA	NA	NA	NA
Ccalc.v2_000208	scaffold39.2	2174234	2196171	NA	NA	NA	NA	NA	NA	NA	NA	NA	NA	NA	NA	NA	0.00408849	0.00362211	0.00309937	0.00293099	0.00305415	0.0038528	0	0	NA	NA	NA	NA	NA	NA	NA	NA	NA	NA	NA	NA	NA	NA	NA	NA	NA	NA	NA	NA	NA
Ccalc.v2_000209	scaffold39.2	2197470	2197988	0.627972	0.808348	0.997508	0.528722	0.327993	0.261709	-1.11104	-1.40989	0.0315	0.124	NA	NA	NA	0.00362319	0.00388727	0	0.00507614	0.00437318	0.00390117	0	0	NA	NA	NA	NA	NA	NA	NA	NA	NA	NA	NA	NA	NA	NA	NA	NA	NA	NA	NA	NA	NA
Ccalc.v2_000210	scaffold39.2	2198861	2202193	15.9386	20.5811	13.9342	15.6561	17.262	20.71	0.0890361	4.95044	0.642	0.837	0.2442	0.1218	0.499	0.00671551	0.00468457	0.00311526	0.00273437	0.00373657	0.00411899	0	0	FBgn0025640	FBpp0070110	Ccalc.v2_000210-RA	44.186	301	159	5	3	297	4	301	2.68e-83	253	FBtr0070115	CG13369	HGNC:30325	OMIM:611132	RBKS	10	NA	NA
Ccalc.v2_000211	scaffold39.2	2203599	2211849	16.5965	14.8054	15.3098	16.4391	15.558	14.2643	-0.0140903	6.71494	0.908	0.975	0.2192	0.147	0.6705	0.0835495	0.0751955	0.0705568	0.0736424	0.0639921	0.0896909	0	0	FBgn0037027	FBpp0077914	Ccalc.v2_000211-RC	32.143	224	151	1	1275	1497	699	922	5.43e-31	133	FBtr0078256	HIPP1	HGNC:1809	OMIM:400016	CDY1	3	NA	NA
Ccalc.v2_000212	scaffold39.2	2208917	2223059	14.9951	15.006	13.8228	14.5233	12.7541	11.6793	-0.169789	7.26585	0.182	0.413	0.1305	0.0677	0.5186	0.024908	0.0286008	0.0305764	0.0251707	0.0258607	0.0227504	0	1	FBgn0266696	FBpp0311330	Ccalc.v2_000212-RA	40.1	1197	596	33	1430	2535	348	1514	0	809	FBtr0345105	Svil	HGNC:11480	OMIM:604126	SVIL	4	NA	NA
Ccalc.v2_000213	scaffold39.2	2223733	2226079	21.7019	21.5887	20.6056	15.869	20.2686	27.1369	-0.0139923	5.15083	0.946	0.991	0.1012	0.0665	0.6574	0.0279156	0.0324495	0.0163506	0.0348189	0.0269435	0.0348015	0	0	FBgn0035911	FBpp0076375	Ccalc.v2_000213-RA	71.611	391	111	0	34	424	29	419	0	595	FBtr0076651	CG6638	HGNC:6186	OMIM:607036	IVD	12	243500	243500[ISOVALERIC ACIDEMIA; IVA]
Ccalc.v2_000214	scaffold39.2	2226987	2236753	31.6142	46.8487	28.8134	30.7468	22.5346	29.1884	-0.378793	5.53754	0.0831	0.244	0.3439	0.1171	0.3405	0.00461118	0.00328386	0.0036539	0.00360046	0.00294062	0.00382107	0	0	FBgn0035917	FBpp0290377	Ccalc.v2_000214-RA	43.491	338	142	17	9	311	10	333	2.28e-65	212	FBtr0301154	Zasp66	HGNC:15710	OMIM:605906	LDB3	3	601493609452	601493[CARDIOMYOPATHY, DILATED, 1C, WITH OR WITHOUT LEFT VENTRICULAR NONCOMPACTION; CMD1C],609452[MYOPATHY, MYOFIBRILLAR, 4; MFM4]
Ccalc.v2_000215	scaffold39.2	2231746	2246707	158.855	150.046	155.223	115.436	118.585	117.673	-0.400193	10.139	0.00169	0.0123	0.0442	0.0207	0.4676	0.0150586	0.0148655	0.0142739	0.0144776	0.015378	0.0182777	0	0	FBgn0010352	FBpp0305416	Ccalc.v2_000215-RA	69.251	1122	269	11	1	1064	1	1104	0	1600	FBtr0333214	Nc73EF	HGNC:23537	OMIM:614984	DHTKD1	3	204750615025	204750[2-AMINOADIPIC 2-OXOADIPIC ACIDURIA; AMOXAD],615025[CHARCOT-MARIE-TOOTH DISEASE, AXONAL, TYPE 2Q; CMT2Q]
Ccalc.v2_000215	scaffold39.2	2231746	2246707	158.855	150.046	155.223	115.436	118.585	117.673	-0.400193	10.139	0.00169	0.0123	0.0442	0.0207	0.4676	0.0150586	0.0148655	0.0142739	0.0144776	0.015378	0.0182777	0	0	FBgn0010352	FBpp0305416	Ccalc.v2_000215-RA	69.251	1122	269	11	1	1064	1	1104	0	1600	FBtr0333214	Nc73EF	HGNC:8124	OMIM:613022	OGDH	11	203740	203740[ALPHA-KETOGLUTARATE DEHYDROGENASE DEFICIENCY]
Ccalc.v2_000215	scaffold39.2	2231746	2246707	158.855	150.046	155.223	115.436	118.585	117.673	-0.400193	10.139	0.00169	0.0123	0.0442	0.0207	0.4676	0.0150586	0.0148655	0.0142739	0.0144776	0.015378	0.0182777	0	0	FBgn0010352	FBpp0305416	Ccalc.v2_000215-RA	69.251	1122	269	11	1	1064	1	1104	0	1600	FBtr0333214	Nc73EF	HGNC:25590	OMIM:617513	OGDHL	9	NA	NA
Ccalc.v2_000216	scaffold39.2	2249086	2252111	5.05779	4.25783	3.6409	4.033	6.766	5.29649	0.313192	3.62022	0.199	0.436	0.2512	0.1992	0.7928	0.0927152	0.103764	0.0854369	0.0838852	0.0680958	0.0585284	0	0	NA	NA	NA	NA	NA	NA	NA	NA	NA	NA	NA	NA	NA	NA	NA	NA	NA	NA	NA	NA	NA
Ccalc.v2_000217	scaffold39.2	2255046	2268008	83.3587	69.3739	76.1808	67.3187	64.6867	60.9192	-0.246833	8.08082	0.0539	0.181	NA	NA	NA	0.0062446	0.00630594	0.00593237	0.00624691	0.00717533	0.00572344	0	0	FBgn0028494	FBpp0309238	Ccalc.v2_000217-RA	35.207	338	202	4	562	889	464	794	6e-52	196	FBtr0340273	CG6424	HGNC:19367	OMIM:613299	FAM13A	5	NA	NA
Ccalc.v2_000217	scaffold39.2	2255046	2268008	83.3587	69.3739	76.1808	67.3187	64.6867	60.9192	-0.246833	8.08082	0.0539	0.181	NA	NA	NA	0.0062446	0.00630594	0.00593237	0.00624691	0.00717533	0.00572344	0	0	FBgn0028494	FBpp0309238	Ccalc.v2_000217-RA	35.207	338	202	4	562	889	464	794	6e-52	196	FBtr0340273	CG6424	HGNC:19371	NA	FAM13C	5	NA	NA
Ccalc.v2_000217	scaffold39.2	2255046	2268008	83.3587	69.3739	76.1808	67.3187	64.6867	60.9192	-0.246833	8.08082	0.0539	0.181	NA	NA	NA	0.0062446	0.00630594	0.00593237	0.00624691	0.00717533	0.00572344	0	0	FBgn0028494	FBpp0309238	Ccalc.v2_000217-RA	35.207	338	202	4	562	889	464	794	6e-52	196	FBtr0340273	CG6424	HGNC:1335	OMIM:609371	FAM13B	4	NA	NA
Ccalc.v2_000218	scaffold39.2	2268102	2271709	25.3705	25.7117	25.6942	26.4172	26.9147	32.793	0.165782	6.5231	0.206	0.447	0.0001	0.0001	0.9034	0.0535714	0.053532	0.0390456	0.0607311	0.0563481	0.0563877	0	0	FBgn0032746	FBpp0080690	Ccalc.v2_000218-RA	86.339	183	25	0	1	183	1	183	9.69e-120	336	FBtr0081146	CG10470	HGNC:18188	OMIM:614123	TMCO1	10	213980	213980[CRANIOFACIAL DYSMORPHISM, SKELETAL ANOMALIES, AND MENTAL RETARDATION SYNDROME; CFSMR]
Ccalc.v2_000219	scaffold39.2	2271578	2283416	55.6625	58.9026	53.415	62.3563	58.3039	55.3557	0.0674745	8.147	0.578	0.793	NA	NA	NA	0.0722749	0.0824102	0.0926562	0.0720077	0.0739035	0.0736744	0	0	FBgn0053526	FBpp0077686	Ccalc.v2_000219-RA	56.725	171	67	1	1	164	1	171	6.83e-56	206	FBtr0091486	PNUTS	HGNC:9284	OMIM:603771	PPP1R10	5	NA	NA
Ccalc.v2_000220	scaffold39.2	2283697	2284814	33.302	36.0153	33.624	41.0281	38.7032	46.1252	0.290345	4.98017	0.0309	0.122	NA	NA	NA	0.228814	0.327586	0.263158	0.4	0.35518	0.24898	0	0	FBgn0032849	FBpp0080871	Ccalc.v2_000220-RA	54.491	167	72	1	26	188	29	195	1.27e-60	187	FBtr0081339	mRpS18B	HGNC:14516	OMIM:611982	MRPS18B	9	NA	NA
Ccalc.v2_000221	scaffold39.2	2284467	2298227	6.89891	6.69267	7.05583	7.39227	7.35999	8.1564	0.149711	5.44586	0.223	0.469	0.1451	0.0805	0.5547	0.0498919	0.0536041	0.0539237	0.0615072	0.067851	0.0622573	0	0	FBgn0004374	FBpp0080864	Ccalc.v2_000221-RA	42.444	933	409	24	203	1060	117	996	0	667	FBtr0081332	neb	HGNC:19181	OMIM:611279	KIF14	8	616258	616258[MECKEL SYNDROME 12; MKS12]
Ccalc.v2_000222	scaffold39.2	2284866	2286293	NA	NA	NA	NA	NA	NA	NA	NA	NA	NA	0.0879	0.0713	0.8107	0.0779221	0.0833333	0.0731707	0.106925	0.101435	0.113689	0	0	FBgn0032846	FBpp0304005	Ccalc.v2_000222-RA	47.708	480	227	8	8	475	5	472	3.11e-149	434	FBtr0331615	CG10721	HGNC:26162	OMIM:617220	PYROXD1	9	617258	617258[MYOPATHY, MYOFIBRILLAR, 8; MFM8]
Ccalc.v2_000223	scaffold39.2	2292023	2296392	27.8475	33.2131	21.9464	15.6824	17.8692	18.5187	-0.672075	5.45881	0.000168	0.00175	NA	NA	NA	0.0105622	0.0111453	0.0080429	0.00920463	0.00874867	0.00525665	0	0	NA	NA	NA	NA	NA	NA	NA	NA	NA	NA	NA	NA	NA	NA	NA	NA	NA	NA	NA	NA	NA
Ccalc.v2_000224	scaffold39.2	2298452	2299930	NA	NA	NA	NA	NA	NA	NA	NA	NA	NA	0.1491	0.063	0.4227	0.0683761	0.093985	0.0915332	0.136232	0.104775	0.101597	0	0	FBgn0002022	FBpp0080687	Ccalc.v2_000224-RA	57.186	334	130	5	78	399	117	449	1.05e-97	299	FBtr0081143	Catsup	HGNC:4927	OMIM:601416	SLC39A7	11	NA	NA
Ccalc.v2_000225	scaffold39.2	2298505	2302250	28.5425	28.0304	28.6779	25.1984	25.7267	29.8135	-0.0784836	6.44143	0.524	0.754	NA	NA	NA	0.0912125	0.0909774	0.0869565	0.106105	0.0997001	0.0947562	0	0	FBgn0032744	FBpp0080720	Ccalc.v2_000225-RB	35.376	359	221	3	6	353	2	360	2.31e-67	216	FBtr0081178	Ttc19	HGNC:26006	OMIM:613814	TTC19	9	615157	615157[MITOCHONDRIAL COMPLEX III DEFICIENCY, NUCLEAR TYPE 2; MC3DN2]
Ccalc.v2_000226	scaffold39.2	2302946	2308549	38.4759	35.4441	35.2881	36.5256	33.6501	33.7102	-0.0721383	6.19856	0.545	0.771	0.1369	0.0797	0.582	0.404959	0.412007	0.388964	0.371774	0.364524	0.446768	0	0	FBgn0028527	FBpp0080106	Ccalc.v2_000226-RA	58.94	302	103	2	142	443	214	494	5.73e-122	368	FBtr0080528	CG18507	HGNC:24513	NA	TMEM268	3	NA	NA
Ccalc.v2_000226	scaffold39.2	2302946	2308549	38.4759	35.4441	35.2881	36.5256	33.6501	33.7102	-0.0721383	6.19856	0.545	0.771	0.1369	0.0797	0.582	0.404959	0.412007	0.388964	0.371774	0.364524	0.446768	0	0	FBgn0028527	FBpp0080106	Ccalc.v2_000226-RA	66.667	27	9	0	470	496	468	494	9.76e-06	48.9	FBtr0080528	CG18507	HGNC:24513	NA	TMEM268	3	NA	NA
Ccalc.v2_000227	scaffold39.2	2309258	2318791	45.6725	48.5384	47.1973	47.4492	48.8522	56.0617	0.10769	7.61191	0.376	0.63	0.042	0.0287	0.683	0.0810021	0.0928456	0.107094	0.0833333	0.0898279	0.103107	0	1	FBgn0039487	FBpp0312562	Ccalc.v2_000227-RA	67.409	494	160	1	614	1106	23	516	0	692	FBtr0347412	gb	HGNC:11058	OMIM:607959	SLC7A10	4	NA	NA
Ccalc.v2_000227	scaffold39.2	2309258	2318791	45.6725	48.5384	47.1973	47.4492	48.8522	56.0617	0.10769	7.61191	0.376	0.63	0.042	0.0287	0.683	0.0810021	0.0928456	0.107094	0.0833333	0.0898279	0.103107	0	1	FBgn0039487	FBpp0312562	Ccalc.v2_000227-RA	67.409	494	160	1	614	1106	23	516	0	692	FBtr0347412	gb	HGNC:11063	OMIM:600182	SLC7A5	4	NA	NA
Ccalc.v2_000227	scaffold39.2	2309258	2318791	45.6725	48.5384	47.1973	47.4492	48.8522	56.0617	0.10769	7.61191	0.376	0.63	0.042	0.0287	0.683	0.0810021	0.0928456	0.107094	0.0833333	0.0898279	0.103107	0	1	FBgn0039487	FBpp0312562	Ccalc.v2_000227-RA	67.409	494	160	1	614	1106	23	516	0	692	FBtr0347412	gb	HGNC:11067	OMIM:604144	SLC7A9	4	220100	220100[CYSTINURIA]
Ccalc.v2_000227	scaffold39.2	2309258	2318791	45.6725	48.5384	47.1973	47.4492	48.8522	56.0617	0.10769	7.61191	0.376	0.63	0.042	0.0287	0.683	0.0810021	0.0928456	0.107094	0.0833333	0.0898279	0.103107	0	1	FBgn0039487	FBpp0312562	Ccalc.v2_000227-RA	67.409	494	160	1	614	1106	23	516	0	692	FBtr0347412	gb	HGNC:11064	OMIM:605641	SLC7A6	5	NA	NA
Ccalc.v2_000227	scaffold39.2	2309258	2318791	45.6725	48.5384	47.1973	47.4492	48.8522	56.0617	0.10769	7.61191	0.376	0.63	0.042	0.0287	0.683	0.0810021	0.0928456	0.107094	0.0833333	0.0898279	0.103107	0	1	FBgn0039487	FBpp0312562	Ccalc.v2_000227-RA	67.409	494	160	1	614	1106	23	516	0	692	FBtr0347412	gb	HGNC:11066	OMIM:604235	SLC7A8	5	NA	NA
Ccalc.v2_000227	scaffold39.2	2309258	2318791	45.6725	48.5384	47.1973	47.4492	48.8522	56.0617	0.10769	7.61191	0.376	0.63	0.042	0.0287	0.683	0.0810021	0.0928456	0.107094	0.0833333	0.0898279	0.103107	0	1	FBgn0039487	FBpp0312562	Ccalc.v2_000227-RA	67.409	494	160	1	614	1106	23	516	0	692	FBtr0347412	gb	HGNC:11059	OMIM:607933	SLC7A11	3	NA	NA
Ccalc.v2_000227	scaffold39.2	2309258	2318791	45.6725	48.5384	47.1973	47.4492	48.8522	56.0617	0.10769	7.61191	0.376	0.63	0.042	0.0287	0.683	0.0810021	0.0928456	0.107094	0.0833333	0.0898279	0.103107	0	1	FBgn0039487	FBpp0312562	Ccalc.v2_000227-RA	67.409	494	160	1	614	1106	23	516	0	692	FBtr0347412	gb	HGNC:11065	OMIM:603593	SLC7A7	5	222700	222700[LYSINURIC PROTEIN INTOLERANCE; LPI]
Ccalc.v2_000228	scaffold39.2	2309434	2309919	0.801437	0.729441	0.99847	0.468591	0.465104	0.742223	-0.594256	-1.61788	0.304	0.56	NA	NA	NA	0.0869565	0.015873	0	0.0107527	0.0185185	0.0338983	0	0	NA	NA	NA	NA	NA	NA	NA	NA	NA	NA	NA	NA	NA	NA	NA	NA	NA	NA	NA	NA	NA
Ccalc.v2_000229	scaffold39.2	2319441	2329118	12.7821	13.2872	14.1506	12.6895	12.0455	15.192	-0.0105906	6.88743	0.937	0.986	1.0127	2.4165	2.3862	0.13912	0.160548	0.133018	0.155295	0.129458	0.16222	0	0	NA	NA	NA	NA	NA	NA	NA	NA	NA	NA	NA	NA	NA	NA	NA	NA	NA	NA	NA	NA	NA
Ccalc.v2_000230	scaffold39.2	2319441	2320581	NA	NA	NA	NA	NA	NA	NA	NA	NA	NA	0.0001	0	0.4503	0.325	0.418182	0.37931	0.396226	0.336898	0.360759	0	0	FBgn0262512	FBpp0086474	Ccalc.v2_000230-RA	86.066	122	17	0	1	122	1	122	3.71e-77	224	FBtr0087341	Vha14-1	HGNC:16832	OMIM:607160	ATP6V1F	10	NA	NA
Ccalc.v2_000231	scaffold39.2	2326903	2329094	NA	NA	NA	NA	NA	NA	NA	NA	NA	NA	0.0591	0.0393	0.6652	0.25	0.317152	0.245552	0.26362	0.253817	0.317422	0	0	NA	NA	NA	NA	NA	NA	NA	NA	NA	NA	NA	NA	NA	NA	NA	NA	NA	NA	NA	NA	NA
Ccalc.v2_000232	scaffold39.2	2329128	2330084	30.8094	22.6452	18.161	18.133	17.0228	20.6924	-0.35827	3.03996	0.15	0.365	0.6319	1.177	1.8624	0.0423729	0.0674847	0.0168067	0.00537634	0.0718563	0.0454545	0	0	FBgn0054001	FBpp0290169	Ccalc.v2_000232-RA	41.406	128	43	3	27	122	14	141	1.79e-24	91.7	FBtr0300947	CG34001	HGNC:24353	OMIM:613202	CHTF8	6	NA	NA
Ccalc.v2_000233	scaffold39.2	2330271	2330537	79.7094	80.564	85.0869	70.2717	77.1446	96.5286	-0.00847533	4.44909	0.963	0.998	0.0001	0.0001	0.5495	0.6	0.3	0.5	0.590909	0.424242	0.421053	0	0	FBgn0000426	FBpp0087118	Ccalc.v2_000233-RA	81.818	88	16	0	1	88	1	88	2.36e-51	155	FBtr0088010	SmF	HGNC:11162	OMIM:603541	SNRPF	9	NA	NA
Ccalc.v2_000234	scaffold39.2	2330794	2332115	6.00885	5.44385	6.46842	5.1291	5.32234	6.08739	-0.117265	2.77212	0.562	0.781	0.1069	0.0651	0.609	0.276923	0.348039	0.272727	0.322709	0.280374	0.278195	0	0	FBgn0037809	FBpp0081708	Ccalc.v2_000234-RA	44.85	301	147	7	1	297	1	286	4.1e-44	152	FBtr0082230	CG12818	HGNC:15502	NA	LENG1	10	NA	NA
Ccalc.v2_000235	scaffold39.2	2331278	2341012	13.2301	12.5786	12.6282	13.4466	12.8102	13.0188	0.0310998	6.81633	0.774	0.913	0.1944	0.0761	0.3912	0.097931	0.0928654	0.0831152	0.0834915	0.0873849	0.0841035	0	0	FBgn0266195	FBpp0310356	Ccalc.v2_000235-RA	51.852	243	113	3	905	1144	214	455	1.03e-80	272	FBtr0343791	Tgs1	HGNC:17843	OMIM:606461	TGS1	7	NA	NA
Ccalc.v2_000236	scaffold39.2	2332759	2337090	NA	NA	NA	NA	NA	NA	NA	NA	NA	NA	0.0524	0.0274	0.5232	0.118076	0.0941517	0.081171	0.0816573	0.0992757	0.0990431	0	1	NA	NA	NA	NA	NA	NA	NA	NA	NA	NA	NA	NA	NA	NA	NA	NA	NA	NA	NA	NA	NA
Ccalc.v2_000237	scaffold39.2	2342458	2424404	0.260387	0.338565	0.202752	0.106572	0.226669	0.180861	-0.621194	-0.840545	0.158	0.378	NA	NA	NA	0.00336835	0.00295277	0.00310422	0.00322905	0.00278828	0.00336738	0	0	NA	NA	NA	NA	NA	NA	NA	NA	NA	NA	NA	NA	NA	NA	NA	NA	NA	NA	NA	NA	NA
Ccalc.v2_000238	scaffold39.2	2353636	2359677	3.73983	3.65452	3.33834	2.4887	2.41649	3.26713	-0.392431	3.01034	0.0596	0.194	0.0539	0.0246	0.456	0.00339025	0.00269813	0.00326233	0.00435619	0.00230116	0.00370415	0	0	NA	NA	NA	NA	NA	NA	NA	NA	NA	NA	NA	NA	NA	NA	NA	NA	NA	NA	NA	NA	NA
Ccalc.v2_000239	scaffold39.2	2386769	2387199	NA	NA	NA	NA	NA	NA	NA	NA	NA	NA	NA	NA	NA	0.0015444	0.00247437	0	0.0022409	0.00247678	0.00221402	0	0	NA	NA	NA	NA	NA	NA	NA	NA	NA	NA	NA	NA	NA	NA	NA	NA	NA	NA	NA	NA	NA
Ccalc.v2_000240	scaffold39.2	2426565	2426912	NA	NA	NA	NA	NA	NA	NA	NA	NA	NA	NA	NA	NA	0.00514139	0.00420168	0	0.00722394	0.0046729	0.00345622	0	0	NA	NA	NA	NA	NA	NA	NA	NA	NA	NA	NA	NA	NA	NA	NA	NA	NA	NA	NA	NA	NA
Ccalc.v2_000241	scaffold39.2	2435788	2436358	NA	NA	NA	NA	NA	NA	NA	NA	NA	NA	NA	NA	NA	0.00347464	0.00258732	0.00183486	0.00315457	0.000596303	0.00280112	0	0	NA	NA	NA	NA	NA	NA	NA	NA	NA	NA	NA	NA	NA	NA	NA	NA	NA	NA	NA	NA	NA
Ccalc.v2_000242	scaffold39.2	2436452	2468918	NA	NA	NA	NA	NA	NA	NA	NA	NA	NA	NA	NA	NA	0.00286203	0.00275707	0.00363017	0.00323874	0.00317783	0.00294456	0	0	NA	NA	NA	NA	NA	NA	NA	NA	NA	NA	NA	NA	NA	NA	NA	NA	NA	NA	NA	NA	NA
Ccalc.v2_000243	scaffold39.2	2437490	2499289	NA	NA	NA	NA	NA	NA	NA	NA	NA	NA	NA	NA	NA	0.00301136	0.00274054	0.00329351	0.00319743	0.00300893	0.00321462	0	0	NA	NA	NA	NA	NA	NA	NA	NA	NA	NA	NA	NA	NA	NA	NA	NA	NA	NA	NA	NA	NA
Ccalc.v2_000244	scaffold39.2	2500174	2564980	0.703537	0.823289	0.794967	0.964281	0.649465	1.26144	0.30887	0.8413	0.37	0.625	NA	NA	NA	0.0032987	0.00289131	0.00270554	0.00310092	0.00292104	0.00304337	0	0	NA	NA	NA	NA	NA	NA	NA	NA	NA	NA	NA	NA	NA	NA	NA	NA	NA	NA	NA	NA	NA
Ccalc.v2_000245	scaffold39.2	2532317	2554158	0.987629	0.495316	1.45016	0.593954	0.368459	0.808493	-0.740522	-1.19652	0.195	0.43	NA	NA	NA	0.00404875	0.00257946	0.00212608	0.00330473	0.00320156	0.00305102	0	0	NA	NA	NA	NA	NA	NA	NA	NA	NA	NA	NA	NA	NA	NA	NA	NA	NA	NA	NA	NA	NA
Ccalc.v2_000246	scaffold39.2	2555789	2563116	5.43196	4.42195	4.78132	4.72258	4.27626	5.87817	0.022641	2.62734	0.924	0.98	0.0894	0.0682	0.7625	0.00206389	0.00303397	0.00296187	0.00254946	0.00283251	0.00250904	0	0	NA	NA	NA	NA	NA	NA	NA	NA	NA	NA	NA	NA	NA	NA	NA	NA	NA	NA	NA	NA	NA
Ccalc.v2_000247	scaffold39.2	2564138	2570328	NA	NA	NA	NA	NA	NA	NA	NA	NA	NA	NA	NA	NA	0.00284609	0.00275295	0.00269817	0.00358077	0.00297156	0.00230774	0	0	NA	NA	NA	NA	NA	NA	NA	NA	NA	NA	NA	NA	NA	NA	NA	NA	NA	NA	NA	NA	NA
Ccalc.v2_000248	scaffold39.2	2565437	2573076	NA	NA	NA	NA	NA	NA	NA	NA	NA	NA	NA	NA	NA	0.00243817	0.00293916	0.00258026	0.00358551	0.00350214	0.0029447	0	0	NA	NA	NA	NA	NA	NA	NA	NA	NA	NA	NA	NA	NA	NA	NA	NA	NA	NA	NA	NA	NA
Ccalc.v2_000249	scaffold39.2	2588440	2618533	NA	NA	NA	NA	NA	NA	NA	NA	NA	NA	NA	NA	NA	0.00360322	0.00290608	0.00285604	0.00318703	0.00332788	0.00325433	0	0	NA	NA	NA	NA	NA	NA	NA	NA	NA	NA	NA	NA	NA	NA	NA	NA	NA	NA	NA	NA	NA
Ccalc.v2_000250	scaffold39.2	2588944	2599227	NA	NA	NA	NA	NA	NA	NA	NA	NA	NA	NA	NA	NA	0.00349488	0.00294165	0.00265802	0.00299795	0.00334706	0.00345336	0	0	NA	NA	NA	NA	NA	NA	NA	NA	NA	NA	NA	NA	NA	NA	NA	NA	NA	NA	NA	NA	NA
Ccalc.v2_000251	scaffold39.2	2608236	2608454	NA	NA	NA	NA	NA	NA	NA	NA	NA	NA	NA	NA	NA	0.00125	0.00566974	0.00233645	0.00112486	0.0042328	0.00197628	0	0	NA	NA	NA	NA	NA	NA	NA	NA	NA	NA	NA	NA	NA	NA	NA	NA	NA	NA	NA	NA	NA
Ccalc.v2_000252	scaffold39.2	2618804	2697784	NA	NA	NA	NA	NA	NA	NA	NA	NA	NA	NA	NA	NA	0.00321293	0.00289801	0.00304275	0.00324554	0.00285845	0.00331106	0	0	NA	NA	NA	NA	NA	NA	NA	NA	NA	NA	NA	NA	NA	NA	NA	NA	NA	NA	NA	NA	NA
Ccalc.v2_000253	scaffold39.2	2670777	2695061	NA	NA	NA	NA	NA	NA	NA	NA	NA	NA	NA	NA	NA	0.00309618	0.00296664	0.00292491	0.00316456	0.00306483	0.00320077	0	0	NA	NA	NA	NA	NA	NA	NA	NA	NA	NA	NA	NA	NA	NA	NA	NA	NA	NA	NA	NA	NA
Ccalc.v2_000254	scaffold39.2	2697826	2732354	NA	NA	NA	NA	NA	NA	NA	NA	NA	NA	NA	NA	NA	0.0031333	0.00305874	0.00279396	0.00293702	0.00321245	0.00300413	0	0	NA	NA	NA	NA	NA	NA	NA	NA	NA	NA	NA	NA	NA	NA	NA	NA	NA	NA	NA	NA	NA
Ccalc.v2_000255	scaffold39.2	2731746	2741436	0.382028	0.195586	0.223101	0.402061	0.324244	0.273644	0.307846	-1.06471	0.523	0.754	0.0745	0.0449	0.6027	0.00288521	0.00325923	0.0033707	0.00277556	0.00322625	0.00348491	0	0	NA	NA	NA	NA	NA	NA	NA	NA	NA	NA	NA	NA	NA	NA	NA	NA	NA	NA	NA	NA	NA
Ccalc.v2_000256	scaffold39.2	2732595	2740850	NA	NA	NA	NA	NA	NA	NA	NA	NA	NA	NA	NA	NA	0.00302943	0.00336049	0.00327023	0.002841	0.0031975	0.00361741	0	0	NA	NA	NA	NA	NA	NA	NA	NA	NA	NA	NA	NA	NA	NA	NA	NA	NA	NA	NA	NA	NA
Ccalc.v2_000257	scaffold39.2	2740881	2745360	0.94154	1.69508	1.15046	1.67693	0.98354	1.58465	0.177608	-0.586131	0.736	0.894	NA	NA	NA	0.00526742	0.00310198	0.00315241	0.00319523	0.00484144	0.00361359	0	0	NA	NA	NA	NA	NA	NA	NA	NA	NA	NA	NA	NA	NA	NA	NA	NA	NA	NA	NA	NA	NA
Ccalc.v2_000258	scaffold39.2	2745780	2753892	4.39237	4.20119	4.62891	4.68602	5.4473	4.93156	0.18716	2.95048	0.32	0.576	0.0854	0.0447	0.5228	0.0357905	0.0402214	0.0300295	0.0324893	0.0310094	0.0342279	0	0	FBgn0031961	FBpp0310065	Ccalc.v2_000258-RA	57.229	498	156	10	26	487	3	479	0	553	FBtr0343419	CG7102	HGNC:27145	NA	BTBD19	7	NA	NA
Ccalc.v2_000259	scaffold39.2	2764845	2765093	NA	NA	NA	NA	NA	NA	NA	NA	NA	NA	NA	NA	NA	0.00537057	0.00369458	0.00293255	0.0010352	0.0025	0.00215983	0	0	NA	NA	NA	NA	NA	NA	NA	NA	NA	NA	NA	NA	NA	NA	NA	NA	NA	NA	NA	NA	NA
Ccalc.v2_000260	scaffold39.2	2788944	2824631	NA	NA	NA	NA	NA	NA	NA	NA	NA	NA	NA	NA	NA	0.00278572	0.00292437	0.00323472	0.00318518	0.00299381	0.00399217	0	0	NA	NA	NA	NA	NA	NA	NA	NA	NA	NA	NA	NA	NA	NA	NA	NA	NA	NA	NA	NA	NA
Ccalc.v2_000261	scaffold39.2	2825310	2867473	NA	NA	NA	NA	NA	NA	NA	NA	NA	NA	NA	NA	NA	0.00370903	0.00328028	0.00318263	0.00313521	0.00291892	0.00318528	0	0	NA	NA	NA	NA	NA	NA	NA	NA	NA	NA	NA	NA	NA	NA	NA	NA	NA	NA	NA	NA	NA
Ccalc.v2_000262	scaffold39.2	2865916	2866444	5.9043	3.31646	4.6342	2.98268	5.18086	3.93701	-0.203614	-0.582551	0.632	0.83	NA	NA	NA	0	0.00483092	0.00230947	0.00378788	0.00244798	0.0089955	0	0	NA	NA	NA	NA	NA	NA	NA	NA	NA	NA	NA	NA	NA	NA	NA	NA	NA	NA	NA	NA	NA
Ccalc.v2_000263	scaffold39.2	2866458	2868677	3.34726	4.05445	3.78609	4.15627	5.65894	3.48744	0.250315	3.19005	0.29	0.544	0.0348	0.015	0.4321	0.00292334	0.00224493	0.0016976	0.00432773	0.00243247	0.00296077	0	0	FBgn0016797	FBpp0303228	Ccalc.v2_000263-RA	56.38	674	217	10	103	739	61	694	0	728	FBtr0330195	fz2	HGNC:4043	OMIM:601723	FZD5	10	NA	NA
Ccalc.v2_000263	scaffold39.2	2866458	2868677	3.34726	4.05445	3.78609	4.15627	5.65894	3.48744	0.250315	3.19005	0.29	0.544	0.0348	0.015	0.4321	0.00292334	0.00224493	0.0016976	0.00432773	0.00243247	0.00296077	0	0	FBgn0016797	FBpp0303228	Ccalc.v2_000263-RA	56.38	674	217	10	103	739	61	694	0	728	FBtr0330195	fz2	HGNC:4046	OMIM:606146	FZD8	9	NA	NA
Ccalc.v2_000264	scaffold39.2	2867477	2868641	NA	NA	NA	NA	NA	NA	NA	NA	NA	NA	NA	NA	NA	0.00324441	0.00170889	0.00134486	0.00432396	0.00312125	0.0030546	0	0	NA	NA	NA	NA	NA	NA	NA	NA	NA	NA	NA	NA	NA	NA	NA	NA	NA	NA	NA	NA	NA
Ccalc.v2_000265	scaffold39.2	2868702	2868968	3.56472	2.78099	5.55139	3.75165	4.07838	2.82972	-0.172079	-0.330929	0.687	0.865	NA	NA	NA	0.0030303	0.0055914	0.0025	0.00448833	0.0047619	0.0041841	0	0	NA	NA	NA	NA	NA	NA	NA	NA	NA	NA	NA	NA	NA	NA	NA	NA	NA	NA	NA	NA	NA
Ccalc.v2_000266	scaffold39.2	2868791	2878791	8.23416	10.5438	9.42603	9.0743	11.3936	11.3638	0.175959	2.93146	0.409	0.658	NA	NA	NA	0.00375476	0.0027735	0.00303516	0.00400528	0.00302565	0.00241801	0	0	NA	NA	NA	NA	NA	NA	NA	NA	NA	NA	NA	NA	NA	NA	NA	NA	NA	NA	NA	NA	NA
Ccalc.v2_000267	scaffold39.2	2899694	2908800	3.14966	4.56003	4.02184	4.41381	3.43206	3.99803	0.0146655	3.92098	0.948	0.991	0.116	0.0611	0.5264	0.00333527	0.00376194	0.00339217	0.0029016	0.0026422	0.00339345	0	0	FBgn0034137	FBpp0086245	Ccalc.v2_000267-RA	67.127	362	113	4	4	363	1	358	0	531	FBtr0087098	CG4945	HGNC:34416	NA	SBK2	6	NA	NA
Ccalc.v2_000267	scaffold39.2	2899694	2908800	3.14966	4.56003	4.02184	4.41381	3.43206	3.99803	0.0146655	3.92098	0.948	0.991	0.116	0.0611	0.5264	0.00333527	0.00376194	0.00339217	0.0029016	0.0026422	0.00339345	0	0	FBgn0034137	FBpp0086245	Ccalc.v2_000267-RA	67.127	362	113	4	4	363	1	358	0	531	FBtr0087098	CG4945	HGNC:17699	NA	SBK1	7	NA	NA
Ccalc.v2_000267	scaffold39.2	2899694	2908800	3.14966	4.56003	4.02184	4.41381	3.43206	3.99803	0.0146655	3.92098	0.948	0.991	0.116	0.0611	0.5264	0.00333527	0.00376194	0.00339217	0.0029016	0.0026422	0.00339345	0	0	FBgn0034137	FBpp0086245	Ccalc.v2_000267-RA	67.127	362	113	4	4	363	1	358	0	531	FBtr0087098	CG4945	HGNC:44121	NA	SBK3	4	NA	NA
Ccalc.v2_000268	scaffold39.2	2920907	2930458	14.8905	15.5357	13.0458	18.3698	17.1146	13.7186	0.178805	6.9119	0.23	0.479	0.0905	0.0445	0.4921	0.00370246	0.00378282	0.00337446	0.00369297	0.00404823	0.00359136	0	0	FBgn0033915	FBpp0086698	Ccalc.v2_000268-RA	74.208	221	52	1	237	452	118	338	1.41e-108	363	FBtr0087572	CG8485	HGNC:30598	OMIM:612760	SNRK	9	NA	NA
Ccalc.v2_000268	scaffold39.2	2920907	2930458	14.8905	15.5357	13.0458	18.3698	17.1146	13.7186	0.178805	6.9119	0.23	0.479	0.0905	0.0445	0.4921	0.00370246	0.00378282	0.00337446	0.00369297	0.00404823	0.00359136	0	0	FBgn0033915	FBpp0086698	Ccalc.v2_000268-RA	31.515	165	95	4	868	1017	537	698	2.19e-06	52.8	FBtr0087572	CG8485	HGNC:30598	OMIM:612760	SNRK	9	NA	NA
Ccalc.v2_000268	scaffold39.2	2920907	2930458	14.8905	15.5357	13.0458	18.3698	17.1146	13.7186	0.178805	6.9119	0.23	0.479	0.0905	0.0445	0.4921	0.00370246	0.00378282	0.00337446	0.00369297	0.00404823	0.00359136	0	0	FBgn0033915	FBpp0086698	Ccalc.v2_000268-RA	73.973	146	32	3	60	201	13	156	1.68e-59	221	FBtr0087572	CG8485	HGNC:30598	OMIM:612760	SNRK	9	NA	NA
Ccalc.v2_000269	scaffold39.2	2930899	2960393	15.5564	17.2308	15.6499	25.4289	21.783	22.0439	0.516082	6.11329	6.66e-05	0.000774	0.1405	0.0873	0.6214	0.00412419	0.0038282	0.00369758	0.00273309	0.00343988	0.0040563	0	0	NA	NA	NA	NA	NA	NA	NA	NA	NA	NA	NA	NA	NA	NA	NA	NA	NA	NA	NA	NA	NA
Ccalc.v2_000270	scaffold39.2	2965901	2969114	8.74757	12.548	10.2829	5.49407	8.54825	11.9069	-0.279779	1.18834	0.43	0.678	NA	NA	NA	0.00327451	0.00331194	0.0034188	0.00223714	0.00393403	0.00208	0	0	NA	NA	NA	NA	NA	NA	NA	NA	NA	NA	NA	NA	NA	NA	NA	NA	NA	NA	NA	NA	NA
Ccalc.v2_000271	scaffold39.2	2968912	3014317	1.94578	3.51034	1.96962	1.87716	1.94788	1.0981	-0.578409	-0.171177	0.173	0.4	NA	NA	NA	0.00326003	0.00258361	0.00274977	0.00340071	0.00288446	0.00299183	0	0	NA	NA	NA	NA	NA	NA	NA	NA	NA	NA	NA	NA	NA	NA	NA	NA	NA	NA	NA	NA	NA
Ccalc.v2_000272	scaffold39.2	2972873	2991475	12.3951	10.9213	12.2631	12.93	14.6998	10.7112	0.106904	3.47039	0.581	0.795	NA	NA	NA	0.00348936	0.00270392	0.00285442	0.00302319	0.00322057	0.00312568	0	0	NA	NA	NA	NA	NA	NA	NA	NA	NA	NA	NA	NA	NA	NA	NA	NA	NA	NA	NA	NA	NA
Ccalc.v2_000273	scaffold39.2	3003262	3021837	0.454385	0.338372	0.463169	0.173895	0.215752	0.258226	-0.94938	-1.64355	0.0858	0.25	NA	NA	NA	0.0026867	0.00327526	0.00287834	0.00380486	0.00288421	0.00327919	0	0	NA	NA	NA	NA	NA	NA	NA	NA	NA	NA	NA	NA	NA	NA	NA	NA	NA	NA	NA	NA	NA
Ccalc.v2_000274	scaffold39.2	3017873	3038081	39.5528	32.7792	37.1763	29.086	36.8397	20.3294	-0.344401	7.31376	0.106	0.288	0.0867	0.0297	0.3432	0.00312738	0.00332287	0.00347169	0.00311087	0.00292111	0.0029807	0	0	FBgn0040297	FBpp0306289	Ccalc.v2_000274-RA	62.356	866	249	17	114	950	170	987	0	1001	FBtr0334172	Nhe2	HGNC:11072	OMIM:600530	SLC9A2	5	NA	NA
Ccalc.v2_000274	scaffold39.2	3017873	3038081	39.5528	32.7792	37.1763	29.086	36.8397	20.3294	-0.344401	7.31376	0.106	0.288	0.0867	0.0297	0.3432	0.00312738	0.00332287	0.00347169	0.00311087	0.00292111	0.0029807	0	0	FBgn0040297	FBpp0306289	Ccalc.v2_000274-RA	62.356	866	249	17	114	950	170	987	0	1001	FBtr0334172	Nhe2	HGNC:11073	OMIM:182307	SLC9A3	8	616868	616868[DIARRHEA 8, SECRETORY SODIUM, CONGENITAL; DIAR8]
Ccalc.v2_000274	scaffold39.2	3017873	3038081	39.5528	32.7792	37.1763	29.086	36.8397	20.3294	-0.344401	7.31376	0.106	0.288	0.0867	0.0297	0.3432	0.00312738	0.00332287	0.00347169	0.00311087	0.00292111	0.0029807	0	0	FBgn0040297	FBpp0306289	Ccalc.v2_000274-RA	62.356	866	249	17	114	950	170	987	0	1001	FBtr0334172	Nhe2	HGNC:11077	OMIM:600531	SLC9A4	4	NA	NA
Ccalc.v2_000274	scaffold39.2	3017873	3038081	39.5528	32.7792	37.1763	29.086	36.8397	20.3294	-0.344401	7.31376	0.106	0.288	0.0867	0.0297	0.3432	0.00312738	0.00332287	0.00347169	0.00311087	0.00292111	0.0029807	0	0	FBgn0040297	FBpp0306289	Ccalc.v2_000274-RA	62.356	866	249	17	114	950	170	987	0	1001	FBtr0334172	Nhe2	HGNC:11078	OMIM:600477	SLC9A5	8	NA	NA
Ccalc.v2_000274	scaffold39.2	3017873	3038081	39.5528	32.7792	37.1763	29.086	36.8397	20.3294	-0.344401	7.31376	0.106	0.288	0.0867	0.0297	0.3432	0.00312738	0.00332287	0.00347169	0.00311087	0.00292111	0.0029807	0	0	FBgn0040297	FBpp0306289	Ccalc.v2_000274-RA	62.356	866	249	17	114	950	170	987	0	1001	FBtr0334172	Nhe2	HGNC:11071	OMIM:107310	SLC9A1	4	616291	616291[LICHTENSTEIN-KNORR SYNDROME; LIKNS]
Ccalc.v2_000275	scaffold39.2	3024044	3025169	2.35603	2.14438	1.58993	0.826526	2.05094	0.818234	-0.707446	-1.08042	0.151	0.365	NA	NA	NA	0.00595238	0.00304569	0.00147493	0.0038674	0.00300661	0.00141143	0	0	NA	NA	NA	NA	NA	NA	NA	NA	NA	NA	NA	NA	NA	NA	NA	NA	NA	NA	NA	NA	NA
Ccalc.v2_000276	scaffold39.2	3041470	3047082	2.64767	1.92807	2.38204	1.57874	1.69543	1.42625	-0.567201	2.96346	0.00728	0.0404	0.0828	0.0496	0.5985	0.0217271	0.0159796	0.0194439	0.0202763	0.01618	0.0200279	0	0	NA	NA	NA	NA	NA	NA	NA	NA	NA	NA	NA	NA	NA	NA	NA	NA	NA	NA	NA	NA	NA
Ccalc.v2_000277	scaffold39.2	3044687	3048151	9.13557	8.34868	9.17971	7.57682	7.3847	7.55496	-0.244509	4.36652	0.077	0.232	0.0193	0.0113	0.584	0.0510315	0.0376307	0.047255	0.0513245	0.0423293	0.0473422	0	0	FBgn0022029	FBpp0086071	Ccalc.v2_000277-RA	78.672	497	93	3	96	579	127	623	0	796	FBtr0086915	l(2)k01209	HGNC:28334	OMIM:300656	UPRT	3	NA	NA
Ccalc.v2_000277	scaffold39.2	3044687	3048151	9.13557	8.34868	9.17971	7.57682	7.3847	7.55496	-0.244509	4.36652	0.077	0.232	0.0193	0.0113	0.584	0.0510315	0.0376307	0.047255	0.0513245	0.0423293	0.0473422	0	0	FBgn0022029	FBpp0086071	Ccalc.v2_000277-RA	78.672	497	93	3	96	579	127	623	0	796	FBtr0086915	l(2)k01209	HGNC:15938	OMIM:610866	UCKL1	10	NA	NA
Ccalc.v2_000278	scaffold39.2	3048167	3050929	31.1252	30.7382	28.0797	22.6835	23.2944	25.5255	-0.330806	6.06695	0.00757	0.0416	0.0646	0.0552	0.8543	0.166288	0.158468	0.145934	0.163471	0.157915	0.185463	0	0	FBgn0030330	FBpp0305171	Ccalc.v2_000278-RA	42.857	504	253	11	3	499	98	573	1.37e-124	376	FBtr0332955	Tango10	HGNC:33758	NA	BTBD17	9	NA	NA
Ccalc.v2_000278	scaffold39.2	3048167	3050929	31.1252	30.7382	28.0797	22.6835	23.2944	25.5255	-0.330806	6.06695	0.00757	0.0416	0.0646	0.0552	0.8543	0.166288	0.158468	0.145934	0.163471	0.157915	0.185463	0	0	FBgn0030330	FBpp0305171	Ccalc.v2_000278-RA	42.857	504	253	11	3	499	98	573	1.37e-124	376	FBtr0332955	Tango10	HGNC:6564	OMIM:600626	LGALS3BP	3	NA	NA
Ccalc.v2_000279	scaffold39.2	3051132	3059939	8.82532	9.0864	9.41088	9.26367	9.64761	11.8405	0.170514	5.35109	0.235	0.484	NA	NA	NA	0.104497	0.105682	0.0897111	0.0983137	0.10466	0.0999164	0	0	NA	NA	NA	NA	NA	NA	NA	NA	NA	NA	NA	NA	NA	NA	NA	NA	NA	NA	NA	NA	NA
Ccalc.v2_000280	scaffold39.2	3051253	3055461	4.62278	4.46726	5.412	5.89202	4.95842	5.58281	0.179387	4.44437	0.248	0.497	NA	NA	NA	0.116567	0.113848	0.0982049	0.101435	0.114007	0.110185	0	0	NA	NA	NA	NA	NA	NA	NA	NA	NA	NA	NA	NA	NA	NA	NA	NA	NA	NA	NA	NA	NA
Ccalc.v2_000281	scaffold39.2	3056166	3056516	3.65716	3.39855	2.81417	2.49049	2.02251	2.1293	-0.565041	-0.150952	0.0972	0.271	NA	NA	NA	0.0169492	0.0125	0.0309278	0.00613497	0	0	0	0	NA	NA	NA	NA	NA	NA	NA	NA	NA	NA	NA	NA	NA	NA	NA	NA	NA	NA	NA	NA	NA
Ccalc.v2_000282	scaffold39.2	3057468	3062053	10.3978	11.0074	10.84	11.3177	10.7731	10.8421	0.0305605	5.38702	0.8	0.924	0.011	0.0092	0.8368	0.180544	0.209017	0.160576	0.160744	0.152761	0.159351	0	0	FBgn0036685	FBpp0075055	Ccalc.v2_000282-RA	66.355	428	93	7	13	416	9	409	9.22e-175	499	FBtr0075295	CG6664	HGNC:18782	OMIM:601985	CCDC6	9	NA	NA
Ccalc.v2_000283	scaffold39.2	3062417	3073442	20.4256	20.9238	19.8437	20.3356	20.7623	20.7185	0.014676	7.63895	0.894	0.969	0.0429	0.0386	0.8995	0.0890419	0.0899612	0.090204	0.0871572	0.0915476	0.0903497	1	0	FBgn0029941	FBpp0308852	Ccalc.v2_000283-RA	39.444	360	109	16	395	695	405	714	8.71e-54	204	FBtr0339819	CG1677	HGNC:25091	NA	ZC3H18	9	NA	NA
Ccalc.v2_000284	scaffold39.2	3069267	3070409	NA	NA	NA	NA	NA	NA	NA	NA	NA	NA	0.0695	0.0809	1.1634	0.0797703	0.0797392	0.0926108	0.100097	0.0921533	0.0856702	0	0	FBgn0035586	FBpp0076881	Ccalc.v2_000284-RA	47.368	380	177	7	3	362	2	378	2.41e-118	350	FBtr0077178	Fitm	HGNC:16135	OMIM:612029	FITM2	8	NA	NA
Ccalc.v2_000284	scaffold39.2	3069267	3070409	NA	NA	NA	NA	NA	NA	NA	NA	NA	NA	0.0695	0.0809	1.1634	0.0797703	0.0797392	0.0926108	0.100097	0.0921533	0.0856702	0	0	FBgn0035586	FBpp0076881	Ccalc.v2_000284-RA	47.368	380	177	7	3	362	2	378	2.41e-118	350	FBtr0077178	Fitm	HGNC:33714	OMIM:612028	FITM1	4	NA	NA
Ccalc.v2_000285	scaffold39.2	3071685	3074141	3.01829	2.81885	3.2677	3.77218	3.72895	4.15765	0.355013	2.97118	0.0581	0.191	0.0546	0.0716	1.3121	0.180612	0.188987	0.197172	0.156226	0.170042	0.185074	1	0	NA	NA	NA	NA	NA	NA	NA	NA	NA	NA	NA	NA	NA	NA	NA	NA	NA	NA	NA	NA	NA
Ccalc.v2_000286	scaffold39.2	3074148	3080738	142.967	136.2	136.089	147.412	164.281	176.004	0.231983	9.66475	0.0875	0.253	NA	NA	NA	0.205048	0.206253	0.181223	0.215133	0.18992	0.204188	1	0	FBgn0010350	FBpp0312164	Ccalc.v2_000286-RA	71.333	450	105	3	1	434	1	442	0	640	FBtr0346546	CdsA	HGNC:1800	OMIM:603548	CDS1	10	NA	NA
Ccalc.v2_000286	scaffold39.2	3074148	3080738	142.967	136.2	136.089	147.412	164.281	176.004	0.231983	9.66475	0.0875	0.253	NA	NA	NA	0.205048	0.206253	0.181223	0.215133	0.18992	0.204188	1	0	FBgn0010350	FBpp0312164	Ccalc.v2_000286-RA	71.333	450	105	3	1	434	1	442	0	640	FBtr0346546	CdsA	HGNC:1801	OMIM:603549	CDS2	9	NA	NA
Ccalc.v2_000287	scaffold39.2	3078585	3080730	NA	NA	NA	NA	NA	NA	NA	NA	NA	NA	0.0139	0.0177	1.2791	0.360918	0.344589	0.304035	0.359666	0.351295	0.361929	1	0	FBgn0027597	FBpp0077569	Ccalc.v2_000287-RB	58.556	374	142	7	3	369	2	369	2.14e-156	446	FBtr0077903	CG17712	HGNC:21096	NA	GFOD1	10	NA	NA
Ccalc.v2_000287	scaffold39.2	3078585	3080730	NA	NA	NA	NA	NA	NA	NA	NA	NA	NA	0.0139	0.0177	1.2791	0.360918	0.344589	0.304035	0.359666	0.351295	0.361929	1	0	FBgn0027597	FBpp0077569	Ccalc.v2_000287-RB	58.556	374	142	7	3	369	2	369	2.14e-156	446	FBtr0077903	CG17712	HGNC:28159	NA	GFOD2	9	NA	NA
Ccalc.v2_000288	scaffold39.2	3080837	3093266	148.052	141.397	144.871	99.5082	107.769	113.56	-0.436916	10.2066	0.00106	0.00843	0.1166	0.148	1.2694	0.0585442	0.0741029	0.0666667	0.0500473	0.0496673	0.0693343	1	0	FBgn0003249	FBpp0083284	Ccalc.v2_000288-RA	65.986	294	100	0	952	1245	84	377	1.15e-140	432	FBtr0083876	Rh3	HGNC:14449	OMIM:606665	OPN4	4	NA	NA
Ccalc.v2_000289	scaffold39.2	3092502	3126815	36.1401	32.7237	34.5448	40.5699	41.1907	24.1716	0.0347475	7.23543	0.867	0.956	NA	NA	NA	0.0115925	0.0107676	0.0121375	0.0127267	0.0116492	0.0136582	0	0	FBgn0262593	FBpp0306031	Ccalc.v2_000289-RA	26.852	324	112	12	1049	1274	1147	1443	7.08e-08	58.2	FBtr0333899	Shab	HGNC:6232	OMIM:607738	KCNB2	7	NA	NA
Ccalc.v2_000289	scaffold39.2	3092502	3126815	36.1401	32.7237	34.5448	40.5699	41.1907	24.1716	0.0347475	7.23543	0.867	0.956	NA	NA	NA	0.0115925	0.0107676	0.0121375	0.0127267	0.0116492	0.0136582	0	0	FBgn0262593	FBpp0306031	Ccalc.v2_000289-RA	77.72	579	104	6	354	911	265	839	0	927	FBtr0333899	Shab	HGNC:6300	OMIM:602905	KCNS1	4	NA	NA
Ccalc.v2_000289	scaffold39.2	3092502	3126815	36.1401	32.7237	34.5448	40.5699	41.1907	24.1716	0.0347475	7.23543	0.867	0.956	NA	NA	NA	0.0115925	0.0107676	0.0121375	0.0127267	0.0116492	0.0136582	0	0	FBgn0262593	FBpp0306031	Ccalc.v2_000289-RA	26.852	324	112	12	1049	1274	1147	1443	7.08e-08	58.2	FBtr0333899	Shab	HGNC:6300	OMIM:602905	KCNS1	4	NA	NA
Ccalc.v2_000289	scaffold39.2	3092502	3126815	36.1401	32.7237	34.5448	40.5699	41.1907	24.1716	0.0347475	7.23543	0.867	0.956	NA	NA	NA	0.0115925	0.0107676	0.0121375	0.0127267	0.0116492	0.0136582	0	0	FBgn0262593	FBpp0306031	Ccalc.v2_000289-RA	26.852	324	112	12	1049	1274	1147	1443	7.08e-08	58.2	FBtr0333899	Shab	HGNC:6301	OMIM:602906	KCNS2	3	NA	NA
Ccalc.v2_000289	scaffold39.2	3092502	3126815	36.1401	32.7237	34.5448	40.5699	41.1907	24.1716	0.0347475	7.23543	0.867	0.956	NA	NA	NA	0.0115925	0.0107676	0.0121375	0.0127267	0.0116492	0.0136582	0	0	FBgn0262593	FBpp0306031	Ccalc.v2_000289-RA	26.852	324	112	12	1049	1274	1147	1443	7.08e-08	58.2	FBtr0333899	Shab	HGNC:6302	OMIM:603888	KCNS3	4	NA	NA
Ccalc.v2_000289	scaffold39.2	3092502	3126815	36.1401	32.7237	34.5448	40.5699	41.1907	24.1716	0.0347475	7.23543	0.867	0.956	NA	NA	NA	0.0115925	0.0107676	0.0121375	0.0127267	0.0116492	0.0136582	0	0	FBgn0262593	FBpp0306031	Ccalc.v2_000289-RA	77.72	579	104	6	354	911	265	839	0	927	FBtr0333899	Shab	HGNC:19698	OMIM:607604	KCNV2	4	610356	610356[RETINAL CONE DYSTROPHY 3B; RCD3B]
Ccalc.v2_000289	scaffold39.2	3092502	3126815	36.1401	32.7237	34.5448	40.5699	41.1907	24.1716	0.0347475	7.23543	0.867	0.956	NA	NA	NA	0.0115925	0.0107676	0.0121375	0.0127267	0.0116492	0.0136582	0	0	FBgn0262593	FBpp0306031	Ccalc.v2_000289-RA	77.72	579	104	6	354	911	265	839	0	927	FBtr0333899	Shab	HGNC:6302	OMIM:603888	KCNS3	4	NA	NA
Ccalc.v2_000289	scaffold39.2	3092502	3126815	36.1401	32.7237	34.5448	40.5699	41.1907	24.1716	0.0347475	7.23543	0.867	0.956	NA	NA	NA	0.0115925	0.0107676	0.0121375	0.0127267	0.0116492	0.0136582	0	0	FBgn0262593	FBpp0306031	Ccalc.v2_000289-RA	77.72	579	104	6	354	911	265	839	0	927	FBtr0333899	Shab	HGNC:6232	OMIM:607738	KCNB2	7	NA	NA
Ccalc.v2_000289	scaffold39.2	3092502	3126815	36.1401	32.7237	34.5448	40.5699	41.1907	24.1716	0.0347475	7.23543	0.867	0.956	NA	NA	NA	0.0115925	0.0107676	0.0121375	0.0127267	0.0116492	0.0136582	0	0	FBgn0262593	FBpp0306031	Ccalc.v2_000289-RA	26.852	324	112	12	1049	1274	1147	1443	7.08e-08	58.2	FBtr0333899	Shab	HGNC:19698	OMIM:607604	KCNV2	4	610356	610356[RETINAL CONE DYSTROPHY 3B; RCD3B]
Ccalc.v2_000289	scaffold39.2	3092502	3126815	36.1401	32.7237	34.5448	40.5699	41.1907	24.1716	0.0347475	7.23543	0.867	0.956	NA	NA	NA	0.0115925	0.0107676	0.0121375	0.0127267	0.0116492	0.0136582	0	0	FBgn0262593	FBpp0306031	Ccalc.v2_000289-RA	26.852	324	112	12	1049	1274	1147	1443	7.08e-08	58.2	FBtr0333899	Shab	HGNC:18861	OMIM:608164	KCNV1	4	NA	NA
Ccalc.v2_000289	scaffold39.2	3092502	3126815	36.1401	32.7237	34.5448	40.5699	41.1907	24.1716	0.0347475	7.23543	0.867	0.956	NA	NA	NA	0.0115925	0.0107676	0.0121375	0.0127267	0.0116492	0.0136582	0	0	FBgn0262593	FBpp0306031	Ccalc.v2_000289-RA	26.852	324	112	12	1049	1274	1147	1443	7.08e-08	58.2	FBtr0333899	Shab	HGNC:6231	OMIM:600397	KCNB1	8	616056	616056[EPILEPTIC ENCEPHALOPATHY, EARLY INFANTILE, 26; EIEE26]
Ccalc.v2_000289	scaffold39.2	3092502	3126815	36.1401	32.7237	34.5448	40.5699	41.1907	24.1716	0.0347475	7.23543	0.867	0.956	NA	NA	NA	0.0115925	0.0107676	0.0121375	0.0127267	0.0116492	0.0136582	0	0	FBgn0262593	FBpp0306031	Ccalc.v2_000289-RA	77.72	579	104	6	354	911	265	839	0	927	FBtr0333899	Shab	HGNC:18861	OMIM:608164	KCNV1	4	NA	NA
Ccalc.v2_000289	scaffold39.2	3092502	3126815	36.1401	32.7237	34.5448	40.5699	41.1907	24.1716	0.0347475	7.23543	0.867	0.956	NA	NA	NA	0.0115925	0.0107676	0.0121375	0.0127267	0.0116492	0.0136582	0	0	FBgn0262593	FBpp0306031	Ccalc.v2_000289-RA	77.72	579	104	6	354	911	265	839	0	927	FBtr0333899	Shab	HGNC:6246	OMIM:603787	KCNF1	4	NA	NA
Ccalc.v2_000289	scaffold39.2	3092502	3126815	36.1401	32.7237	34.5448	40.5699	41.1907	24.1716	0.0347475	7.23543	0.867	0.956	NA	NA	NA	0.0115925	0.0107676	0.0121375	0.0127267	0.0116492	0.0136582	0	0	FBgn0262593	FBpp0306031	Ccalc.v2_000289-RA	77.72	579	104	6	354	911	265	839	0	927	FBtr0333899	Shab	HGNC:6231	OMIM:600397	KCNB1	8	616056	616056[EPILEPTIC ENCEPHALOPATHY, EARLY INFANTILE, 26; EIEE26]
Ccalc.v2_000289	scaffold39.2	3092502	3126815	36.1401	32.7237	34.5448	40.5699	41.1907	24.1716	0.0347475	7.23543	0.867	0.956	NA	NA	NA	0.0115925	0.0107676	0.0121375	0.0127267	0.0116492	0.0136582	0	0	FBgn0262593	FBpp0306031	Ccalc.v2_000289-RA	77.72	579	104	6	354	911	265	839	0	927	FBtr0333899	Shab	HGNC:6301	OMIM:602906	KCNS2	3	NA	NA
Ccalc.v2_000289	scaffold39.2	3092502	3126815	36.1401	32.7237	34.5448	40.5699	41.1907	24.1716	0.0347475	7.23543	0.867	0.956	NA	NA	NA	0.0115925	0.0107676	0.0121375	0.0127267	0.0116492	0.0136582	0	0	FBgn0262593	FBpp0306031	Ccalc.v2_000289-RA	26.852	324	112	12	1049	1274	1147	1443	7.08e-08	58.2	FBtr0333899	Shab	HGNC:6246	OMIM:603787	KCNF1	4	NA	NA
Ccalc.v2_000290	scaffold39.2	3094927	3098987	23.411	22.7403	26.1641	34.7839	31.9677	18.8117	0.241551	2.50422	0.385	0.638	NA	NA	NA	0.00261622	0.00324894	0.00370154	0.0025196	0.00303138	0.00312446	0	0	NA	NA	NA	NA	NA	NA	NA	NA	NA	NA	NA	NA	NA	NA	NA	NA	NA	NA	NA	NA	NA
Ccalc.v2_000291	scaffold39.2	3120112	3128437	11.8515	10.1127	9.80505	10.2643	8.76933	6.81706	-0.297482	1.38043	0.278	0.53	NA	NA	NA	0.0229423	0.0215206	0.0241944	0.0284009	0.025811	0.0288233	0	0	NA	NA	NA	NA	NA	NA	NA	NA	NA	NA	NA	NA	NA	NA	NA	NA	NA	NA	NA	NA	NA
Ccalc.v2_000292	scaffold39.2	3131935	3134359	115.414	114.856	112.153	98.2096	108.877	128.663	-0.0283896	9.02612	0.846	0.946	1.1099	3.4611	3.1186	0.304802	0.350554	0.271285	0.282212	0.25133	0.271339	0	1	FBgn0034968	FBpp0072085	Ccalc.v2_000292-RB	70.909	165	32	1	1	149	1	165	2.51e-81	237	FBtr0072176	RpL12	HGNC:10302	OMIM:180475	RPL12	11	NA	NA
Ccalc.v2_000293	scaffold39.2	3133330	3136428	43.7478	45.5671	55.0357	51.44	53.513	59.9419	0.1917	6.29775	0.178	0.406	NA	NA	NA	0.244717	0.271124	0.19902	0.256047	0.258207	0.211777	0	0	FBgn0028327	FBpp0310058	Ccalc.v2_000293-RA	50	258	120	5	45	295	6	261	7.62e-82	254	FBtr0343412	l(1)G0320	HGNC:11323	OMIM:600868	SSR1	10	NA	NA
Ccalc.v2_000294	scaffold39.2	3136428	3149437	22.5074	21.7928	25.3605	21.1272	20.7945	22.5608	-0.11154	7.76098	0.36	0.616	NA	NA	NA	0.054608	0.0571687	0.063614	0.0631579	0.0546469	0.0546158	0	0	FBgn0032447	FBpp0079976	Ccalc.v2_000294-RB	63.978	372	131	2	26	394	17	388	1.6e-175	500	FBtr0080395	PICK1	HGNC:9394	OMIM:605926	PICK1	8	NA	NA
Ccalc.v2_000295	scaffold39.2	3149727	3152043	78.6797	89.0851	86.3068	70.7843	67.2747	86.1632	-0.180244	7.34807	0.19	0.424	0.0994	0.0897	0.9022	0.196897	0.203672	0.16226	0.25018	0.198407	0.187977	0	0	FBgn0004465	FBpp0075118	Ccalc.v2_000295-RB	47.126	348	179	3	44	390	60	403	5.3e-116	344	FBtr0075359	Su(P)	HGNC:17822	OMIM:608152	PTGES2	10	NA	NA
Ccalc.v2_000296	scaffold39.2	3151912	3153999	38.1132	41.0783	44.1215	32.3235	32.0229	39.4697	-0.248339	6.00949	0.0802	0.238	0.1074	0.1055	0.9826	0.432127	0.358374	0.354452	0.340807	0.344074	0.381791	0	0	FBgn0037293	FBpp0078483	Ccalc.v2_000296-RA	34.298	484	247	12	1	426	32	502	1.05e-74	245	FBtr0078842	CG12007	HGNC:9795	OMIM:601905	RABGGTA	11	NA	NA
Ccalc.v2_000297	scaffold39.2	3154202	3166814	3.14907	3.05335	2.78632	3.2646	2.9673	2.99526	0.0381257	4.53361	0.788	0.918	NA	NA	NA	0.0677647	0.0761297	0.0652994	0.0747144	0.0662908	0.0606851	0	1	NA	NA	NA	NA	NA	NA	NA	NA	NA	NA	NA	NA	NA	NA	NA	NA	NA	NA	NA	NA	NA
Ccalc.v2_000298	scaffold39.2	3159655	3183399	20.5741	19.2469	19.7303	20.7506	20.6341	22.6222	0.104075	8.29816	0.383	0.637	0.146	0.1045	0.7159	0.0566848	0.0504565	0.0503366	0.0524278	0.0485524	0.0508036	1	1	FBgn0014002	FBpp0312224	Ccalc.v2_000298-RA	58.351	473	195	1	1	471	1	473	0	583	FBtr0346644	Pdi	HGNC:27338	NA	PDILT	3	NA	NA
Ccalc.v2_000298	scaffold39.2	3159655	3183399	20.5741	19.2469	19.7303	20.7506	20.6341	22.6222	0.104075	8.29816	0.383	0.637	0.146	0.1045	0.7159	0.0566848	0.0504565	0.0503366	0.0524278	0.0485524	0.0508036	1	1	FBgn0014002	FBpp0312224	Ccalc.v2_000298-RA	58.351	473	195	1	1	471	1	473	0	583	FBtr0346644	Pdi	HGNC:14180	OMIM:608012	PDIA2	5	NA	NA
Ccalc.v2_000298	scaffold39.2	3159655	3183399	20.5741	19.2469	19.7303	20.7506	20.6341	22.6222	0.104075	8.29816	0.383	0.637	0.146	0.1045	0.7159	0.0566848	0.0504565	0.0503366	0.0524278	0.0485524	0.0508036	1	1	FBgn0014002	FBpp0312224	Ccalc.v2_000298-RA	58.351	473	195	1	1	471	1	473	0	583	FBtr0346644	Pdi	HGNC:4606	OMIM:602046	PDIA3	3	NA	NA
Ccalc.v2_000298	scaffold39.2	3159655	3183399	20.5741	19.2469	19.7303	20.7506	20.6341	22.6222	0.104075	8.29816	0.383	0.637	0.146	0.1045	0.7159	0.0566848	0.0504565	0.0503366	0.0524278	0.0485524	0.0508036	1	1	FBgn0014002	FBpp0312224	Ccalc.v2_000298-RA	58.351	473	195	1	1	471	1	473	0	583	FBtr0346644	Pdi	HGNC:8548	OMIM:176790	P4HB	11	112240	112240[COLE-CARPENTER SYNDROME 1; CLCRP1]
Ccalc.v2_000298	scaffold39.2	3159655	3183399	20.5741	19.2469	19.7303	20.7506	20.6341	22.6222	0.104075	8.29816	0.383	0.637	0.146	0.1045	0.7159	0.0566848	0.0504565	0.0503366	0.0524278	0.0485524	0.0508036	1	1	FBgn0014002	FBpp0312224	Ccalc.v2_000298-RA	58.351	473	195	1	1	471	1	473	0	583	FBtr0346644	Pdi	HGNC:30167	NA	PDIA4	3	NA	NA
Ccalc.v2_000299	scaffold39.2	3170926	3176480	NA	NA	NA	NA	NA	NA	NA	NA	NA	NA	NA	NA	NA	0.0185294	0.0191603	0.0168104	0.0222268	0.0226377	0.0188421	1	0	NA	NA	NA	NA	NA	NA	NA	NA	NA	NA	NA	NA	NA	NA	NA	NA	NA	NA	NA	NA	NA
Ccalc.v2_000300	scaffold39.2	3182552	3188286	39.6435	46.3355	41.3459	27.6265	27.5269	33.2481	-0.526263	7.61827	0.0001	0.00112	0.1004	0.1052	1.0483	0.0977814	0.080937	0.0825528	0.0883495	0.0711418	0.0877844	0	0	FBgn0037045	FBpp0077983	Ccalc.v2_000300-RA	43.011	279	143	5	4	275	2	271	3.1e-70	218	FBtr0078327	CG10584	HGNC:28368	OMIM:615261	METTL22	9	NA	NA
Ccalc.v2_000301	scaffold39.2	3187262	3192295	25.1228	24.771	19.946	19.2566	18.1179	14.3472	-0.433019	5.79431	0.00916	0.0484	NA	NA	NA	0.0210338	0.0162753	0.0169082	0.0173942	0.0198987	0.0189138	0	0	FBgn0020887	FBpp0074685	Ccalc.v2_000301-RA	44.38	685	305	17	60	723	47	676	7.44e-179	539	FBtr0074916	Su(z)12	HGNC:17101	OMIM:606245	SUZ12	11	NA	NA
Ccalc.v2_000302	scaffold39.2	3192828	3197010	23.0475	26.2116	23.2176	21.098	20.2332	24.4262	-0.14009	6.27867	0.295	0.549	0.1028	0.0785	0.7633	0.323944	0.309845	0.313725	0.23796	0.268293	0.257064	0	0	FBgn0036629	FBpp0075169	Ccalc.v2_000302-RB	50.615	488	231	4	23	508	20	499	0	518	FBtr0075411	GluRS-m	HGNC:29419	OMIM:612799	EARS2	10	614924	614924[COMBINED OXIDATIVE PHOSPHORYLATION DEFICIENCY 12; COXPD12]
Ccalc.v2_000303	scaffold39.2	3195228	3209965	26.2685	25.8277	25.3181	36.0247	35.2051	28.2517	0.361826	8.15862	0.0089	0.0473	0.0775	0.0525	0.6774	0.0731549	0.0975093	0.0733464	0.0767701	0.0674807	0.0723567	0	0	FBgn0085413	FBpp0291246	Ccalc.v2_000303-RA	60.518	618	202	10	907	1493	1125	1731	0	741	FBtr0302036	CG34384	HGNC:2854	OMIM:604071	DGKH	9	NA	NA
Ccalc.v2_000303	scaffold39.2	3195228	3209965	26.2685	25.8277	25.3181	36.0247	35.2051	28.2517	0.361826	8.15862	0.0089	0.0473	0.0775	0.0525	0.6774	0.0731549	0.0975093	0.0733464	0.0767701	0.0674807	0.0723567	0	0	FBgn0085413	FBpp0291246	Ccalc.v2_000303-RA	60.518	618	202	10	907	1493	1125	1731	0	741	FBtr0302036	CG34384	HGNC:2851	OMIM:601826	DGKD	9	NA	NA
Ccalc.v2_000303	scaffold39.2	3195228	3209965	26.2685	25.8277	25.3181	36.0247	35.2051	28.2517	0.361826	8.15862	0.0089	0.0473	0.0775	0.0525	0.6774	0.0731549	0.0975093	0.0733464	0.0767701	0.0674807	0.0723567	0	0	FBgn0085413	FBpp0291246	Ccalc.v2_000303-RA	51.987	629	244	15	31	640	1	590	0	610	FBtr0302036	CG34384	HGNC:2854	OMIM:604071	DGKH	9	NA	NA
Ccalc.v2_000303	scaffold39.2	3195228	3209965	26.2685	25.8277	25.3181	36.0247	35.2051	28.2517	0.361826	8.15862	0.0089	0.0473	0.0775	0.0525	0.6774	0.0731549	0.0975093	0.0733464	0.0767701	0.0674807	0.0723567	0	0	FBgn0085413	FBpp0291246	Ccalc.v2_000303-RA	51.987	629	244	15	31	640	1	590	0	610	FBtr0302036	CG34384	HGNC:2851	OMIM:601826	DGKD	9	NA	NA
Ccalc.v2_000304	scaffold39.2	3210104	3214960	25.4077	25.2011	25.6161	26.8457	24.3832	29.1207	0.0759974	6.66907	0.526	0.756	0.0592	0.0445	0.7517	0.162081	0.160505	0.17065	0.143058	0.136603	0.150321	0	0	FBgn0030246	FBpp0308815	Ccalc.v2_000304-RA	45.644	1297	649	20	1	1252	1	1286	0	1119	FBtr0339768	CG1582	HGNC:20086	NA	DHX57	10	NA	NA
Ccalc.v2_000304	scaffold39.2	3210104	3214960	25.4077	25.2011	25.6161	26.8457	24.3832	29.1207	0.0759974	6.66907	0.526	0.756	0.0592	0.0445	0.7517	0.162081	0.160505	0.17065	0.143058	0.136603	0.150321	0	0	FBgn0030246	FBpp0308815	Ccalc.v2_000304-RA	45.644	1297	649	20	1	1252	1	1286	0	1119	FBtr0339768	CG1582	HGNC:14410	OMIM:612767	DHX36	4	NA	NA
Ccalc.v2_000305	scaffold39.2	3216059	3221375	8.94476	8.91981	8.92183	8.08632	7.66487	8.47857	-0.144705	5.35515	0.232	0.481	NA	NA	NA	0.201133	0.216967	0.231858	0.21809	0.25652	0.23359	0	1	FBgn0032701	FBpp0080647	Ccalc.v2_000305-RB	45.578	147	75	2	216	357	250	396	2.14e-34	137	FBtr0081097	CG10341	HGNC:25126	NA	NAF1	9	NA	NA
Ccalc.v2_000306	scaffold39.2	3217591	3219408	NA	NA	NA	NA	NA	NA	NA	NA	NA	NA	0.2016	0.0929	0.461	0.143262	0.126301	0.167883	0.12741	0.146641	0.143014	0	0	FBgn0014930	FBpp0308769	Ccalc.v2_000306-RA	51.825	137	65	1	5	140	4	140	9.63e-46	146	FBtr0339712	CG2846	HGNC:30324	OMIM:613010	RFK	11	NA	NA
Ccalc.v2_000307	scaffold39.2	3220071	3224374	6.19717	6.15578	7.32958	7.37804	6.98979	8.86993	0.238818	4.50574	0.142	0.352	0.1065	0.0893	0.8384	0.191162	0.179946	0.18738	0.187107	0.218607	0.195058	0	0	FBgn0051548	FBpp0078385	Ccalc.v2_000307-RA	67.969	256	79	1	789	1041	1	256	4.46e-118	363	FBtr0078736	CG31548	HGNC:23238	OMIM:612832	HSD17B14	3	NA	NA
Ccalc.v2_000308	scaffold39.2	3224573	3230329	53.4468	57.4233	57.5705	44.6874	41.3329	40.9197	-0.408048	6.45446	0.000433	0.00397	0.0211	0.0089	0.4235	0.00713649	0.00477655	0.00566998	0.00624122	0.00777711	0.00527072	0	0	NA	NA	NA	NA	NA	NA	NA	NA	NA	NA	NA	NA	NA	NA	NA	NA	NA	NA	NA	NA	NA
Ccalc.v2_000309	scaffold39.2	3232529	3237224	13.2868	14.8683	13.4806	12.2724	12.6499	14.7478	-0.0694717	5.9092	0.605	0.813	NA	NA	NA	0.0799857	0.070544	0.0643443	0.0619059	0.0672143	0.0574495	0	0	NA	NA	NA	NA	NA	NA	NA	NA	NA	NA	NA	NA	NA	NA	NA	NA	NA	NA	NA	NA	NA
Ccalc.v2_000310	scaffold39.2	3235318	3239530	3.64567	3.37306	3.11058	3.16176	3.17216	2.58017	-0.184099	3.67885	0.299	0.554	0.0843	0.0659	0.782	0.181363	0.178028	0.159472	0.147599	0.137383	0.160371	0	0	NA	NA	NA	NA	NA	NA	NA	NA	NA	NA	NA	NA	NA	NA	NA	NA	NA	NA	NA	NA	NA
Ccalc.v2_000311	scaffold39.2	3239803	3242419	60.6903	59.0049	55.5847	52.5003	49.9446	61.5012	-0.0963731	6.86461	0.448	0.693	0.0135	0.0113	0.8373	0.303294	0.260118	0.268832	0.244251	0.254998	0.260959	0	0	FBgn0033272	FBpp0087883	Ccalc.v2_000311-RA	78.814	354	62	4	2	352	4	347	0	557	FBtr0088807	RagC-D	HGNC:19903	OMIM:608268	RRAGD	10	NA	NA
Ccalc.v2_000311	scaffold39.2	3239803	3242419	60.6903	59.0049	55.5847	52.5003	49.9446	61.5012	-0.0963731	6.86461	0.448	0.693	0.0135	0.0113	0.8373	0.303294	0.260118	0.268832	0.244251	0.254998	0.260959	0	0	FBgn0033272	FBpp0087883	Ccalc.v2_000311-RA	78.814	354	62	4	2	352	4	347	0	557	FBtr0088807	RagC-D	HGNC:19902	OMIM:608267	RRAGC	12	NA	NA
Ccalc.v2_000312	scaffold39.2	3242505	3248017	17.1362	16.2953	18.4234	19.6351	17.3886	19.8237	0.132269	5.88496	0.302	0.558	0.0994	0.0757	0.7615	0.188866	0.183267	0.192835	0.131893	0.126534	0.190267	0	0	FBgn0026433	FBpp0073891	Ccalc.v2_000312-RA	21.324	680	475	20	267	922	364	1007	7.32e-23	106	FBtr0074075	Grip128	HGNC:18600	OMIM:608147	TUBGCP5	8	NA	NA
Ccalc.v2_000313	scaffold39.2	3250400	3252147	60.372	55.6236	67.2718	57.6211	56.7163	64.4306	-0.0361986	6.28037	0.786	0.918	0.0265	0.026	0.9838	0.243631	0.274861	0.307971	0.260219	0.26778	0.20389	0	0	FBgn0025678	FBpp0311643	Ccalc.v2_000313-RA	62.41	415	152	3	3	413	5	419	0	529	FBtr0345544	CaBP1	HGNC:30168	OMIM:611099	PDIA6	11	NA	NA
Ccalc.v2_000314	scaffold39.2	3252131	3254565	91.4629	81.0544	75.8215	80.604	94.7461	96.6643	0.131395	7.21219	0.325	0.581	0.1188	0.0908	0.7648	0.226586	0.294766	0.243528	0.240562	0.219324	0.248031	0	0	FBgn0019982	FBpp0077143	Ccalc.v2_000314-RA	53.043	230	108	0	1	230	1	230	1.89e-81	243	FBtr0077453	Gs1l	HGNC:16818	OMIM:306480	PUDP	11	NA	NA
Ccalc.v2_000315	scaffold39.2	3254801	3260032	1.30876	0.910642	0.998145	0.744537	0.827678	0.781291	-0.452305	2.12086	0.06	0.195	0.1499	0.1337	0.8918	0.0849301	0.0852434	0.0873584	0.100154	0.0964587	0.0869376	0	0	FBgn0259113	FBpp0083514	Ccalc.v2_000315-RA	39.119	1498	800	34	4	1431	5	1460	0	947	FBtr0084115	DNApol-alpha180	HGNC:9173	OMIM:312040	POLA1	11	301220	301220[PIGMENTARY DISORDER, RETICULATE, WITH SYSTEMIC MANIFESTATIONS, X-LINKED; PDR]
Ccalc.v2_000316	scaffold39.2	3255577	3274293	0.0110698	0.0129541	0.0248244	0.0163104	0.0115636	0.00922673	-0.410805	-1.83273	0.585	0.799	0.0203	0.0143	0.706	0.0868636	0.08553	0.0922754	0.0937636	0.0916278	0.0939394	0	1	FBgn0039261	FBpp0306574	Ccalc.v2_000316-RA	73.958	192	49	1	616	806	356	547	8.89e-92	305	FBtr0334507	Ythdf	HGNC:26465	NA	YTHDF3	4	NA	NA
Ccalc.v2_000316	scaffold39.2	3255577	3274293	0.0110698	0.0129541	0.0248244	0.0163104	0.0115636	0.00922673	-0.410805	-1.83273	0.585	0.799	0.0203	0.0143	0.706	0.0868636	0.08553	0.0922754	0.0937636	0.0916278	0.0939394	0	1	FBgn0039261	FBpp0306574	Ccalc.v2_000316-RA	73.958	192	49	1	616	806	356	547	8.89e-92	305	FBtr0334507	Ythdf	HGNC:15867	OMIM:616529	YTHDF1	7	NA	NA
Ccalc.v2_000316	scaffold39.2	3255577	3274293	0.0110698	0.0129541	0.0248244	0.0163104	0.0115636	0.00922673	-0.410805	-1.83273	0.585	0.799	0.0203	0.0143	0.706	0.0868636	0.08553	0.0922754	0.0937636	0.0916278	0.0939394	0	1	FBgn0039261	FBpp0306574	Ccalc.v2_000316-RA	73.958	192	49	1	616	806	356	547	8.89e-92	305	FBtr0334507	Ythdf	HGNC:31675	OMIM:610640	YTHDF2	8	NA	NA
Ccalc.v2_000317	scaffold39.2	3260131	3274456	5.91818	6.40633	5.88204	6.57749	6.17471	7.78148	0.1737	6.46407	0.197	0.434	0.0158	0.9863	62.3804	0.0863219	0.0848413	0.0923557	0.0886686	0.0872617	0.0948952	0	0	FBgn0260795	FBpp0304951	Ccalc.v2_000317-RD	54.643	280	121	1	5	278	4	283	8.79e-95	301	FBtr0332705	NaPi-III	HGNC:10947	OMIM:158378	SLC20A2	9	213600	213600[BASAL GANGLIA CALCIFICATION, IDIOPATHIC, 1; IBGC1]
Ccalc.v2_000317	scaffold39.2	3260131	3274456	5.91818	6.40633	5.88204	6.57749	6.17471	7.78148	0.1737	6.46407	0.197	0.434	0.0158	0.9863	62.3804	0.0863219	0.0848413	0.0923557	0.0886686	0.0872617	0.0948952	0	0	FBgn0260795	FBpp0304951	Ccalc.v2_000317-RD	48.708	271	93	4	266	492	388	656	1.8e-71	240	FBtr0332705	NaPi-III	HGNC:10946	OMIM:137570	SLC20A1	10	NA	NA
Ccalc.v2_000317	scaffold39.2	3260131	3274456	5.91818	6.40633	5.88204	6.57749	6.17471	7.78148	0.1737	6.46407	0.197	0.434	0.0158	0.9863	62.3804	0.0863219	0.0848413	0.0923557	0.0886686	0.0872617	0.0948952	0	0	FBgn0260795	FBpp0304951	Ccalc.v2_000317-RD	54.643	280	121	1	5	278	4	283	8.79e-95	301	FBtr0332705	NaPi-III	HGNC:10946	OMIM:137570	SLC20A1	10	NA	NA
Ccalc.v2_000317	scaffold39.2	3260131	3274456	5.91818	6.40633	5.88204	6.57749	6.17471	7.78148	0.1737	6.46407	0.197	0.434	0.0158	0.9863	62.3804	0.0863219	0.0848413	0.0923557	0.0886686	0.0872617	0.0948952	0	0	FBgn0260795	FBpp0304951	Ccalc.v2_000317-RD	48.708	271	93	4	266	492	388	656	1.8e-71	240	FBtr0332705	NaPi-III	HGNC:10947	OMIM:158378	SLC20A2	9	213600	213600[BASAL GANGLIA CALCIFICATION, IDIOPATHIC, 1; IBGC1]
Ccalc.v2_000318	scaffold39.2	3274732	3275782	535.958	692.97	577.411	408.945	452.221	620.824	-0.285492	8.74915	0.141	0.35	NA	NA	NA	0.59375	0.540712	0.591787	0.576562	0.581871	0.532407	0	0	FBgn0039576	FBpp0084648	Ccalc.v2_000318-RA	55.102	98	41	1	13	110	13	107	2.55e-31	107	FBtr0085279	UQCR-14L	HGNC:12582	OMIM:191330	UQCRB	11	615158	615158[MITOCHONDRIAL COMPLEX III DEFICIENCY, NUCLEAR TYPE 3; MC3DN3]
Ccalc.v2_000319	scaffold39.2	3275968	3279606	975.383	1189.94	1068.31	1229.66	1220.74	1331.19	0.225843	11.7284	0.128	0.329	0.0125	0.0067	0.537	0.0398617	0.0349161	0.0424589	0.0431802	0.0617084	0.0404474	0	0	FBgn0265297	FBpp0085919	Ccalc.v2_000319-RB	67.188	640	175	7	10	623	1	631	0	833	FBtr0086740	pAbp	HGNC:31955	NA	PABPC4L	4	NA	NA
Ccalc.v2_000319	scaffold39.2	3275968	3279606	975.383	1189.94	1068.31	1229.66	1220.74	1331.19	0.225843	11.7284	0.128	0.329	0.0125	0.0067	0.537	0.0398617	0.0349161	0.0424589	0.0431802	0.0617084	0.0404474	0	0	FBgn0265297	FBpp0085919	Ccalc.v2_000319-RB	67.188	640	175	7	10	623	1	631	0	833	FBtr0086740	pAbp	HGNC:8554	OMIM:604679	PABPC1	8	NA	NA
Ccalc.v2_000319	scaffold39.2	3275968	3279606	975.383	1189.94	1068.31	1229.66	1220.74	1331.19	0.225843	11.7284	0.128	0.329	0.0125	0.0067	0.537	0.0398617	0.0349161	0.0424589	0.0431802	0.0617084	0.0404474	0	0	FBgn0265297	FBpp0085919	Ccalc.v2_000319-RB	67.188	640	175	7	10	623	1	631	0	833	FBtr0086740	pAbp	HGNC:8556	OMIM:604680	PABPC3	7	NA	NA
Ccalc.v2_000319	scaffold39.2	3275968	3279606	975.383	1189.94	1068.31	1229.66	1220.74	1331.19	0.225843	11.7284	0.128	0.329	0.0125	0.0067	0.537	0.0398617	0.0349161	0.0424589	0.0431802	0.0617084	0.0404474	0	0	FBgn0265297	FBpp0085919	Ccalc.v2_000319-RB	67.188	640	175	7	10	623	1	631	0	833	FBtr0086740	pAbp	HGNC:15797	NA	PABPC1L	7	NA	NA
Ccalc.v2_000319	scaffold39.2	3275968	3279606	975.383	1189.94	1068.31	1229.66	1220.74	1331.19	0.225843	11.7284	0.128	0.329	0.0125	0.0067	0.537	0.0398617	0.0349161	0.0424589	0.0431802	0.0617084	0.0404474	0	0	FBgn0265297	FBpp0085919	Ccalc.v2_000319-RB	67.188	640	175	7	10	623	1	631	0	833	FBtr0086740	pAbp	HGNC:8557	OMIM:603407	PABPC4	8	NA	NA
Ccalc.v2_000319	scaffold39.2	3275968	3279606	975.383	1189.94	1068.31	1229.66	1220.74	1331.19	0.225843	11.7284	0.128	0.329	0.0125	0.0067	0.537	0.0398617	0.0349161	0.0424589	0.0431802	0.0617084	0.0404474	0	0	FBgn0265297	FBpp0085919	Ccalc.v2_000319-RB	67.188	640	175	7	10	623	1	631	0	833	FBtr0086740	pAbp	HGNC:13629	OMIM:300407	PABPC5	4	NA	NA
Ccalc.v2_000319	scaffold39.2	3275968	3279606	975.383	1189.94	1068.31	1229.66	1220.74	1331.19	0.225843	11.7284	0.128	0.329	0.0125	0.0067	0.537	0.0398617	0.0349161	0.0424589	0.0431802	0.0617084	0.0404474	0	0	FBgn0265297	FBpp0085919	Ccalc.v2_000319-RB	67.188	640	175	7	10	623	1	631	0	833	FBtr0086740	pAbp	HGNC:31852	NA	PABPC1L2B	3	NA	NA
Ccalc.v2_000320	scaffold39.2	3283634	3289137	28.8894	29.9768	27.5919	28.6309	28.511	25.5329	-0.0644219	6.82616	0.576	0.791	0.2854	0.2107	0.7382	0.0605806	0.0679957	0.0600589	0.0588751	0.0722178	0.0660288	0	0	FBgn0027529	FBpp0301192	Ccalc.v2_000320-RA	24.943	870	554	23	401	1204	296	1132	7.84e-67	247	FBtr0309253	tapas	HGNC:30831	OMIM:611258	TDRD7	6	613887	613887[CATARACT 36; CTRCT36]
Ccalc.v2_000321	scaffold39.2	3292325	3307810	2.93902	2.45058	2.92381	2.76287	3.49566	1.86745	-0.0332326	4.8907	0.887	0.966	0.0631	0.0357	0.5661	0.00436333	0.00490044	0.00521815	0.00459962	0.00497793	0.00530842	0	0	FBgn0024150	FBpp0305550	Ccalc.v2_000321-RA	51.208	414	179	4	949	1340	1212	1624	1.51e-117	405	FBtr0333358	Ac78C	HGNC:234	OMIM:600291	ADCY3	3	NA	NA
Ccalc.v2_000321	scaffold39.2	3292325	3307810	2.93902	2.45058	2.92381	2.76287	3.49566	1.86745	-0.0332326	4.8907	0.887	0.966	0.0631	0.0357	0.5661	0.00436333	0.00490044	0.00521815	0.00459962	0.00497793	0.00530842	0	0	FBgn0024150	FBpp0305550	Ccalc.v2_000321-RA	51.73	549	207	7	73	601	256	766	0	582	FBtr0333358	Ac78C	HGNC:232	OMIM:103072	ADCY1	3	610154	610154[DEAFNESS, AUTOSOMAL RECESSIVE 44; DFNB44]
Ccalc.v2_000321	scaffold39.2	3292325	3307810	2.93902	2.45058	2.92381	2.76287	3.49566	1.86745	-0.0332326	4.8907	0.887	0.966	0.0631	0.0357	0.5661	0.00436333	0.00490044	0.00521815	0.00459962	0.00497793	0.00530842	0	0	FBgn0024150	FBpp0305550	Ccalc.v2_000321-RA	51.208	414	179	4	949	1340	1212	1624	1.51e-117	405	FBtr0333358	Ac78C	HGNC:232	OMIM:103072	ADCY1	3	610154	610154[DEAFNESS, AUTOSOMAL RECESSIVE 44; DFNB44]
Ccalc.v2_000321	scaffold39.2	3292325	3307810	2.93902	2.45058	2.92381	2.76287	3.49566	1.86745	-0.0332326	4.8907	0.887	0.966	0.0631	0.0357	0.5661	0.00436333	0.00490044	0.00521815	0.00459962	0.00497793	0.00530842	0	0	FBgn0024150	FBpp0305550	Ccalc.v2_000321-RA	42.487	193	96	2	635	815	927	1116	6.59e-39	159	FBtr0333358	Ac78C	HGNC:239	OMIM:103070	ADCY8	9	NA	NA
Ccalc.v2_000321	scaffold39.2	3292325	3307810	2.93902	2.45058	2.92381	2.76287	3.49566	1.86745	-0.0332326	4.8907	0.887	0.966	0.0631	0.0357	0.5661	0.00436333	0.00490044	0.00521815	0.00459962	0.00497793	0.00530842	0	0	FBgn0024150	FBpp0305550	Ccalc.v2_000321-RA	51.208	414	179	4	949	1340	1212	1624	1.51e-117	405	FBtr0333358	Ac78C	HGNC:239	OMIM:103070	ADCY8	9	NA	NA
Ccalc.v2_000321	scaffold39.2	3292325	3307810	2.93902	2.45058	2.92381	2.76287	3.49566	1.86745	-0.0332326	4.8907	0.887	0.966	0.0631	0.0357	0.5661	0.00436333	0.00490044	0.00521815	0.00459962	0.00497793	0.00530842	0	0	FBgn0024150	FBpp0305550	Ccalc.v2_000321-RA	51.73	549	207	7	73	601	256	766	0	582	FBtr0333358	Ac78C	HGNC:234	OMIM:600291	ADCY3	3	NA	NA
Ccalc.v2_000321	scaffold39.2	3292325	3307810	2.93902	2.45058	2.92381	2.76287	3.49566	1.86745	-0.0332326	4.8907	0.887	0.966	0.0631	0.0357	0.5661	0.00436333	0.00490044	0.00521815	0.00459962	0.00497793	0.00530842	0	0	FBgn0024150	FBpp0305550	Ccalc.v2_000321-RA	42.487	193	96	2	635	815	927	1116	6.59e-39	159	FBtr0333358	Ac78C	HGNC:234	OMIM:600291	ADCY3	3	NA	NA
Ccalc.v2_000321	scaffold39.2	3292325	3307810	2.93902	2.45058	2.92381	2.76287	3.49566	1.86745	-0.0332326	4.8907	0.887	0.966	0.0631	0.0357	0.5661	0.00436333	0.00490044	0.00521815	0.00459962	0.00497793	0.00530842	0	0	FBgn0024150	FBpp0305550	Ccalc.v2_000321-RA	42.487	193	96	2	635	815	927	1116	6.59e-39	159	FBtr0333358	Ac78C	HGNC:232	OMIM:103072	ADCY1	3	610154	610154[DEAFNESS, AUTOSOMAL RECESSIVE 44; DFNB44]
Ccalc.v2_000321	scaffold39.2	3292325	3307810	2.93902	2.45058	2.92381	2.76287	3.49566	1.86745	-0.0332326	4.8907	0.887	0.966	0.0631	0.0357	0.5661	0.00436333	0.00490044	0.00521815	0.00459962	0.00497793	0.00530842	0	0	FBgn0024150	FBpp0305550	Ccalc.v2_000321-RA	51.73	549	207	7	73	601	256	766	0	582	FBtr0333358	Ac78C	HGNC:239	OMIM:103070	ADCY8	9	NA	NA
Ccalc.v2_000322	scaffold39.2	3294412	3374461	13.146	14.3007	10.4216	10.0561	9.79882	4.7902	-0.619638	7.61746	0.0264	0.109	0.0328	0.0159	0.485	0.00463701	0.00426835	0.00391041	0.00462961	0.00452599	0.0046732	0	0	FBgn0260749	FBpp0292906	Ccalc.v2_000322-RB	65.378	621	198	7	728	1342	514	1123	0	812	FBtr0303903	Utx	HGNC:12638	OMIM:400009	UTY	10	NA	NA
Ccalc.v2_000322	scaffold39.2	3294412	3374461	13.146	14.3007	10.4216	10.0561	9.79882	4.7902	-0.619638	7.61746	0.0264	0.109	0.0328	0.0159	0.485	0.00463701	0.00426835	0.00391041	0.00462961	0.00452599	0.0046732	0	0	FBgn0260749	FBpp0292906	Ccalc.v2_000322-RB	65.378	621	198	7	728	1342	514	1123	0	812	FBtr0303903	Utx	HGNC:12637	OMIM:300128	KDM6A	10	300867	300867[KABUKI SYNDROME 2; KABUK2]
Ccalc.v2_000322	scaffold39.2	3294412	3374461	13.146	14.3007	10.4216	10.0561	9.79882	4.7902	-0.619638	7.61746	0.0264	0.109	0.0328	0.0159	0.485	0.00463701	0.00426835	0.00391041	0.00462961	0.00452599	0.0046732	0	0	FBgn0260749	FBpp0292906	Ccalc.v2_000322-RB	51.553	483	196	8	17	467	4	480	1.71e-138	453	FBtr0303903	Utx	HGNC:12637	OMIM:300128	KDM6A	10	300867	300867[KABUKI SYNDROME 2; KABUK2]
Ccalc.v2_000322	scaffold39.2	3294412	3374461	13.146	14.3007	10.4216	10.0561	9.79882	4.7902	-0.619638	7.61746	0.0264	0.109	0.0328	0.0159	0.485	0.00463701	0.00426835	0.00391041	0.00462961	0.00452599	0.0046732	0	0	FBgn0260749	FBpp0292906	Ccalc.v2_000322-RB	51.553	483	196	8	17	467	4	480	1.71e-138	453	FBtr0303903	Utx	HGNC:29012	OMIM:611577	KDM6B	6	NA	NA
Ccalc.v2_000322	scaffold39.2	3294412	3374461	13.146	14.3007	10.4216	10.0561	9.79882	4.7902	-0.619638	7.61746	0.0264	0.109	0.0328	0.0159	0.485	0.00463701	0.00426835	0.00391041	0.00462961	0.00452599	0.0046732	0	0	FBgn0260749	FBpp0292906	Ccalc.v2_000322-RB	51.553	483	196	8	17	467	4	480	1.71e-138	453	FBtr0303903	Utx	HGNC:12638	OMIM:400009	UTY	10	NA	NA
Ccalc.v2_000322	scaffold39.2	3294412	3374461	13.146	14.3007	10.4216	10.0561	9.79882	4.7902	-0.619638	7.61746	0.0264	0.109	0.0328	0.0159	0.485	0.00463701	0.00426835	0.00391041	0.00462961	0.00452599	0.0046732	0	0	FBgn0260749	FBpp0292906	Ccalc.v2_000322-RB	65.378	621	198	7	728	1342	514	1123	0	812	FBtr0303903	Utx	HGNC:29012	OMIM:611577	KDM6B	6	NA	NA
Ccalc.v2_000323	scaffold39.2	3312305	3373289	NA	NA	NA	NA	NA	NA	NA	NA	NA	NA	NA	NA	NA	0.00396325	0.00338135	0.00315989	0.00366923	0.00351204	0.00374969	0	0	NA	NA	NA	NA	NA	NA	NA	NA	NA	NA	NA	NA	NA	NA	NA	NA	NA	NA	NA	NA	NA
Ccalc.v2_000324	scaffold39.2	3374885	3378154	23.7226	28.0279	24.0611	31.6704	28.2271	33.8228	0.306352	6.01217	0.027	0.11	0.105	0.0413	0.3937	0.120278	0.133656	0.141674	0.120879	0.129435	0.122202	0	0	FBgn0032200	FBpp0079675	Ccalc.v2_000324-RB	48.344	151	76	2	29	178	7	156	9.64e-46	148	FBtr0080086	CG5676	HGNC:28746	OMIM:300871	FUNDC1	7	NA	NA
Ccalc.v2_000324	scaffold39.2	3374885	3378154	23.7226	28.0279	24.0611	31.6704	28.2271	33.8228	0.306352	6.01217	0.027	0.11	0.105	0.0413	0.3937	0.120278	0.133656	0.141674	0.120879	0.129435	0.122202	0	0	FBgn0032200	FBpp0079675	Ccalc.v2_000324-RB	48.344	151	76	2	29	178	7	156	9.64e-46	148	FBtr0080086	CG5676	HGNC:24925	NA	FUNDC2	6	NA	NA
Ccalc.v2_000325	scaffold39.2	3375844	3381033	11.2834	11.1289	11.3382	10.957	10.4124	11.6219	-0.0328834	5.66589	0.786	0.918	0.0078	0.0079	1.0003	0.153509	0.175918	0.181649	0.169422	0.173077	0.178691	0	0	FBgn0036570	FBpp0075250	Ccalc.v2_000325-RA	60.666	661	253	4	1	661	1	654	0	859	FBtr0075495	IntS9	HGNC:25592	OMIM:611352	INTS9	10	NA	NA
Ccalc.v2_000326	scaffold39.2	3380852	3381743	12.0025	9.8818	9.13157	10.7346	9.01937	10.4786	-0.0368796	2.82384	0.869	0.957	0.1188	0.089	0.749	0.00949367	0.0236156	0.0241796	0.0156107	0.00785634	0.0195016	0	0	FBgn0031766	FBpp0078853	Ccalc.v2_000326-RA	40.654	214	113	8	21	223	11	221	3.93e-43	145	FBtr0079222	CG9117	HGNC:22180	NA	MBLAC1	10	NA	NA
Ccalc.v2_000327	scaffold39.2	3386669	3393307	91.8564	81.0505	87.0522	77.6333	82.412	67.8658	-0.189895	7.44493	0.136	0.342	0.0292	0.0136	0.4653	0.0582501	0.0562314	0.0511539	0.0606155	0.0546978	0.0565548	0	0	FBgn0028703	FBpp0271758	Ccalc.v2_000327-RA	67.791	652	182	9	9	639	2	646	0	833	FBtr0273250	Nhe3	HGNC:20653	OMIM:608396	SLC9A9	10	613410	613410[AUTISM, SUSCEPTIBILITY TO, 16; AUTS16]
Ccalc.v2_000327	scaffold39.2	3386669	3393307	91.8564	81.0505	87.0522	77.6333	82.412	67.8658	-0.189895	7.44493	0.136	0.342	0.0292	0.0136	0.4653	0.0582501	0.0562314	0.0511539	0.0606155	0.0546978	0.0565548	0	0	FBgn0028703	FBpp0271758	Ccalc.v2_000327-RA	67.791	652	182	9	9	639	2	646	0	833	FBtr0273250	Nhe3	HGNC:17123	OMIM:300368	SLC9A7	10	NA	NA
Ccalc.v2_000327	scaffold39.2	3386669	3393307	91.8564	81.0505	87.0522	77.6333	82.412	67.8658	-0.189895	7.44493	0.136	0.342	0.0292	0.0136	0.4653	0.0582501	0.0562314	0.0511539	0.0606155	0.0546978	0.0565548	0	0	FBgn0028703	FBpp0271758	Ccalc.v2_000327-RA	67.791	652	182	9	9	639	2	646	0	833	FBtr0273250	Nhe3	HGNC:11079	OMIM:300231	SLC9A6	10	300243	300243[MENTAL RETARDATION, X-LINKED, SYNDROMIC, CHRISTIANSON TYPE; MRXSCH]
Ccalc.v2_000328	scaffold39.2	3393063	3395842	49.8066	47.4812	50.2487	39.6756	39.2631	52.5649	-0.166014	6.75628	0.262	0.513	NA	NA	NA	0.143362	0.140895	0.136733	0.10431	0.100207	0.12434	0	0	FBgn0039930	FBpp0088286	Ccalc.v2_000328-RA	34.194	155	100	1	24	176	8	162	1.76e-29	107	FBtr0089222	CG11077	HGNC:7224	OMIM:137960	MPV17	9	256810	256810[MITOCHONDRIAL DNA DEPLETION SYNDROME 6 (HEPATOCEREBRAL TYPE); MTDPS6]
Ccalc.v2_000329	scaffold39.2	3395403	3398400	31.7363	31.3123	32.7553	32.0861	31.7402	36.9156	0.0724033	5.96513	0.566	0.784	0.0589	0.036	0.6121	0.0966184	0.114831	0.108243	0.0982795	0.103681	0.093599	0	0	FBgn0040319	FBpp0309125	Ccalc.v2_000329-RA	73.171	492	120	2	1	490	1	482	0	781	FBtr0340139	Gclc	HGNC:4311	OMIM:606857	GCLC	10	230450608446	230450[GAMMA-GLUTAMYLCYSTEINE SYNTHETASE DEFICIENCY, HEMOLYTIC ANEMIA DUE TO],608446[MYOCARDIAL INFARCTION, SUSCEPTIBILITY TO]
Ccalc.v2_000329	scaffold39.2	3395403	3398400	31.7363	31.3123	32.7553	32.0861	31.7402	36.9156	0.0724033	5.96513	0.566	0.784	0.0589	0.036	0.6121	0.0966184	0.114831	0.108243	0.0982795	0.103681	0.093599	0	0	FBgn0040319	FBpp0309125	Ccalc.v2_000329-RA	58.197	122	49	1	509	628	585	706	3.89e-39	154	FBtr0340139	Gclc	HGNC:4311	OMIM:606857	GCLC	10	230450608446	230450[GAMMA-GLUTAMYLCYSTEINE SYNTHETASE DEFICIENCY, HEMOLYTIC ANEMIA DUE TO],608446[MYOCARDIAL INFARCTION, SUSCEPTIBILITY TO]
Ccalc.v2_000330	scaffold39.2	3399472	3401343	727.758	662.749	744.959	584.183	696.624	822.086	-0.0221874	9.75133	0.893	0.968	NA	NA	NA	0.342184	0.398996	0.416218	0.338596	0.339906	0.338738	1	0	FBgn0000100	FBpp0306232	Ccalc.v2_000330-RA	82.019	317	57	0	1	317	1	317	1.11e-180	501	FBtr0334113	RpLP0	HGNC:10371	OMIM:180510	RPLP0	12	NA	NA
Ccalc.v2_000331	scaffold39.2	3401499	3403862	75.6544	84.1758	72.1508	86.2156	82.6356	94.6761	0.184099	7.56615	0.139	0.348	0.0899	0.0626	0.6966	0.429832	0.44783	0.44498	0.435168	0.355872	0.429814	0	0	FBgn0086532	FBpp0086844	Ccalc.v2_000331-RA	52.632	456	214	2	17	470	13	468	1.4e-174	499	FBtr0087731	Spt-I	HGNC:11277	OMIM:605712	SPTLC1	11	162400	162400[NEUROPATHY, HEREDITARY SENSORY AND AUTONOMIC, TYPE IA; HSAN1A]
Ccalc.v2_000332	scaffold39.2	3407838	3419525	83.0005	101.443	89.7782	120.878	90.0209	108.506	0.220084	8.58809	0.164	0.386	NA	NA	NA	0.00621947	0.00401895	0.00475681	0.00413302	0.00415338	0.00523494	0	0	FBgn0261458	FBpp0099391	Ccalc.v2_000332-RB	55.117	557	223	7	228	773	243	783	0	582	FBtr0100023	capt	HGNC:20039	NA	CAP2	9	NA	NA
Ccalc.v2_000332	scaffold39.2	3407838	3419525	83.0005	101.443	89.7782	120.878	90.0209	108.506	0.220084	8.58809	0.164	0.386	NA	NA	NA	0.00621947	0.00401895	0.00475681	0.00413302	0.00415338	0.00523494	0	0	FBgn0261458	FBpp0099391	Ccalc.v2_000332-RB	55.117	557	223	7	228	773	243	783	0	582	FBtr0100023	capt	HGNC:20040	NA	CAP1	10	NA	NA
Ccalc.v2_000333	scaffold39.2	3412023	3416976	1.06615	1.00284	0.769215	0.411894	0.373586	0.485096	-1.15601	1.75405	9.78e-06	0.000149	NA	NA	NA	0.00513454	0.00356847	0.00415327	0.00344182	0.00370389	0.00470627	0	0	NA	NA	NA	NA	NA	NA	NA	NA	NA	NA	NA	NA	NA	NA	NA	NA	NA	NA	NA	NA	NA
Ccalc.v2_000334	scaffold39.2	3420228	3427341	0.482415	0.544367	0.52589	0.368696	0.317959	0.406882	-0.503859	1.36191	0.0406	0.149	0.1466	0.1055	0.7196	0.00365016	0.00278729	0.00296664	0.00380498	0.003512	0.00357376	0	0	NA	NA	NA	NA	NA	NA	NA	NA	NA	NA	NA	NA	NA	NA	NA	NA	NA	NA	NA	NA	NA
Ccalc.v2_000335	scaffold39.2	3447245	3448004	NA	NA	NA	NA	NA	NA	NA	NA	NA	NA	NA	NA	NA	0.00446561	0.00233606	0.00160557	0.00208189	0.00292483	0.0037111	0	0	NA	NA	NA	NA	NA	NA	NA	NA	NA	NA	NA	NA	NA	NA	NA	NA	NA	NA	NA	NA	NA
Ccalc.v2_000336	scaffold39.2	3449479	3452065	6.34145	5.43845	6.05145	4.14955	3.86811	4.6546	-0.49338	3.47562	0.00533	0.0313	0.2243	0.103	0.4592	0.00267657	0.00276398	0.00281136	0.00244163	0.00242832	0.00344154	0	0	NA	NA	NA	NA	NA	NA	NA	NA	NA	NA	NA	NA	NA	NA	NA	NA	NA	NA	NA	NA	NA
Ccalc.v2_000337	scaffold39.2	3452618	3467672	27.7666	25.608	29.3465	21.8422	22.5211	24.2889	-0.269151	6.70309	0.0239	0.101	0.2244	0.0963	0.4292	0.0126176	0.0132454	0.0127373	0.0141399	0.0134628	0.0122773	0	0	FBgn0028997	FBpp0081561	Ccalc.v2_000337-RA	34.837	399	225	7	11	402	15	385	4.7e-72	246	FBtr0082083	nmdyn-D7	HGNC:20461	OMIM:613465	NME7	11	NA	NA
Ccalc.v2_000338	scaffold39.2	3461013	3463521	1.38862	2.00733	1.29751	1.37547	1.27991	0.76594	-0.439633	-0.728082	0.29	0.544	NA	NA	NA	0.00349011	0.00283853	0.00296523	0.00269046	0.00254595	0.00382456	0	0	NA	NA	NA	NA	NA	NA	NA	NA	NA	NA	NA	NA	NA	NA	NA	NA	NA	NA	NA	NA	NA
Ccalc.v2_000339	scaffold39.2	3468424	3482640	18.0503	16.9709	17.9748	13.4989	13.0968	13.5903	-0.399238	7.69303	0.000313	0.00301	0.1568	0.1451	0.9252	0.0121076	0.0163678	0.0138287	0.0159386	0.0129003	0.0142479	1	0	FBgn0033669	FBpp0301844	Ccalc.v2_000339-RC	38.911	257	123	11	9	251	13	249	3.3e-40	140	FBtr0310159	PI31	HGNC:9571	NA	PSMF1	11	NA	NA
Ccalc.v2_000340	scaffold39.2	3470346	3474541	NA	NA	NA	NA	NA	NA	NA	NA	NA	NA	0.0001	0	0.4734	0.00752823	0.0065489	0.00696056	0.00635765	0.00834095	0.00663012	0	0	FBgn0024734	FBpp0304635	Ccalc.v2_000340-RF	72.254	173	48	0	3	175	4	176	3.95e-94	271	FBtr0332358	PRL-1	HGNC:9635	OMIM:601584	PTP4A2	10	NA	NA
Ccalc.v2_000340	scaffold39.2	3470346	3474541	NA	NA	NA	NA	NA	NA	NA	NA	NA	NA	0.0001	0	0.4734	0.00752823	0.0065489	0.00696056	0.00635765	0.00834095	0.00663012	0	0	FBgn0024734	FBpp0304635	Ccalc.v2_000340-RF	72.254	173	48	0	3	175	4	176	3.95e-94	271	FBtr0332358	PRL-1	HGNC:9636	OMIM:606449	PTP4A3	7	NA	NA
Ccalc.v2_000340	scaffold39.2	3470346	3474541	NA	NA	NA	NA	NA	NA	NA	NA	NA	NA	0.0001	0	0.4734	0.00752823	0.0065489	0.00696056	0.00635765	0.00834095	0.00663012	0	0	FBgn0024734	FBpp0304635	Ccalc.v2_000340-RF	72.254	173	48	0	3	175	4	176	3.95e-94	271	FBtr0332358	PRL-1	HGNC:9634	OMIM:601585	PTP4A1	10	NA	NA
Ccalc.v2_000341	scaffold39.2	3475279	3495418	NA	NA	NA	NA	NA	NA	NA	NA	NA	NA	NA	NA	NA	0.00292636	0.00280317	0.00260672	0.00314657	0.00275204	0.0034299	0	0	NA	NA	NA	NA	NA	NA	NA	NA	NA	NA	NA	NA	NA	NA	NA	NA	NA	NA	NA	NA	NA
Ccalc.v2_000342	scaffold39.2	3495751	3498615	1.57702	1.33283	1.39168	2.02854	0.732164	0.365126	-0.45903	-0.919751	0.459	0.701	NA	NA	NA	0.00322928	0.00242822	0.00326968	0.00295725	0.00350482	0.0025876	0	0	NA	NA	NA	NA	NA	NA	NA	NA	NA	NA	NA	NA	NA	NA	NA	NA	NA	NA	NA	NA	NA
Ccalc.v2_000343	scaffold39.2	3499710	3513280	18.6739	19.7308	19.6011	20.5381	21.4695	21.0803	0.1212	7.23135	0.258	0.507	0.0336	0.0144	0.4278	0.00374499	0.00346841	0.0037905	0.00378816	0.00372305	0.00356746	0	0	FBgn0032123	FBpp0079425	Ccalc.v2_000343-RA	67.337	845	212	13	102	892	42	876	0	1118	FBtr0079827	Oatp30B	HGNC:19046	OMIM:613543	SLCO5A1	6	NA	NA
Ccalc.v2_000343	scaffold39.2	3499710	3513280	18.6739	19.7308	19.6011	20.5381	21.4695	21.0803	0.1212	7.23135	0.258	0.507	0.0336	0.0144	0.4278	0.00374499	0.00346841	0.0037905	0.00378816	0.00372305	0.00356746	0	0	FBgn0032123	FBpp0079425	Ccalc.v2_000343-RA	67.337	845	212	13	102	892	42	876	0	1118	FBtr0079827	Oatp30B	HGNC:10952	OMIM:612435	SLCO3A1	5	NA	NA
Ccalc.v2_000344	scaffold39.2	3529251	3531398	125.104	123.988	124.62	122.4	119.626	125.696	-0.0233198	7.08218	0.825	0.936	NA	NA	NA	0.169134	0.152193	0.18177	0.139432	0.1446	0.173269	0	0	FBgn0015795	FBpp0300836	Ccalc.v2_000344-RA	78.261	207	45	0	1	207	1	207	1.03e-122	346	FBtr0308612	Rab7	HGNC:9788	OMIM:602298	RAB7A	10	600882	600882[CHARCOT-MARIE-TOOTH DISEASE, AXONAL, TYPE 2B; CMT2B]
Ccalc.v2_000344	scaffold39.2	3529251	3531398	125.104	123.988	124.62	122.4	119.626	125.696	-0.0233198	7.08218	0.825	0.936	NA	NA	NA	0.169134	0.152193	0.18177	0.139432	0.1446	0.173269	0	0	FBgn0015795	FBpp0300836	Ccalc.v2_000344-RA	78.261	207	45	0	1	207	1	207	1.03e-122	346	FBtr0308612	Rab7	HGNC:9792	OMIM:300284	RAB9A	3	NA	NA
Ccalc.v2_000345	scaffold39.2	3534648	3535514	49.8462	50.2366	47.5943	47.04	43.313	51.6204	-0.0566371	5.38961	0.663	0.85	NA	NA	NA	0.337442	0.309474	0.368634	0.30089	0.30837	0.294067	1	0	NA	NA	NA	NA	NA	NA	NA	NA	NA	NA	NA	NA	NA	NA	NA	NA	NA	NA	NA	NA	NA
Ccalc.v2_000346	scaffold39.2	3536685	3550687	30.3829	35.2391	28.6862	39.1934	29.5716	35.862	0.14985	8.81108	0.346	0.602	0.036	0.0275	0.7646	0.0491989	0.0428439	0.039737	0.0416746	0.0426047	0.040418	0	0	FBgn0002791	FBpp0072065	Ccalc.v2_000346-RA	46.406	793	383	15	19	774	15	802	0	682	FBtr0072156	mr	HGNC:19989	OMIM:606946	ANAPC2	11	NA	NA
Ccalc.v2_000347	scaffold39.2	3546541	3563897	38.1236	38.922	33.2786	48.335	38.6015	31.3	0.100034	6.4784	0.574	0.79	0.0279	0.0109	0.3915	0.00419902	0.0031687	0.00311353	0.00378803	0.00348101	0.00363343	0	0	FBgn0264491	FBpp0290616	Ccalc.v2_000347-RA	73.377	308	72	6	12	315	75	376	2.31e-149	428	FBtr0301402	how	HGNC:21100	OMIM:609590	QKI	10	NA	NA
Ccalc.v2_000348	scaffold39.2	3565428	3568342	19.4621	19.2736	19.7865	18.6025	18.5248	22.3654	0.0236675	5.46616	0.861	0.953	NA	NA	NA	0.141085	0.134121	0.165761	0.140072	0.10659	0.129032	0	0	FBgn0266581	FBpp0312062	Ccalc.v2_000348-RA	76.245	522	116	3	98	618	158	672	0	829	FBtr0346345	pit	HGNC:2741	OMIM:606355	DDX18	12	NA	NA
Ccalc.v2_000349	scaffold39.2	3569524	3576639	19.9524	17.9833	18.8607	17.5464	18.5467	19.4062	-0.0334427	6.81709	0.771	0.911	NA	NA	NA	0.0971578	0.100026	0.0896476	0.0962688	0.0816968	0.0841088	0	0	NA	NA	NA	NA	NA	NA	NA	NA	NA	NA	NA	NA	NA	NA	NA	NA	NA	NA	NA	NA	NA
Ccalc.v2_000350	scaffold39.2	3576744	3582821	87.188	86.7744	85.9	78.1139	79.0931	77.5319	-0.146686	8.60206	0.207	0.447	NA	NA	NA	0.169071	0.164759	0.154734	0.111044	0.0903375	0.121432	0	0	NA	NA	NA	NA	NA	NA	NA	NA	NA	NA	NA	NA	NA	NA	NA	NA	NA	NA	NA	NA	NA
Ccalc.v2_000351	scaffold39.2	3582894	3587909	3.39541	2.7595	3.01109	3.65352	3.24347	2.78109	0.0776363	3.8945	0.67	0.855	NA	NA	NA	0.0481773	0.0617082	0.0584405	0.0591315	0.0581477	0.0644757	0	0	NA	NA	NA	NA	NA	NA	NA	NA	NA	NA	NA	NA	NA	NA	NA	NA	NA	NA	NA	NA	NA
Ccalc.v2_000352	scaffold39.2	3584655	3593066	NA	NA	NA	NA	NA	NA	NA	NA	NA	NA	NA	NA	NA	0.00735108	0.00531654	0.00643066	0.00618818	0.00678253	0.00590833	0	0	NA	NA	NA	NA	NA	NA	NA	NA	NA	NA	NA	NA	NA	NA	NA	NA	NA	NA	NA	NA	NA
Ccalc.v2_000353	scaffold39.2	3588217	3594077	32.4622	28.794	27.8449	21.8053	21.803	20.8993	-0.465972	6.14787	0.000166	0.00174	0.0419	0.025	0.5959	0.00476407	0.00247972	0.00380952	0.00315956	0.00306628	0.00289548	0	0	FBgn0016054	FBpp0307794	Ccalc.v2_000353-RA	50.713	491	234	3	24	506	9	499	1.07e-175	508	FBtr0336830	phr6-4	HGNC:2384	OMIM:601933	CRY1	4	614163	614163[DELAYED SLEEP PHASE DISORDER, SUSCEPTIBILITY TO; DSPD]
Ccalc.v2_000353	scaffold39.2	3588217	3594077	32.4622	28.794	27.8449	21.8053	21.803	20.8993	-0.465972	6.14787	0.000166	0.00174	0.0419	0.025	0.5959	0.00476407	0.00247972	0.00380952	0.00315956	0.00306628	0.00289548	0	0	FBgn0016054	FBpp0307794	Ccalc.v2_000353-RA	50.713	491	234	3	24	506	9	499	1.07e-175	508	FBtr0336830	phr6-4	HGNC:2385	OMIM:603732	CRY2	6	NA	NA
Ccalc.v2_000354	scaffold39.2	3604006	3637398	6.62248	7.7943	5.55315	19.8535	19.7057	8.50075	1.26715	5.86442	6.73e-05	0.000781	0.1541	0.0847	0.5495	0.00587343	0.00500439	0.00542142	0.00676155	0.00627479	0.00550806	0	0	FBgn0037442	FBpp0112110	Ccalc.v2_000354-RA	46.831	284	140	7	7	282	5	285	1.9e-71	250	FBtr0113198	godzilla	HGNC:10057	OMIM:609247	RNF13	8	NA	NA
Ccalc.v2_000354	scaffold39.2	3604006	3637398	6.62248	7.7943	5.55315	19.8535	19.7057	8.50075	1.26715	5.86442	6.73e-05	0.000781	0.1541	0.0847	0.5495	0.00587343	0.00500439	0.00542142	0.00676155	0.00627479	0.00550806	0	0	FBgn0037442	FBpp0112110	Ccalc.v2_000354-RA	46.831	284	140	7	7	282	5	285	1.9e-71	250	FBtr0113198	godzilla	HGNC:17726	OMIM:612063	ZNRF4	5	NA	NA
Ccalc.v2_000354	scaffold39.2	3604006	3637398	6.62248	7.7943	5.55315	19.8535	19.7057	8.50075	1.26715	5.86442	6.73e-05	0.000781	0.1541	0.0847	0.5495	0.00587343	0.00500439	0.00542142	0.00676155	0.00627479	0.00550806	0	0	FBgn0037442	FBpp0112110	Ccalc.v2_000354-RA	46.831	284	140	7	7	282	5	285	1.9e-71	250	FBtr0113198	godzilla	HGNC:24544	OMIM:610431	RNF167	8	NA	NA
Ccalc.v2_000355	scaffold39.2	3633091	3646772	25.7515	25.6585	26.2948	23.3069	22.5817	27.858	-0.0754308	8.36723	0.572	0.788	NA	NA	NA	0.099908	0.0951508	0.0928598	0.0995489	0.101402	0.10175	0	0	FBgn0028837	FBpp0083658	Ccalc.v2_000355-RD	63.548	310	113	0	29	338	31	340	4.26e-155	439	FBtr0084265	CSN6	HGNC:21749	OMIM:614729	COPS6	10	NA	NA
Ccalc.v2_000356	scaffold39.2	3639464	3641629	NA	NA	NA	NA	NA	NA	NA	NA	NA	NA	0.2016	0.1533	0.7604	0.0554574	0.0494951	0.0511482	0.0442673	0.0400306	0.0422634	0	0	FBgn0067629	FBpp0082458	Ccalc.v2_000356-RA	35.738	305	145	14	378	650	60	345	1.98e-28	117	FBtr0082999	CG33332	HGNC:20298	NA	GPALPP1	9	NA	NA
Ccalc.v2_000357	scaffold39.2	3641944	3643056	NA	NA	NA	NA	NA	NA	NA	NA	NA	NA	0.1062	0.0833	0.7841	0.220509	0.241206	0.214286	0.221854	0.221394	0.255273	0	0	FBgn0067628	FBpp0082457	Ccalc.v2_000357-RA	43.787	338	165	8	11	328	6	338	6.85e-80	248	FBtr0082998	CG33331	HGNC:25187	OMIM:614948	TAMM41	10	NA	NA
Ccalc.v2_000358	scaffold39.2	3646613	3653525	24.3405	23.7022	24.6226	19.7523	19.6053	16.7713	-0.372589	6.46072	0.00244	0.0168	0.1404	0.0711	0.5062	0.0249199	0.0273984	0.0228661	0.025428	0.0201754	0.0259386	0	0	NA	NA	NA	NA	NA	NA	NA	NA	NA	NA	NA	NA	NA	NA	NA	NA	NA	NA	NA	NA	NA
Ccalc.v2_000359	scaffold39.2	3654218	3674390	33.4345	25.9105	25.5748	30.6637	30.8243	23.6007	0.00284898	8.44067	0.987	1	0.0513	0.0287	0.5605	0.0286514	0.0234749	0.024878	0.0229844	0.0254963	0.0240916	0	0	NA	NA	NA	NA	NA	NA	NA	NA	NA	NA	NA	NA	NA	NA	NA	NA	NA	NA	NA	NA	NA
Ccalc.v2_000360	scaffold39.2	3655462	3665164	0.343523	0.351746	0.280861	0.0451921	0.22428	0.0894775	-1.39356	-2.0813	0.0354	0.135	NA	NA	NA	0.0307274	0.0289232	0.0264337	0.0242149	0.0250926	0.0277476	0	0	NA	NA	NA	NA	NA	NA	NA	NA	NA	NA	NA	NA	NA	NA	NA	NA	NA	NA	NA	NA	NA
Ccalc.v2_000361	scaffold39.2	3671601	3675376	1.14172	1.12023	1.26376	1.41418	1.70641	1.41829	0.362739	2.33813	0.0879	0.254	0.0575	0.0512	0.8889	0.0962869	0.0728984	0.0854809	0.0829659	0.0933562	0.0825921	0	0	FBgn0036686	FBpp0075034	Ccalc.v2_000361-RA	67.374	377	115	1	35	403	39	415	2.75e-177	554	FBtr0075274	CG7728	HGNC:23505	OMIM:611448	BMS1	10	107600	107600[APLASIA CUTIS CONGENITA, NONSYNDROMIC; ACC]
Ccalc.v2_000361	scaffold39.2	3671601	3675376	1.14172	1.12023	1.26376	1.41418	1.70641	1.41829	0.362739	2.33813	0.0879	0.254	0.0575	0.0512	0.8889	0.0962869	0.0728984	0.0854809	0.0829659	0.0933562	0.0825921	0	0	FBgn0036686	FBpp0075034	Ccalc.v2_000361-RA	49.444	720	302	10	552	1211	442	1159	0	666	FBtr0075274	CG7728	HGNC:23505	OMIM:611448	BMS1	10	107600	107600[APLASIA CUTIS CONGENITA, NONSYNDROMIC; ACC]
Ccalc.v2_000362	scaffold78.2	797	1520	83.3404	86.2255	83.6997	77.4945	82.4871	98.7259	0.0307801	5.79077	0.826	0.936	0.1681	0.4096	2.4361	0.0993443	0.0985037	0.0972516	0.100244	0.0966102	0.121057	0	0	FBgn0036853	FBpp0312166	Ccalc.v2_000362-RA	53.623	138	64	0	76	213	61	198	1.75e-43	145	FBtr0346548	mRpL21	HGNC:14479	OMIM:611834	MRPL21	9	NA	NA
Ccalc.v2_000363	scaffold78.2	2185	7155	132.781	141.539	120.422	187.045	195.952	159.345	0.458485	6.98379	0.000519	0.00464	0.221	0.1464	0.6625	0.00295067	0.00288781	0.0027416	0.00316975	0.00297632	0.00267846	0	0	FBgn0027865	FBpp0303197	Ccalc.v2_000363-RA	42.125	273	149	6	1	269	1	268	3.47e-73	225	FBtr0330164	Tsp96F	HGNC:1701	OMIM:186845	CD81	3	613496	613496[IMMUNODEFICIENCY, COMMON VARIABLE, 6; CVID6]
Ccalc.v2_000363	scaffold78.2	2185	7155	132.781	141.539	120.422	187.045	195.952	159.345	0.458485	6.98379	0.000519	0.00464	0.221	0.1464	0.6625	0.00295067	0.00288781	0.0027416	0.00316975	0.00297632	0.00267846	0	0	FBgn0027865	FBpp0303197	Ccalc.v2_000363-RA	42.125	273	149	6	1	269	1	268	3.47e-73	225	FBtr0330164	Tsp96F	HGNC:6210	OMIM:600623	CD82	3	176807	176807[PROSTATE CANCER]
Ccalc.v2_000364	scaffold78.2	8577	8930	346.987	350.188	337.448	516.072	552.124	506.778	0.606291	6.42932	9.8e-08	2.46e-06	NA	NA	NA	0.0111111	0	0.00628931	0.00771208	0.00516796	0.003663	0	0	NA	NA	NA	NA	NA	NA	NA	NA	NA	NA	NA	NA	NA	NA	NA	NA	NA	NA	NA	NA	NA
Ccalc.v2_000365	scaffold78.2	10196	13222	14.78	12.4175	14.7545	19.9423	15.7032	19.2158	0.384064	2.08148	0.0928	0.263	NA	NA	NA	0.00300413	0.00308642	0.00293485	0.00428516	0.00373748	0.00220438	0	0	NA	NA	NA	NA	NA	NA	NA	NA	NA	NA	NA	NA	NA	NA	NA	NA	NA	NA	NA	NA	NA
Ccalc.v2_000366	scaffold78.2	10802	13913	6.30808	5.16726	5.95969	9.66325	7.10199	8.17882	0.513344	1.74543	0.0383	0.142	NA	NA	NA	0.0024895	0.00285551	0.00319543	0.00317808	0.00279756	0.00251423	0	0	NA	NA	NA	NA	NA	NA	NA	NA	NA	NA	NA	NA	NA	NA	NA	NA	NA	NA	NA	NA	NA
Ccalc.v2_000367	scaffold78.2	13277	14639	14.6286	13.9718	13.5683	22.8672	17.1352	19.5559	0.498042	4.36562	0.00218	0.0152	NA	NA	NA	0.00329567	0.00393959	0.00414594	0.0042707	0.00569521	0.00469005	0	0	FBgn0037956	FBpp0288869	Ccalc.v2_000367-RA	45.431	394	180	3	40	398	26	419	4.8e-117	347	FBtr0299594	CG6959	HGNC:12004	OMIM:190920	TPBG	4	NA	NA
Ccalc.v2_000368	scaffold78.2	15121	17090	3.8989	4.11958	4.50964	5.01963	4.92297	5.2059	0.273186	3.00203	0.137	0.344	0.2169	0.1776	0.819	0.00617746	0.0044807	0.00811688	0.00532959	0.00583269	0.00577756	0	0	NA	NA	NA	NA	NA	NA	NA	NA	NA	NA	NA	NA	NA	NA	NA	NA	NA	NA	NA	NA	NA
Ccalc.v2_000369	scaffold78.2	17325	32668	66.4296	77.326	62.8108	77.7964	71.7447	70.0151	0.0880774	8.39349	0.517	0.749	0.1946	0.1104	0.5673	0.00460117	0.00489389	0.00448136	0.00458166	0.00413659	0.00458028	0	0	FBgn0027594	FBpp0072681	Ccalc.v2_000369-RA	47.394	1017	481	15	3	1001	2	982	0	917	FBtr0072799	drpr	HGNC:33631	OMIM:610278	PEAR1	6	NA	NA
Ccalc.v2_000369	scaffold78.2	17325	32668	66.4296	77.326	62.8108	77.7964	71.7447	70.0151	0.0880774	8.39349	0.517	0.749	0.1946	0.1104	0.5673	0.00460117	0.00489389	0.00448136	0.00458166	0.00413659	0.00458028	0	0	FBgn0027594	FBpp0072681	Ccalc.v2_000369-RA	47.394	1017	481	15	3	1001	2	982	0	917	FBtr0072799	drpr	HGNC:3232	OMIM:604266	MEGF6	3	NA	NA
Ccalc.v2_000369	scaffold78.2	17325	32668	66.4296	77.326	62.8108	77.7964	71.7447	70.0151	0.0880774	8.39349	0.517	0.749	0.1946	0.1104	0.5673	0.00460117	0.00489389	0.00448136	0.00458166	0.00413659	0.00458028	0	0	FBgn0027594	FBpp0072681	Ccalc.v2_000369-RA	47.394	1017	481	15	3	1001	2	982	0	917	FBtr0072799	drpr	HGNC:29634	OMIM:612453	MEGF10	10	614399	614399[MYOPATHY, AREFLEXIA, RESPIRATORY DISTRESS, AND DYSPHAGIA, EARLY-ONSET; EMARDD]
Ccalc.v2_000369	scaffold78.2	17325	32668	66.4296	77.326	62.8108	77.7964	71.7447	70.0151	0.0880774	8.39349	0.517	0.749	0.1946	0.1104	0.5673	0.00460117	0.00489389	0.00448136	0.00458166	0.00413659	0.00458028	0	0	FBgn0027594	FBpp0072681	Ccalc.v2_000369-RA	47.394	1017	481	15	3	1001	2	982	0	917	FBtr0072799	drpr	HGNC:29635	OMIM:612454	MEGF11	10	NA	NA
Ccalc.v2_000370	scaffold78.2	18438	29528	10.5565	9.5948	10.1511	10.8943	10.9203	7.58153	-0.0448339	1.6927	0.871	0.958	NA	NA	NA	0.0046031	0.00531638	0.00440796	0.00436312	0.00408003	0.00463127	0	0	NA	NA	NA	NA	NA	NA	NA	NA	NA	NA	NA	NA	NA	NA	NA	NA	NA	NA	NA	NA	NA
Ccalc.v2_000371	scaffold78.2	32740	35204	125.436	118.951	127.856	86.1831	92.3154	91.6475	-0.462556	7.67641	4.06e-05	0.000503	0.0543	0.0581	1.0704	0.133067	0.157473	0.181208	0.139054	0.123104	0.138102	1	0	FBgn0001124	FBpp0086371	Ccalc.v2_000371-RA	58.805	318	131	0	1	318	84	401	1.88e-141	406	FBtr0087232	Got1	HGNC:4433	OMIM:138150	GOT2	4	NA	NA
Ccalc.v2_000371	scaffold78.2	32740	35204	125.436	118.951	127.856	86.1831	92.3154	91.6475	-0.462556	7.67641	4.06e-05	0.000503	0.0543	0.0581	1.0704	0.133067	0.157473	0.181208	0.139054	0.123104	0.138102	1	0	FBgn0001124	FBpp0086371	Ccalc.v2_000371-RA	58.805	318	131	0	1	318	84	401	1.88e-141	406	FBtr0087232	Got1	HGNC:28487	NA	GOT1L1	4	NA	NA
Ccalc.v2_000371	scaffold78.2	32740	35204	125.436	118.951	127.856	86.1831	92.3154	91.6475	-0.462556	7.67641	4.06e-05	0.000503	0.0543	0.0581	1.0704	0.133067	0.157473	0.181208	0.139054	0.123104	0.138102	1	0	FBgn0001124	FBpp0086371	Ccalc.v2_000371-RA	58.805	318	131	0	1	318	84	401	1.88e-141	406	FBtr0087232	Got1	HGNC:4432	OMIM:138180	GOT1	10	614419	614419[ASPARTATE AMINOTRANSFERASE, SERUM LEVEL OF, QUANTITATIVE TRAIT LOCUS 1]
Ccalc.v2_000372	scaffold78.2	37414	37861	66.038	61.5657	60.9067	62.0498	62.6083	70.2026	0.047741	4.09827	0.755	0.903	0.1108	0.6721	6.0659	0.0754717	0.104938	0.109049	0.123746	0.0995792	0.0990099	0	0	FBgn0052448	FBpp0292340	Ccalc.v2_000372-RA	50	32	16	0	5	36	3	34	4.14e-07	43.9	FBtr0303248	CG32448	HGNC:21401	NA	SMIM8	8	NA	NA
Ccalc.v2_000373	scaffold78.2	38272	39022	92.4917	89.478	86.2567	62.6037	71.0059	78.5519	-0.338161	5.4602	0.0132	0.0644	0.0187	0.0204	1.0907	0.176341	0.221967	0.183111	0.182425	0.175968	0.15956	0	0	FBgn0034232	FBpp0086096	Ccalc.v2_000373-RA	65.746	181	62	0	1	181	1	181	2.75e-87	254	FBtr0086940	CG4866	HGNC:14497	OMIM:612980	IMP3	10	NA	NA
Ccalc.v2_000374	scaffold78.2	42263	47121	87.4768	83.0468	88.8763	72.1583	81.4165	72.7703	-0.196713	7.62648	0.0924	0.262	0.0287	0.0336	1.1681	0.0811119	0.0775097	0.0786774	0.0905241	0.0858844	0.0890956	0	0	FBgn0003076	FBpp0075247	Ccalc.v2_000374-RF	65.062	561	194	2	4	564	2	560	0	761	FBtr0075492	Pgm	HGNC:8905	OMIM:171900	PGM1	11	614921	614921[CONGENITAL DISORDER OF GLYCOSYLATION, TYPE It; CDG1T]
Ccalc.v2_000374	scaffold78.2	42263	47121	87.4768	83.0468	88.8763	72.1583	81.4165	72.7703	-0.196713	7.62648	0.0924	0.262	0.0287	0.0336	1.1681	0.0811119	0.0775097	0.0786774	0.0905241	0.0858844	0.0890956	0	0	FBgn0003076	FBpp0075247	Ccalc.v2_000374-RF	65.062	561	194	2	4	564	2	560	0	761	FBtr0075492	Pgm	HGNC:8908	OMIM:600981	PGM5	8	NA	NA
Ccalc.v2_000375	scaffold78.2	45546	58403	59.927	66.1339	58.5987	55.5823	57.4255	48.0999	-0.196774	8.09301	0.133	0.336	0.016	0.0128	0.7994	0.108364	0.0956578	0.0921114	0.0969575	0.103656	0.0894956	0	0	FBgn0004397	FBpp0309623	Ccalc.v2_000375-RA	64.481	732	228	4	548	1277	20	721	0	940	FBtr0342771	Vinc	HGNC:12665	OMIM:193065	VCL	10	611407613255	611407[CARDIOMYOPATHY, DILATED, 1W; CMD1W],613255[CARDIOMYOPATHY, FAMILIAL HYPERTROPHIC, 15; CMH15]
Ccalc.v2_000375	scaffold78.2	45546	58403	59.927	66.1339	58.5987	55.5823	57.4255	48.0999	-0.196774	8.09301	0.133	0.336	0.016	0.0128	0.7994	0.108364	0.0956578	0.0921114	0.0969575	0.103656	0.0894956	0	0	FBgn0004397	FBpp0309623	Ccalc.v2_000375-RA	78.061	196	36	4	1390	1578	766	961	3.24e-85	301	FBtr0342771	Vinc	HGNC:12665	OMIM:193065	VCL	10	611407613255	611407[CARDIOMYOPATHY, DILATED, 1W; CMD1W],613255[CARDIOMYOPATHY, FAMILIAL HYPERTROPHIC, 15; CMH15]
Ccalc.v2_000376	scaffold78.2	49353	50378	45.5169	45.2666	47.1353	44.6253	49.8785	63.0693	0.192107	5.11234	0.233	0.482	0.0667	0.0679	1.017	0.592317	0.559423	0.567839	0.548891	0.539326	0.544734	0	0	FBgn0038871	FBpp0312515	Ccalc.v2_000376-RA	49.718	177	84	3	1	172	28	204	1.17e-61	189	FBtr0347217	CG3337	HGNC:27029	NA	FAM173B	8	NA	NA
Ccalc.v2_000376	scaffold78.2	49353	50378	45.5169	45.2666	47.1353	44.6253	49.8785	63.0693	0.192107	5.11234	0.233	0.482	0.0667	0.0679	1.017	0.592317	0.559423	0.567839	0.548891	0.539326	0.544734	0	0	FBgn0038871	FBpp0312515	Ccalc.v2_000376-RA	49.718	177	84	3	1	172	28	204	1.17e-61	189	FBtr0347217	CG3337	HGNC:14152	NA	FAM173A	7	NA	NA
Ccalc.v2_000377	scaffold78.2	50637	77451	25.4589	26.202	23.9687	21.3752	22.2477	20.931	-0.228341	7.37379	0.0391	0.145	NA	NA	NA	0.0663719	0.0608687	0.0616907	0.0621357	0.060892	0.0623906	0	0	FBgn0002989	FBpp0077357	Ccalc.v2_000377-RA	54.884	778	305	11	1	766	1	744	0	857	FBtr0077673	okr	HGNC:9826	OMIM:603615	RAD54L	12	114480605027	114480[BREAST CANCER],605027[LYMPHOMA, NON-HODGKIN, FAMILIAL]
Ccalc.v2_000378	scaffold78.2	63950	68597	22.9692	21.7613	21.8184	17.6585	15.9168	19.2819	-0.33233	6.32213	0.00842	0.0453	0.1461	0.2531	1.7318	0.0368653	0.033012	0.0405186	0.0409572	0.0410534	0.0464433	0	0	FBgn0035271	FBpp0072674	Ccalc.v2_000378-RA	64.615	65	7	1	3	51	2	66	1.64e-21	81.6	FBtr0072791	CG2021	HGNC:20471	OMIM:607288	LSM8	11	NA	NA
Ccalc.v2_000379	scaffold78.2	77921	79116	27.2535	27.5451	27.0988	24.2143	24.8494	20.1659	-0.242345	4.72048	0.0887	0.255	NA	NA	NA	0.328763	0.334897	0.338798	0.29235	0.287084	0.31978	0	0	FBgn0032750	FBpp0080694	Ccalc.v2_000379-RA	43.939	330	170	6	6	320	11	340	1.07e-99	300	FBtr0081150	CG10495	HGNC:21517	NA	DUS4L	10	NA	NA
Ccalc.v2_000380	scaffold78.2	79265	81655	47.6186	50.9624	47.7316	41.8903	42.9884	43.5477	-0.187906	6.21246	0.101	0.278	0.1195	0.1192	0.9973	0.12821	0.151755	0.139365	0.125368	0.123651	0.141796	0	0	NA	NA	NA	NA	NA	NA	NA	NA	NA	NA	NA	NA	NA	NA	NA	NA	NA	NA	NA	NA	NA
Ccalc.v2_000381	scaffold78.2	81848	83835	44.8238	40.6835	44.0662	31.8202	34.8946	38.6988	-0.29787	5.97477	0.0243	0.102	0.0726	0.0815	1.1216	0.21978	0.18525	0.191154	0.171239	0.178719	0.18148	0	1	FBgn0265351	FBpp0081352	Ccalc.v2_000381-RA	57.764	322	136	0	5	326	9	330	1.41e-133	384	FBtr0081863	nac	HGNC:20197	OMIM:605881	SLC35C1	11	266265	266265[CONGENITAL DISORDER OF GLYCOSYLATION, TYPE IIc; CDG2C]
Ccalc.v2_000382	scaffold78.2	83894	86249	NA	NA	NA	NA	NA	NA	NA	NA	NA	NA	NA	NA	NA	0.335967	0.336415	0.303312	0.25729	0.247174	0.277753	0	0	NA	NA	NA	NA	NA	NA	NA	NA	NA	NA	NA	NA	NA	NA	NA	NA	NA	NA	NA	NA	NA
Ccalc.v2_000383	scaffold78.2	83934	93205	4.6929	4.44195	4.97429	4.469	4.34164	4.83638	-0.0484838	5.26898	0.706	0.876	0.036	0.0361	1.0037	0.160721	0.153206	0.129056	0.124605	0.126014	0.132419	0	0	NA	NA	NA	NA	NA	NA	NA	NA	NA	NA	NA	NA	NA	NA	NA	NA	NA	NA	NA	NA	NA
Ccalc.v2_000384	scaffold78.2	89011	91656	NA	NA	NA	NA	NA	NA	NA	NA	NA	NA	0.0184	1.1262	61.2734	0.285414	0.287867	0.25471	0.241319	0.230396	0.271491	0	0	FBgn0038984	FBpp0306628	Ccalc.v2_000384-RC	74.084	382	88	2	23	403	73	444	0	593	FBtr0334561	AdipoR	HGNC:24040	OMIM:607945	ADIPOR1	11	NA	NA
Ccalc.v2_000384	scaffold78.2	89011	91656	NA	NA	NA	NA	NA	NA	NA	NA	NA	NA	0.0184	1.1262	61.2734	0.285414	0.287867	0.25471	0.241319	0.230396	0.271491	0	0	FBgn0038984	FBpp0306628	Ccalc.v2_000384-RC	74.084	382	88	2	23	403	73	444	0	593	FBtr0334561	AdipoR	HGNC:24041	OMIM:607946	ADIPOR2	10	NA	NA
Ccalc.v2_000385	scaffold78.2	93684	94878	NA	NA	NA	NA	NA	NA	NA	NA	NA	NA	0.0069	0.0097	1.3985	0.38004	0.417534	0.423907	0.429993	0.388177	0.408397	0	0	FBgn0003449	FBpp0070716	Ccalc.v2_000385-RB	72.727	231	48	2	3	233	1	216	1.06e-100	291	FBtr0070748	snf	HGNC:11155	OMIM:603520	SNRPB2	8	NA	NA
Ccalc.v2_000385	scaffold78.2	93684	94878	NA	NA	NA	NA	NA	NA	NA	NA	NA	NA	0.0069	0.0097	1.3985	0.38004	0.417534	0.423907	0.429993	0.388177	0.408397	0	0	FBgn0003449	FBpp0070716	Ccalc.v2_000385-RB	72.727	231	48	2	3	233	1	216	1.06e-100	291	FBtr0070748	snf	HGNC:11151	OMIM:182285	SNRPA	9	NA	NA
Ccalc.v2_000386	scaffold78.2	93686	95955	12.683	12.8959	11.9356	11.5026	11.3538	12.9464	-0.0669696	4.7231	0.621	0.823	NA	NA	NA	0.282754	0.317528	0.309524	0.306613	0.274553	0.308698	0	0	NA	NA	NA	NA	NA	NA	NA	NA	NA	NA	NA	NA	NA	NA	NA	NA	NA	NA	NA	NA	NA
Ccalc.v2_000387	scaffold78.2	96028	105927	15.0257	15.3682	14.7447	15.7117	15.4483	15.7106	0.054385	7.22671	0.607	0.813	NA	NA	NA	0.0741296	0.0692874	0.0753408	0.0660031	0.0607498	0.0588719	0	0	FBgn0039765	FBpp0084989	Ccalc.v2_000387-RA	51.639	122	59	0	32	153	19	140	2.59e-44	142	FBtr0085625	mRpS18C	HGNC:16633	OMIM:611983	MRPS18C	10	NA	NA
Ccalc.v2_000388	scaffold78.2	97116	98270	NA	NA	NA	NA	NA	NA	NA	NA	NA	NA	0.0853	0.0942	1.104	0.355971	0.341192	0.385982	0.363789	0.360083	0.32667	0	0	FBgn0037341	FBpp0288654	Ccalc.v2_000388-RA	50	222	99	2	27	236	85	306	4.83e-74	230	FBtr0290215	CG12746	HGNC:23531	NA	PLPP4	9	NA	NA
Ccalc.v2_000388	scaffold78.2	97116	98270	NA	NA	NA	NA	NA	NA	NA	NA	NA	NA	0.0853	0.0942	1.104	0.355971	0.341192	0.385982	0.363789	0.360083	0.32667	0	0	FBgn0037341	FBpp0288654	Ccalc.v2_000388-RA	50	222	99	2	27	236	85	306	4.83e-74	230	FBtr0290215	CG12746	HGNC:25026	OMIM:610626	PLPP5	11	NA	NA
Ccalc.v2_000389	scaffold78.2	99152	104564	NA	NA	NA	NA	NA	NA	NA	NA	NA	NA	NA	NA	NA	0.0151303	0.0142123	0.0134951	0.0126133	0.0133017	0.0109481	0	0	FBgn0283468	FBpp0306059	Ccalc.v2_000389-RA	79.693	522	88	4	1	521	1	505	0	862	FBtr0333931	slmb	HGNC:13607	OMIM:605651	FBXW11	9	NA	NA
Ccalc.v2_000389	scaffold78.2	99152	104564	NA	NA	NA	NA	NA	NA	NA	NA	NA	NA	NA	NA	NA	0.0151303	0.0142123	0.0134951	0.0126133	0.0133017	0.0109481	0	0	FBgn0283468	FBpp0306059	Ccalc.v2_000389-RA	79.693	522	88	4	1	521	1	505	0	862	FBtr0333931	slmb	HGNC:1144	OMIM:603482	BTRC	9	NA	NA
Ccalc.v2_000390	scaffold78.2	105964	107795	17.1596	19.0472	17.0022	17.4938	15.7396	18.2982	-0.0455996	4.89271	0.737	0.894	0.0245	0.0218	0.8921	0.0701019	0.0583363	0.0510544	0.0660025	0.056545	0.0379747	0	0	NA	NA	NA	NA	NA	NA	NA	NA	NA	NA	NA	NA	NA	NA	NA	NA	NA	NA	NA	NA	NA
Ccalc.v2_000391	scaffold78.2	113392	121075	15.1382	13.1581	15.4487	17.1647	17.0051	12.2138	0.0843663	7.17269	0.605	0.812	0.098	0.1245	1.27	0.0425005	0.0455858	0.0432309	0.0422444	0.0339647	0.0441808	0	0	FBgn0083960	FBpp0110135	Ccalc.v2_000391-RC	28.81	1739	1094	32	56	1746	21	1663	0	700	FBtr0110838	CG34124	HGNC:25631	OMIM:617559	CFAP44	9	617593	617593[SPERMATOGENIC FAILURE 20; SPGF20]
Ccalc.v2_000392	scaffold78.2	121237	127025	23.3265	24.9975	22.3063	23.3509	22.7806	27.2875	0.0560403	6.87697	0.656	0.847	NA	NA	NA	0.0821417	0.0797286	0.0744435	0.0609871	0.0592737	0.0659822	0	0	FBgn0043012	FBpp0083502	Ccalc.v2_000392-RA	87.838	148	5	1	29	176	8	142	7.24e-90	259	FBtr0084103	AP-2sigma	HGNC:565	OMIM:602242	AP2S1	11	600740	600740[HYPOCALCIURIC HYPERCALCEMIA, FAMILIAL, TYPE III; HHC3]
Ccalc.v2_000393	scaffold78.2	122919	126622	NA	NA	NA	NA	NA	NA	NA	NA	NA	NA	0.017	0.0746	4.3935	0.00776302	0.0102249	0.00687916	0.00781133	0.00901967	0.011098	0	0	NA	NA	NA	NA	NA	NA	NA	NA	NA	NA	NA	NA	NA	NA	NA	NA	NA	NA	NA	NA	NA
Ccalc.v2_000394	scaffold78.2	127860	135679	21.5149	24.2551	20.8556	20.6256	22.1134	25.5302	0.0353118	7.38794	0.792	0.921	NA	NA	NA	0.0138367	0.015071	0.0125668	0.0214724	0.0192715	0.0172949	0	0	FBgn0261791	FBpp0111906	Ccalc.v2_000394-RA	80.263	76	15	0	1	76	1	76	9.04e-44	135	FBtr0112993	SNRPG	HGNC:11163	OMIM:603542	SNRPG	10	NA	NA
Ccalc.v2_000395	scaffold78.2	131059	175684	4.93815	5.37785	4.5608	5.38936	6.45251	3.41411	0.0365688	4.84474	0.877	0.961	0.097	0.0456	0.4702	0.00340118	0.00318005	0.00339032	0.00324419	0.00314927	0.00330518	0	0	FBgn0265140	FBpp0290713	Ccalc.v2_000395-RA	30.567	494	215	21	990	1448	802	1202	5.83e-21	101	FBtr0301498	Meltrin	HGNC:200	OMIM:603713	ADAM21	3	NA	NA
Ccalc.v2_000395	scaffold78.2	131059	175684	4.93815	5.37785	4.5608	5.38936	6.45251	3.41411	0.0365688	4.84474	0.877	0.961	0.097	0.0456	0.4702	0.00340118	0.00318005	0.00339032	0.00324419	0.00314927	0.00330518	0	0	FBgn0265140	FBpp0290713	Ccalc.v2_000395-RA	30.567	494	215	21	990	1448	802	1202	5.83e-21	101	FBtr0301498	Meltrin	HGNC:199	OMIM:603712	ADAM20	3	NA	NA
Ccalc.v2_000395	scaffold78.2	131059	175684	4.93815	5.37785	4.5608	5.38936	6.45251	3.41411	0.0365688	4.84474	0.877	0.961	0.097	0.0456	0.4702	0.00340118	0.00318005	0.00339032	0.00324419	0.00314927	0.00330518	0	0	FBgn0265140	FBpp0290713	Ccalc.v2_000395-RA	51.938	774	320	15	46	776	47	811	0	846	FBtr0301498	Meltrin	HGNC:216	OMIM:602713	ADAM9	4	612775	612775[CONE-ROD DYSTROPHY 9; CORD9]
Ccalc.v2_000395	scaffold78.2	131059	175684	4.93815	5.37785	4.5608	5.38936	6.45251	3.41411	0.0365688	4.84474	0.877	0.961	0.097	0.0456	0.4702	0.00340118	0.00318005	0.00339032	0.00324419	0.00314927	0.00330518	0	0	FBgn0265140	FBpp0290713	Ccalc.v2_000395-RA	51.938	774	320	15	46	776	47	811	0	846	FBtr0301498	Meltrin	HGNC:200	OMIM:603713	ADAM21	3	NA	NA
Ccalc.v2_000395	scaffold78.2	131059	175684	4.93815	5.37785	4.5608	5.38936	6.45251	3.41411	0.0365688	4.84474	0.877	0.961	0.097	0.0456	0.4702	0.00340118	0.00318005	0.00339032	0.00324419	0.00314927	0.00330518	0	0	FBgn0265140	FBpp0290713	Ccalc.v2_000395-RA	30.567	494	215	21	990	1448	802	1202	5.83e-21	101	FBtr0301498	Meltrin	HGNC:215	OMIM:602267	ADAM8	6	NA	NA
Ccalc.v2_000395	scaffold78.2	131059	175684	4.93815	5.37785	4.5608	5.38936	6.45251	3.41411	0.0365688	4.84474	0.877	0.961	0.097	0.0456	0.4702	0.00340118	0.00318005	0.00339032	0.00324419	0.00314927	0.00330518	0	0	FBgn0265140	FBpp0290713	Ccalc.v2_000395-RA	51.938	774	320	15	46	776	47	811	0	846	FBtr0301498	Meltrin	HGNC:199	OMIM:603712	ADAM20	3	NA	NA
Ccalc.v2_000395	scaffold78.2	131059	175684	4.93815	5.37785	4.5608	5.38936	6.45251	3.41411	0.0365688	4.84474	0.877	0.961	0.097	0.0456	0.4702	0.00340118	0.00318005	0.00339032	0.00324419	0.00314927	0.00330518	0	0	FBgn0265140	FBpp0290713	Ccalc.v2_000395-RA	51.938	774	320	15	46	776	47	811	0	846	FBtr0301498	Meltrin	HGNC:189	OMIM:155120	ADAM11	3	NA	NA
Ccalc.v2_000395	scaffold78.2	131059	175684	4.93815	5.37785	4.5608	5.38936	6.45251	3.41411	0.0365688	4.84474	0.877	0.961	0.097	0.0456	0.4702	0.00340118	0.00318005	0.00339032	0.00324419	0.00314927	0.00330518	0	0	FBgn0265140	FBpp0290713	Ccalc.v2_000395-RA	30.567	494	215	21	990	1448	802	1202	5.83e-21	101	FBtr0301498	Meltrin	HGNC:208	OMIM:604779	ADAM30	3	NA	NA
Ccalc.v2_000395	scaffold78.2	131059	175684	4.93815	5.37785	4.5608	5.38936	6.45251	3.41411	0.0365688	4.84474	0.877	0.961	0.097	0.0456	0.4702	0.00340118	0.00318005	0.00339032	0.00324419	0.00314927	0.00330518	0	0	FBgn0265140	FBpp0290713	Ccalc.v2_000395-RA	30.567	494	215	21	990	1448	802	1202	5.83e-21	101	FBtr0301498	Meltrin	HGNC:15478	OMIM:607114	ADAM33	5	NA	NA
Ccalc.v2_000395	scaffold78.2	131059	175684	4.93815	5.37785	4.5608	5.38936	6.45251	3.41411	0.0365688	4.84474	0.877	0.961	0.097	0.0456	0.4702	0.00340118	0.00318005	0.00339032	0.00324419	0.00314927	0.00330518	0	0	FBgn0265140	FBpp0290713	Ccalc.v2_000395-RA	51.938	774	320	15	46	776	47	811	0	846	FBtr0301498	Meltrin	HGNC:214	OMIM:607310	ADAM7	4	NA	NA
Ccalc.v2_000395	scaffold78.2	131059	175684	4.93815	5.37785	4.5608	5.38936	6.45251	3.41411	0.0365688	4.84474	0.877	0.961	0.097	0.0456	0.4702	0.00340118	0.00318005	0.00339032	0.00324419	0.00314927	0.00330518	0	0	FBgn0265140	FBpp0290713	Ccalc.v2_000395-RA	51.938	774	320	15	46	776	47	811	0	846	FBtr0301498	Meltrin	HGNC:16299	OMIM:606393	ADAMDEC1	3	NA	NA
Ccalc.v2_000395	scaffold78.2	131059	175684	4.93815	5.37785	4.5608	5.38936	6.45251	3.41411	0.0365688	4.84474	0.877	0.961	0.097	0.0456	0.4702	0.00340118	0.00318005	0.00339032	0.00324419	0.00314927	0.00330518	0	0	FBgn0265140	FBpp0290713	Ccalc.v2_000395-RA	30.567	494	215	21	990	1448	802	1202	5.83e-21	101	FBtr0301498	Meltrin	HGNC:193	OMIM:605548	ADAM15	6	NA	NA
Ccalc.v2_000395	scaffold78.2	131059	175684	4.93815	5.37785	4.5608	5.38936	6.45251	3.41411	0.0365688	4.84474	0.877	0.961	0.097	0.0456	0.4702	0.00340118	0.00318005	0.00339032	0.00324419	0.00314927	0.00330518	0	0	FBgn0265140	FBpp0290713	Ccalc.v2_000395-RA	30.567	494	215	21	990	1448	802	1202	5.83e-21	101	FBtr0301498	Meltrin	HGNC:206	OMIM:606188	ADAM28	5	NA	NA
Ccalc.v2_000395	scaffold78.2	131059	175684	4.93815	5.37785	4.5608	5.38936	6.45251	3.41411	0.0365688	4.84474	0.877	0.961	0.097	0.0456	0.4702	0.00340118	0.00318005	0.00339032	0.00324419	0.00314927	0.00330518	0	0	FBgn0265140	FBpp0290713	Ccalc.v2_000395-RA	30.567	494	215	21	990	1448	802	1202	5.83e-21	101	FBtr0301498	Meltrin	HGNC:201	OMIM:603709	ADAM22	3	NA	NA
Ccalc.v2_000395	scaffold78.2	131059	175684	4.93815	5.37785	4.5608	5.38936	6.45251	3.41411	0.0365688	4.84474	0.877	0.961	0.097	0.0456	0.4702	0.00340118	0.00318005	0.00339032	0.00324419	0.00314927	0.00330518	0	0	FBgn0265140	FBpp0290713	Ccalc.v2_000395-RA	30.567	494	215	21	990	1448	802	1202	5.83e-21	101	FBtr0301498	Meltrin	HGNC:197	OMIM:603640	ADAM19	7	NA	NA
Ccalc.v2_000395	scaffold78.2	131059	175684	4.93815	5.37785	4.5608	5.38936	6.45251	3.41411	0.0365688	4.84474	0.877	0.961	0.097	0.0456	0.4702	0.00340118	0.00318005	0.00339032	0.00324419	0.00314927	0.00330518	0	0	FBgn0265140	FBpp0290713	Ccalc.v2_000395-RA	51.938	774	320	15	46	776	47	811	0	846	FBtr0301498	Meltrin	HGNC:193	OMIM:605548	ADAM15	6	NA	NA
Ccalc.v2_000395	scaffold78.2	131059	175684	4.93815	5.37785	4.5608	5.38936	6.45251	3.41411	0.0365688	4.84474	0.877	0.961	0.097	0.0456	0.4702	0.00340118	0.00318005	0.00339032	0.00324419	0.00314927	0.00330518	0	0	FBgn0265140	FBpp0290713	Ccalc.v2_000395-RA	51.938	774	320	15	46	776	47	811	0	846	FBtr0301498	Meltrin	HGNC:190	OMIM:602714	ADAM12	7	NA	NA
Ccalc.v2_000395	scaffold78.2	131059	175684	4.93815	5.37785	4.5608	5.38936	6.45251	3.41411	0.0365688	4.84474	0.877	0.961	0.097	0.0456	0.4702	0.00340118	0.00318005	0.00339032	0.00324419	0.00314927	0.00330518	0	0	FBgn0265140	FBpp0290713	Ccalc.v2_000395-RA	30.567	494	215	21	990	1448	802	1202	5.83e-21	101	FBtr0301498	Meltrin	HGNC:214	OMIM:607310	ADAM7	4	NA	NA
Ccalc.v2_000395	scaffold78.2	131059	175684	4.93815	5.37785	4.5608	5.38936	6.45251	3.41411	0.0365688	4.84474	0.877	0.961	0.097	0.0456	0.4702	0.00340118	0.00318005	0.00339032	0.00324419	0.00314927	0.00330518	0	0	FBgn0265140	FBpp0290713	Ccalc.v2_000395-RA	51.938	774	320	15	46	776	47	811	0	846	FBtr0301498	Meltrin	HGNC:15478	OMIM:607114	ADAM33	5	NA	NA
Ccalc.v2_000395	scaffold78.2	131059	175684	4.93815	5.37785	4.5608	5.38936	6.45251	3.41411	0.0365688	4.84474	0.877	0.961	0.097	0.0456	0.4702	0.00340118	0.00318005	0.00339032	0.00324419	0.00314927	0.00330518	0	0	FBgn0265140	FBpp0290713	Ccalc.v2_000395-RA	51.938	774	320	15	46	776	47	811	0	846	FBtr0301498	Meltrin	HGNC:197	OMIM:603640	ADAM19	7	NA	NA
Ccalc.v2_000395	scaffold78.2	131059	175684	4.93815	5.37785	4.5608	5.38936	6.45251	3.41411	0.0365688	4.84474	0.877	0.961	0.097	0.0456	0.4702	0.00340118	0.00318005	0.00339032	0.00324419	0.00314927	0.00330518	0	0	FBgn0265140	FBpp0290713	Ccalc.v2_000395-RA	51.938	774	320	15	46	776	47	811	0	846	FBtr0301498	Meltrin	HGNC:215	OMIM:602267	ADAM8	6	NA	NA
Ccalc.v2_000395	scaffold78.2	131059	175684	4.93815	5.37785	4.5608	5.38936	6.45251	3.41411	0.0365688	4.84474	0.877	0.961	0.097	0.0456	0.4702	0.00340118	0.00318005	0.00339032	0.00324419	0.00314927	0.00330518	0	0	FBgn0265140	FBpp0290713	Ccalc.v2_000395-RA	51.938	774	320	15	46	776	47	811	0	846	FBtr0301498	Meltrin	HGNC:206	OMIM:606188	ADAM28	5	NA	NA
Ccalc.v2_000395	scaffold78.2	131059	175684	4.93815	5.37785	4.5608	5.38936	6.45251	3.41411	0.0365688	4.84474	0.877	0.961	0.097	0.0456	0.4702	0.00340118	0.00318005	0.00339032	0.00324419	0.00314927	0.00330518	0	0	FBgn0265140	FBpp0290713	Ccalc.v2_000395-RA	30.567	494	215	21	990	1448	802	1202	5.83e-21	101	FBtr0301498	Meltrin	HGNC:190	OMIM:602714	ADAM12	7	NA	NA
Ccalc.v2_000395	scaffold78.2	131059	175684	4.93815	5.37785	4.5608	5.38936	6.45251	3.41411	0.0365688	4.84474	0.877	0.961	0.097	0.0456	0.4702	0.00340118	0.00318005	0.00339032	0.00324419	0.00314927	0.00330518	0	0	FBgn0265140	FBpp0290713	Ccalc.v2_000395-RA	30.567	494	215	21	990	1448	802	1202	5.83e-21	101	FBtr0301498	Meltrin	HGNC:16299	OMIM:606393	ADAMDEC1	3	NA	NA
Ccalc.v2_000395	scaffold78.2	131059	175684	4.93815	5.37785	4.5608	5.38936	6.45251	3.41411	0.0365688	4.84474	0.877	0.961	0.097	0.0456	0.4702	0.00340118	0.00318005	0.00339032	0.00324419	0.00314927	0.00330518	0	0	FBgn0265140	FBpp0290713	Ccalc.v2_000395-RA	30.567	494	215	21	990	1448	802	1202	5.83e-21	101	FBtr0301498	Meltrin	HGNC:189	OMIM:155120	ADAM11	3	NA	NA
Ccalc.v2_000395	scaffold78.2	131059	175684	4.93815	5.37785	4.5608	5.38936	6.45251	3.41411	0.0365688	4.84474	0.877	0.961	0.097	0.0456	0.4702	0.00340118	0.00318005	0.00339032	0.00324419	0.00314927	0.00330518	0	0	FBgn0265140	FBpp0290713	Ccalc.v2_000395-RA	30.567	494	215	21	990	1448	802	1202	5.83e-21	101	FBtr0301498	Meltrin	HGNC:216	OMIM:602713	ADAM9	4	612775	612775[CONE-ROD DYSTROPHY 9; CORD9]
Ccalc.v2_000395	scaffold78.2	131059	175684	4.93815	5.37785	4.5608	5.38936	6.45251	3.41411	0.0365688	4.84474	0.877	0.961	0.097	0.0456	0.4702	0.00340118	0.00318005	0.00339032	0.00324419	0.00314927	0.00330518	0	0	FBgn0265140	FBpp0290713	Ccalc.v2_000395-RA	51.938	774	320	15	46	776	47	811	0	846	FBtr0301498	Meltrin	HGNC:208	OMIM:604779	ADAM30	3	NA	NA
Ccalc.v2_000395	scaffold78.2	131059	175684	4.93815	5.37785	4.5608	5.38936	6.45251	3.41411	0.0365688	4.84474	0.877	0.961	0.097	0.0456	0.4702	0.00340118	0.00318005	0.00339032	0.00324419	0.00314927	0.00330518	0	0	FBgn0265140	FBpp0290713	Ccalc.v2_000395-RA	51.938	774	320	15	46	776	47	811	0	846	FBtr0301498	Meltrin	HGNC:201	OMIM:603709	ADAM22	3	NA	NA
Ccalc.v2_000396	scaffold78.2	136488	164581	NA	NA	NA	NA	NA	NA	NA	NA	NA	NA	NA	NA	NA	0.00345614	0.003059	0.0034679	0.00319986	0.00272715	0.00294268	0	0	NA	NA	NA	NA	NA	NA	NA	NA	NA	NA	NA	NA	NA	NA	NA	NA	NA	NA	NA	NA	NA
Ccalc.v2_000397	scaffold78.2	176073	178677	1.24409	0.77919	1.01511	0.811418	0.750468	1.13189	-0.177579	0.887031	0.602	0.81	0.1354	0.0714	0.5275	0.00125668	0.00268336	0.00514895	0.00347977	0.00412221	0.00219479	0	0	FBgn0034532	FBpp0085543	Ccalc.v2_000397-RA	20.719	584	394	15	16	565	13	561	2.68e-16	82.8	FBtr0086229	CG13436	HGNC:21405	NA	CFAP206	9	NA	NA
Ccalc.v2_000398	scaffold78.2	178549	183984	197.035	203.487	205.783	122.893	134.242	145.192	-0.591668	9.04417	6.22e-06	0.000101	0.0342	0.0184	0.5375	0.00731861	0.00709264	0.00967094	0.00871556	0.00893027	0.0109913	0	0	NA	NA	NA	NA	NA	NA	NA	NA	NA	NA	NA	NA	NA	NA	NA	NA	NA	NA	NA	NA	NA
Ccalc.v2_000399	scaffold78.2	180248	194774	26.9205	26.6031	23.2508	20.9583	20.7813	18.5795	-0.347918	7.52892	0.00499	0.0298	0.0341	0.0225	0.6592	0.0303064	0.031562	0.0341938	0.035295	0.0311255	0.032397	0	0	FBgn0014006	FBpp0289484	Ccalc.v2_000399-RC	54.614	1333	517	19	46	1323	1	1300	0	1412	FBtr0300256	Ask1	HGNC:31689	OMIM:300820	MAP3K15	10	NA	NA
Ccalc.v2_000399	scaffold78.2	180248	194774	26.9205	26.6031	23.2508	20.9583	20.7813	18.5795	-0.347918	7.52892	0.00499	0.0298	0.0341	0.0225	0.6592	0.0303064	0.031562	0.0341938	0.035295	0.0311255	0.032397	0	0	FBgn0014006	FBpp0289484	Ccalc.v2_000399-RC	54.614	1333	517	19	46	1323	1	1300	0	1412	FBtr0300256	Ask1	HGNC:6858	OMIM:604468	MAP3K6	5	NA	NA
Ccalc.v2_000399	scaffold78.2	180248	194774	26.9205	26.6031	23.2508	20.9583	20.7813	18.5795	-0.347918	7.52892	0.00499	0.0298	0.0341	0.0225	0.6592	0.0303064	0.031562	0.0341938	0.035295	0.0311255	0.032397	0	0	FBgn0014006	FBpp0289484	Ccalc.v2_000399-RC	54.614	1333	517	19	46	1323	1	1300	0	1412	FBtr0300256	Ask1	HGNC:6857	OMIM:602448	MAP3K5	8	NA	NA
Ccalc.v2_000400	scaffold78.2	194760	216308	NA	NA	NA	NA	NA	NA	NA	NA	NA	NA	NA	NA	NA	0.00359397	0.00269239	0.00337041	0.00330076	0.00309314	0.00309875	0	0	NA	NA	NA	NA	NA	NA	NA	NA	NA	NA	NA	NA	NA	NA	NA	NA	NA	NA	NA	NA	NA
Ccalc.v2_000401	scaffold78.2	206421	226563	0.128352	0.22955	0.0905137	0.272714	0.341519	0.184191	0.838466	1.51183	0.0413	0.15	0.0394	0.0209	0.5303	0.00332651	0.00275671	0.00344513	0.00367329	0.00300482	0.00300803	0	0	FBgn0013812	FBpp0307750	Ccalc.v2_000401-RA	77.687	3442	693	8	1118	4485	1056	4496	0	5601	FBtr0336774	Dhc93AB	HGNC:2953	OMIM:603330	DNAH9	12	NA	NA
Ccalc.v2_000401	scaffold78.2	206421	226563	0.128352	0.22955	0.0905137	0.272714	0.341519	0.184191	0.838466	1.51183	0.0413	0.15	0.0394	0.0209	0.5303	0.00332651	0.00275671	0.00344513	0.00367329	0.00300482	0.00300803	0	0	FBgn0013812	FBpp0307750	Ccalc.v2_000401-RA	44.602	1130	601	11	6	1113	16	1142	0	994	FBtr0336774	Dhc93AB	HGNC:2942	OMIM:603339	DNAH11	7	611884	611884[CILIARY DYSKINESIA, PRIMARY, 7; CILD7]
Ccalc.v2_000401	scaffold78.2	206421	226563	0.128352	0.22955	0.0905137	0.272714	0.341519	0.184191	0.838466	1.51183	0.0413	0.15	0.0394	0.0209	0.5303	0.00332651	0.00275671	0.00344513	0.00367329	0.00300482	0.00300803	0	0	FBgn0013812	FBpp0307750	Ccalc.v2_000401-RA	44.602	1130	601	11	6	1113	16	1142	0	994	FBtr0336774	Dhc93AB	HGNC:2953	OMIM:603330	DNAH9	12	NA	NA
Ccalc.v2_000401	scaffold78.2	206421	226563	0.128352	0.22955	0.0905137	0.272714	0.341519	0.184191	0.838466	1.51183	0.0413	0.15	0.0394	0.0209	0.5303	0.00332651	0.00275671	0.00344513	0.00367329	0.00300482	0.00300803	0	0	FBgn0013812	FBpp0307750	Ccalc.v2_000401-RA	77.687	3442	693	8	1118	4485	1056	4496	0	5601	FBtr0336774	Dhc93AB	HGNC:2946	OMIM:610063	DNAH17	9	NA	NA
Ccalc.v2_000401	scaffold78.2	206421	226563	0.128352	0.22955	0.0905137	0.272714	0.341519	0.184191	0.838466	1.51183	0.0413	0.15	0.0394	0.0209	0.5303	0.00332651	0.00275671	0.00344513	0.00367329	0.00300482	0.00300803	0	0	FBgn0013812	FBpp0307750	Ccalc.v2_000401-RA	44.602	1130	601	11	6	1113	16	1142	0	994	FBtr0336774	Dhc93AB	HGNC:2946	OMIM:610063	DNAH17	9	NA	NA
Ccalc.v2_000401	scaffold78.2	206421	226563	0.128352	0.22955	0.0905137	0.272714	0.341519	0.184191	0.838466	1.51183	0.0413	0.15	0.0394	0.0209	0.5303	0.00332651	0.00275671	0.00344513	0.00367329	0.00300482	0.00300803	0	0	FBgn0013812	FBpp0307750	Ccalc.v2_000401-RA	77.687	3442	693	8	1118	4485	1056	4496	0	5601	FBtr0336774	Dhc93AB	HGNC:2942	OMIM:603339	DNAH11	7	611884	611884[CILIARY DYSKINESIA, PRIMARY, 7; CILD7]
Ccalc.v2_000402	scaffold78.2	218680	230281	NA	NA	NA	NA	NA	NA	NA	NA	NA	NA	NA	NA	NA	0.00308749	0.0030435	0.00405394	0.00385979	0.00243498	0.00330044	0	0	NA	NA	NA	NA	NA	NA	NA	NA	NA	NA	NA	NA	NA	NA	NA	NA	NA	NA	NA	NA	NA
Ccalc.v2_000403	scaffold78.2	236859	237496	629.681	603.058	608.815	181.497	170.51	262.884	-1.58248	7.63099	4e-18	6.32e-16	NA	NA	NA	0	0.00111359	0	0.00256739	0.00869565	0.00154321	0	0	NA	NA	NA	NA	NA	NA	NA	NA	NA	NA	NA	NA	NA	NA	NA	NA	NA	NA	NA	NA	NA
Ccalc.v2_000404	scaffold78.2	239835	240793	24.8507	7.87492	11.0964	2.91627	4.68644	9.66918	-1.34271	2.93164	0.0133	0.0645	NA	NA	NA	0.00489396	0.00266383	0.00247525	0.00312891	0.00316456	0.00345543	0	0	NA	NA	NA	NA	NA	NA	NA	NA	NA	NA	NA	NA	NA	NA	NA	NA	NA	NA	NA	NA	NA
Ccalc.v2_000405	scaffold78.2	240923	241564	56.2873	171.043	174.485	153.304	91.2805	149.773	-0.026961	5.70263	0.948	0.991	NA	NA	NA	0	0	0.00694444	0.00377358	0.00343643	0.00763359	0	0	NA	NA	NA	NA	NA	NA	NA	NA	NA	NA	NA	NA	NA	NA	NA	NA	NA	NA	NA	NA	NA
Ccalc.v2_000406	scaffold78.2	243284	244137	548.327	704.894	733.459	908.805	540.96	853.342	0.213223	7.77847	0.327	0.583	NA	NA	NA	0.00462963	0.00233645	0	0.00890208	0	0.00657895	0	0	NA	NA	NA	NA	NA	NA	NA	NA	NA	NA	NA	NA	NA	NA	NA	NA	NA	NA	NA	NA	NA
Ccalc.v2_000407	scaffold78.2	244558	245190	17.4298	32.3009	18.9501	23.1855	32.5566	21.6027	0.173153	3.62014	0.557	0.779	NA	NA	NA	0	0.00269542	0	0.00246914	0.00250627	0	0	0	NA	NA	NA	NA	NA	NA	NA	NA	NA	NA	NA	NA	NA	NA	NA	NA	NA	NA	NA	NA	NA
Ccalc.v2_000408	scaffold78.2	245871	246846	123.975	147.981	104.249	489.639	348.627	413.746	1.7349	7.71679	1.22e-20	2.37e-18	NA	NA	NA	0.00600601	0.00215796	0.0046729	0.00278552	0.00877193	0.00238854	0	0	NA	NA	NA	NA	NA	NA	NA	NA	NA	NA	NA	NA	NA	NA	NA	NA	NA	NA	NA	NA	NA
Ccalc.v2_000409	scaffold78.2	285783	417045	6.15046	5.92876	4.97023	6.36987	6.92996	3.97786	0.0192933	5.88414	0.931	0.984	NA	NA	NA	0.00326612	0.00275933	0.0033504	0.00323741	0.00300156	0.00325179	0	0	FBgn0010113	FBpp0303343	Ccalc.v2_000409-RA	69.006	171	52	1	280	449	423	593	7.9e-80	263	FBtr0330311	hdc	HGNC:21041	OMIM:607977	HECA	8	NA	NA
Ccalc.v2_000409	scaffold78.2	285783	417045	6.15046	5.92876	4.97023	6.36987	6.92996	3.97786	0.0192933	5.88414	0.931	0.984	NA	NA	NA	0.00326612	0.00275933	0.0033504	0.00323741	0.00300156	0.00325179	0	0	FBgn0010113	FBpp0303343	Ccalc.v2_000409-RA	59.016	122	43	2	81	195	68	189	4.74e-42	160	FBtr0330311	hdc	HGNC:21041	OMIM:607977	HECA	8	NA	NA
Ccalc.v2_000410	scaffold78.2	301590	339522	6.32377	4.60139	5.15131	2.68775	6.39414	7.3066	0.0271221	2.14453	0.953	0.994	NA	NA	NA	0.00311051	0.00289898	0.00331962	0.00300039	0.00329509	0.00309717	0	0	NA	NA	NA	NA	NA	NA	NA	NA	NA	NA	NA	NA	NA	NA	NA	NA	NA	NA	NA	NA	NA
Ccalc.v2_000411	scaffold78.2	340613	341460	48.0998	41.73	50.3681	15.623	21.7442	35.0799	-0.95238	3.80771	0.00115	0.00901	NA	NA	NA	0.0017452	0.00176835	0	0.00574713	0.002574	0	0	0	NA	NA	NA	NA	NA	NA	NA	NA	NA	NA	NA	NA	NA	NA	NA	NA	NA	NA	NA	NA	NA
Ccalc.v2_000412	scaffold78.2	341875	342304	2.31147	21.9098	3.67168	41.9638	3.98406	10.3556	1.01458	1.99841	0.304	0.56	NA	NA	NA	0	0.00367647	0	0.00350877	0.00436681	0.0042735	0	0	NA	NA	NA	NA	NA	NA	NA	NA	NA	NA	NA	NA	NA	NA	NA	NA	NA	NA	NA	NA	NA
Ccalc.v2_000413	scaffold78.2	346791	347199	13.9314	11.0679	11.7036	7.66725	4.53942	14.648	-0.45039	1.4708	0.285	0.538	NA	NA	NA	0	0.0034662	0	0	0.00449438	0.00688073	0	0	NA	NA	NA	NA	NA	NA	NA	NA	NA	NA	NA	NA	NA	NA	NA	NA	NA	NA	NA	NA	NA
Ccalc.v2_000414	scaffold78.2	347553	348233	1862.32	4635.19	5132.73	991.249	999.322	2659.47	-1.32256	10.2667	0.00648	0.0366	NA	NA	NA	0.00219298	0	0.00228311	0.0018315	0.00407056	0.00658979	0	0	NA	NA	NA	NA	NA	NA	NA	NA	NA	NA	NA	NA	NA	NA	NA	NA	NA	NA	NA	NA	NA
Ccalc.v2_000415	scaffold78.2	348942	356009	1304.14	1249.2	1257.83	1152.68	1117.2	1126.66	-0.166174	9.20432	0.173	0.4	NA	NA	NA	0.00437595	0.0024409	0.00178754	0.00381848	0.00352903	0.00181554	0	0	NA	NA	NA	NA	NA	NA	NA	NA	NA	NA	NA	NA	NA	NA	NA	NA	NA	NA	NA	NA	NA
Ccalc.v2_000416	scaffold78.2	363663	435709	NA	NA	NA	NA	NA	NA	NA	NA	NA	NA	NA	NA	NA	0.00338382	0.00296878	0.0034249	0.00344819	0.0030059	0.00340017	0	0	NA	NA	NA	NA	NA	NA	NA	NA	NA	NA	NA	NA	NA	NA	NA	NA	NA	NA	NA	NA	NA
Ccalc.v2_000417	scaffold78.2	426060	437515	1.63543	3.0074	1.85558	3.19649	3.41677	3.04271	0.586879	-0.297177	0.109	0.292	NA	NA	NA	0.00473265	0.0039143	0.00290846	0.0031587	0.00400229	0.00375008	0	0	NA	NA	NA	NA	NA	NA	NA	NA	NA	NA	NA	NA	NA	NA	NA	NA	NA	NA	NA	NA	NA
Ccalc.v2_000418	scaffold78.2	436698	447751	NA	NA	NA	NA	NA	NA	NA	NA	NA	NA	NA	NA	NA	0.00246076	0.00338763	0.00271645	0.00319303	0.00337607	0.00394591	0	0	NA	NA	NA	NA	NA	NA	NA	NA	NA	NA	NA	NA	NA	NA	NA	NA	NA	NA	NA	NA	NA
Ccalc.v2_000419	scaffold78.2	438274	448405	0.855427	1.40144	0.55951	1.2604	1.34038	1.60425	0.60381	-0.97535	0.201	0.439	NA	NA	NA	0.00290897	0.00338198	0.00274374	0.00325747	0.00336569	0.00407789	0	0	NA	NA	NA	NA	NA	NA	NA	NA	NA	NA	NA	NA	NA	NA	NA	NA	NA	NA	NA	NA	NA
Ccalc.v2_000420	scaffold78.2	454811	456689	0.145337	0.34015	0.135801	0.267677	0.07591	0.302847	0.0920038	-1.97773	1	1	0.2278	0.2125	0.9327	0.00182815	0.000914077	0.00171821	0.00094697	0.00398406	0.00390625	0	0	NA	NA	NA	NA	NA	NA	NA	NA	NA	NA	NA	NA	NA	NA	NA	NA	NA	NA	NA	NA	NA
Ccalc.v2_000421	scaffold78.2	494044	503421	17.6792	24.5001	22.6062	34.8997	37.8581	39.64	0.795284	5.61805	5.14e-07	1.09e-05	NA	NA	NA	0.00182216	0.0029017	0.00294845	0.0031517	0.00239983	0.00382962	0	0	NA	NA	NA	NA	NA	NA	NA	NA	NA	NA	NA	NA	NA	NA	NA	NA	NA	NA	NA	NA	NA
Ccalc.v2_000422	scaffold78.2	526818	535046	29.608	29.3207	23.4119	23.5114	29.8898	27.1215	-0.0317877	5.53347	0.841	0.944	0.0453	0.0292	0.6462	0.00333805	0.00320657	0.00258816	0.00321984	0.00305623	0.00457761	0	0	FBgn0032536	FBpp0310234	Ccalc.v2_000422-RA	54.898	490	221	0	32	521	204	693	0	587	FBtr0343641	Ance-3	HGNC:2707	OMIM:106180	ACE	7	2.67431e+17	267430[RENAL TUBULAR DYSGENESIS; RTD],612624[MICROVASCULAR COMPLICATIONS OF DIABETES, SUSCEPTIBILITY TO, 3; MVCD3],614519[HEMORRHAGE, INTRACEREBRAL, SUSCEPTIBILITY TO; ICH]
Ccalc.v2_000422	scaffold78.2	526818	535046	29.608	29.3207	23.4119	23.5114	29.8898	27.1215	-0.0317877	5.53347	0.841	0.944	0.0453	0.0292	0.6462	0.00333805	0.00320657	0.00258816	0.00321984	0.00305623	0.00457761	0	0	FBgn0032536	FBpp0310234	Ccalc.v2_000422-RA	54.898	490	221	0	32	521	204	693	0	587	FBtr0343641	Ance-3	HGNC:13557	OMIM:300335	ACE2	6	NA	NA
Ccalc.v2_000423	scaffold78.2	536350	564762	201.379	117.384	170.659	80.9126	115.073	108.377	-0.685311	9.32521	0.00301	0.0198	0.1159	0.0817	0.7052	0.00336768	0.003015	0.00393538	0.00302457	0.00283315	0.00373678	0	0	NA	NA	NA	NA	NA	NA	NA	NA	NA	NA	NA	NA	NA	NA	NA	NA	NA	NA	NA	NA	NA
Ccalc.v2_000424	scaffold78.2	565857	604502	0.246907	0.693442	0.507556	0.727593	0.464259	0.154349	-0.092328	-1.42598	0.931	0.984	NA	NA	NA	0.00384934	0.00414631	0.00374013	0.00407556	0.00411537	0.00433851	0	0	NA	NA	NA	NA	NA	NA	NA	NA	NA	NA	NA	NA	NA	NA	NA	NA	NA	NA	NA	NA	NA
Ccalc.v2_000425	scaffold78.2	576162	587482	46.4936	48.5425	44.349	43.4216	44.345	38.1527	-0.146424	6.59516	0.228	0.476	NA	NA	NA	0.00421317	0.00378501	0.00357333	0.00423039	0.00308699	0.00324878	0	0	NA	NA	NA	NA	NA	NA	NA	NA	NA	NA	NA	NA	NA	NA	NA	NA	NA	NA	NA	NA	NA
Ccalc.v2_000426	scaffold78.2	589224	591897	60.4687	85.4421	57.1635	68.1332	52.2309	57.6079	-0.190102	6.97283	0.309	0.564	NA	NA	NA	0.00859704	0.00830286	0.00782201	0.00788079	0.0116664	0.00923361	0	0	NA	NA	NA	NA	NA	NA	NA	NA	NA	NA	NA	NA	NA	NA	NA	NA	NA	NA	NA	NA	NA
Ccalc.v2_000427	scaffold78.2	592451	596366	17.3197	22.0302	25.4539	18.0055	14.8907	15.5262	-0.420499	5.54303	0.0162	0.0753	NA	NA	NA	0.00376583	0.00472624	0.00357264	0.0040282	0.00363636	0.00348787	0	0	NA	NA	NA	NA	NA	NA	NA	NA	NA	NA	NA	NA	NA	NA	NA	NA	NA	NA	NA	NA	NA
Ccalc.v2_000428	scaffold78.2	596777	598978	3.16539	4.13862	2.88467	3.41363	3.12289	3.0333	-0.0868764	2.47331	0.705	0.876	NA	NA	NA	0.00363554	0.00457317	0.00406504	0.00319416	0.00454939	0.00563248	0	0	NA	NA	NA	NA	NA	NA	NA	NA	NA	NA	NA	NA	NA	NA	NA	NA	NA	NA	NA	NA	NA
Ccalc.v2_000429	scaffold78.2	600030	609138	42.355	44.6769	38.3252	45.0269	56.867	44.3334	0.222388	6.3701	0.131	0.334	NA	NA	NA	0.0027109	0.00285861	0.00302115	0.00196568	0.0029569	0.00439934	0	0	NA	NA	NA	NA	NA	NA	NA	NA	NA	NA	NA	NA	NA	NA	NA	NA	NA	NA	NA	NA	NA
Ccalc.v2_000430	scaffold78.2	611612	612971	0.302616	0.177063	0.339313	0.254788	0.347727	0.220703	-0.0154675	-1.45427	1	1	NA	NA	NA	0.00337553	0.00385274	0.00130039	0.00236295	0.00279955	0.0040404	0	0	NA	NA	NA	NA	NA	NA	NA	NA	NA	NA	NA	NA	NA	NA	NA	NA	NA	NA	NA	NA	NA
Ccalc.v2_000431	scaffold78.2	613634	617209	59.7973	71.2741	70.1568	92.4837	71.4906	106.936	0.429008	7.68482	0.0127	0.0621	NA	NA	NA	0.00439399	0.00396533	0.00285714	0.00319	0.00407412	0.00478774	0	0	FBgn0001216	FBpp0075504	Ccalc.v2_000431-RA	82.764	644	108	1	1	644	1	641	0	1127	FBtr0075762	Hsc70-1	HGNC:5232	OMIM:140550	HSPA1A	3	NA	NA
Ccalc.v2_000431	scaffold78.2	613634	617209	59.7973	71.2741	70.1568	92.4837	71.4906	106.936	0.429008	7.68482	0.0127	0.0621	NA	NA	NA	0.00439399	0.00396533	0.00285714	0.00319	0.00407412	0.00478774	0	0	FBgn0001216	FBpp0075504	Ccalc.v2_000431-RA	82.764	644	108	1	1	644	1	641	0	1127	FBtr0075762	Hsc70-1	HGNC:5239	OMIM:140555	HSPA6	5	NA	NA
Ccalc.v2_000431	scaffold78.2	613634	617209	59.7973	71.2741	70.1568	92.4837	71.4906	106.936	0.429008	7.68482	0.0127	0.0621	NA	NA	NA	0.00439399	0.00396533	0.00285714	0.00319	0.00407412	0.00478774	0	0	FBgn0001216	FBpp0075504	Ccalc.v2_000431-RA	82.764	644	108	1	1	644	1	641	0	1127	FBtr0075762	Hsc70-1	HGNC:5241	OMIM:600816	HSPA8	7	NA	NA
Ccalc.v2_000431	scaffold78.2	613634	617209	59.7973	71.2741	70.1568	92.4837	71.4906	106.936	0.429008	7.68482	0.0127	0.0621	NA	NA	NA	0.00439399	0.00396533	0.00285714	0.00319	0.00407412	0.00478774	0	0	FBgn0001216	FBpp0075504	Ccalc.v2_000431-RA	82.764	644	108	1	1	644	1	641	0	1127	FBtr0075762	Hsc70-1	HGNC:5234	OMIM:140559	HSPA1L	4	NA	NA
Ccalc.v2_000431	scaffold78.2	613634	617209	59.7973	71.2741	70.1568	92.4837	71.4906	106.936	0.429008	7.68482	0.0127	0.0621	NA	NA	NA	0.00439399	0.00396533	0.00285714	0.00319	0.00407412	0.00478774	0	0	FBgn0001216	FBpp0075504	Ccalc.v2_000431-RA	82.764	644	108	1	1	644	1	641	0	1127	FBtr0075762	Hsc70-1	HGNC:5235	OMIM:140560	HSPA2	5	NA	NA
Ccalc.v2_000431	scaffold78.2	613634	617209	59.7973	71.2741	70.1568	92.4837	71.4906	106.936	0.429008	7.68482	0.0127	0.0621	NA	NA	NA	0.00439399	0.00396533	0.00285714	0.00319	0.00407412	0.00478774	0	0	FBgn0001216	FBpp0075504	Ccalc.v2_000431-RA	82.764	644	108	1	1	644	1	641	0	1127	FBtr0075762	Hsc70-1	HGNC:5233	OMIM:603012	HSPA1B	4	NA	NA
Ccalc.v2_000432	scaffold78.2	617071	620795	5.0373	4.93746	5.36051	4.67842	3.77785	4.90062	-0.199648	3.8629	0.249	0.498	0.1522	0.1114	0.7321	0.102585	0.0761167	0.0769231	0.0948814	0.0803143	0.0857298	0	0	FBgn0011659	FBpp0087867	Ccalc.v2_000432-RC	39.645	338	165	8	489	816	356	664	3.81e-65	230	FBtr0088790	Mlh1	HGNC:7127	OMIM:120436	MLH1	10	1.5832e+17	158320[MUIR-TORRE SYNDROME; MRTES],276300[MISMATCH REPAIR CANCER SYNDROME; MMRCS],609310[COLORECTAL CANCER, HEREDITARY NONPOLYPOSIS, TYPE 2; HNPCC2]
Ccalc.v2_000432	scaffold78.2	617071	620795	5.0373	4.93746	5.36051	4.67842	3.77785	4.90062	-0.199648	3.8629	0.249	0.498	0.1522	0.1114	0.7321	0.102585	0.0761167	0.0769231	0.0948814	0.0803143	0.0857298	0	0	FBgn0011659	FBpp0087867	Ccalc.v2_000432-RC	57.949	390	155	2	3	391	6	387	5.66e-158	476	FBtr0088790	Mlh1	HGNC:7127	OMIM:120436	MLH1	10	1.5832e+17	158320[MUIR-TORRE SYNDROME; MRTES],276300[MISMATCH REPAIR CANCER SYNDROME; MMRCS],609310[COLORECTAL CANCER, HEREDITARY NONPOLYPOSIS, TYPE 2; HNPCC2]
Ccalc.v2_000433	scaffold78.2	620445	622312	43.8398	44.2351	48.3937	40.6322	40.691	51.4153	-0.0401053	5.98897	0.783	0.916	0.1077	0.0541	0.5018	0.330544	0.330206	0.224026	0.302365	0.302103	0.281579	0	0	FBgn0014877	FBpp0086795	Ccalc.v2_000433-RA	60.87	184	65	2	48	231	36	212	9.03e-72	218	FBtr0087675	Roe1	HGNC:21060	NA	GRPEL2	5	NA	NA
Ccalc.v2_000433	scaffold78.2	620445	622312	43.8398	44.2351	48.3937	40.6322	40.691	51.4153	-0.0401053	5.98897	0.783	0.916	0.1077	0.0541	0.5018	0.330544	0.330206	0.224026	0.302365	0.302103	0.281579	0	0	FBgn0014877	FBpp0086795	Ccalc.v2_000433-RA	60.87	184	65	2	48	231	36	212	9.03e-72	218	FBtr0087675	Roe1	HGNC:19696	OMIM:606173	GRPEL1	11	NA	NA
Ccalc.v2_000434	scaffold78.2	623772	631142	24.1238	24.061	25	23.5047	24.8446	24.7611	-0.00154006	6.47322	0.991	1	0.0067	0.0033	0.4927	0.171682	0.166828	0.155399	0.177175	0.168207	0.173787	0	0	FBgn0033160	FBpp0307849	Ccalc.v2_000434-RA	86.735	686	88	1	349	1034	42	724	0	1267	FBtr0336909	Dhx15	HGNC:2739	OMIM:603405	DHX16	3	NA	NA
Ccalc.v2_000434	scaffold78.2	623772	631142	24.1238	24.061	25	23.5047	24.8446	24.7611	-0.00154006	6.47322	0.991	1	0.0067	0.0033	0.4927	0.171682	0.166828	0.155399	0.177175	0.168207	0.173787	0	0	FBgn0033160	FBpp0307849	Ccalc.v2_000434-RA	82.394	142	25	0	1033	1174	588	729	7.69e-74	261	FBtr0336909	Dhx15	HGNC:17211	OMIM:605584	DHX38	3	NA	NA
Ccalc.v2_000434	scaffold78.2	623772	631142	24.1238	24.061	25	23.5047	24.8446	24.7611	-0.00154006	6.47322	0.991	1	0.0067	0.0033	0.4927	0.171682	0.166828	0.155399	0.177175	0.168207	0.173787	0	0	FBgn0033160	FBpp0307849	Ccalc.v2_000434-RA	82.394	142	25	0	1033	1174	588	729	7.69e-74	261	FBtr0336909	Dhx15	HGNC:2739	OMIM:603405	DHX16	3	NA	NA
Ccalc.v2_000434	scaffold78.2	623772	631142	24.1238	24.061	25	23.5047	24.8446	24.7611	-0.00154006	6.47322	0.991	1	0.0067	0.0033	0.4927	0.171682	0.166828	0.155399	0.177175	0.168207	0.173787	0	0	FBgn0033160	FBpp0307849	Ccalc.v2_000434-RA	86.735	686	88	1	349	1034	42	724	0	1267	FBtr0336909	Dhx15	HGNC:17211	OMIM:605584	DHX38	3	NA	NA
Ccalc.v2_000434	scaffold78.2	623772	631142	24.1238	24.061	25	23.5047	24.8446	24.7611	-0.00154006	6.47322	0.991	1	0.0067	0.0033	0.4927	0.171682	0.166828	0.155399	0.177175	0.168207	0.173787	0	0	FBgn0033160	FBpp0307849	Ccalc.v2_000434-RA	86.735	686	88	1	349	1034	42	724	0	1267	FBtr0336909	Dhx15	HGNC:2738	OMIM:603403	DHX15	12	NA	NA
Ccalc.v2_000434	scaffold78.2	623772	631142	24.1238	24.061	25	23.5047	24.8446	24.7611	-0.00154006	6.47322	0.991	1	0.0067	0.0033	0.4927	0.171682	0.166828	0.155399	0.177175	0.168207	0.173787	0	0	FBgn0033160	FBpp0307849	Ccalc.v2_000434-RA	82.394	142	25	0	1033	1174	588	729	7.69e-74	261	FBtr0336909	Dhx15	HGNC:2738	OMIM:603403	DHX15	12	NA	NA
Ccalc.v2_000435	scaffold78.2	631621	633149	0.511706	0.322434	0.698808	0.621392	0.287825	0.984252	0.28753	-0.877976	0.651	0.843	0.3286	0.1283	0.3906	0.00328003	0.00253048	0.00575731	0.00249532	0.00114548	0.00361011	0	0	NA	NA	NA	NA	NA	NA	NA	NA	NA	NA	NA	NA	NA	NA	NA	NA	NA	NA	NA	NA	NA
Ccalc.v2_000436	scaffold78.2	633489	634934	2.48581	1.93929	2.70983	1.88945	1.87539	2.44603	-0.205494	0.720033	0.503	0.74	NA	NA	NA	0.00217549	0.00650558	0.00366636	0.00417755	0.00482218	0.00200803	0	0	NA	NA	NA	NA	NA	NA	NA	NA	NA	NA	NA	NA	NA	NA	NA	NA	NA	NA	NA	NA	NA
Ccalc.v2_000437	scaffold78.2	636637	638407	28.4531	31.7987	32.2851	26.7931	24.1477	26.7512	-0.252168	5.08866	0.0545	0.182	0.146	0.0512	0.3505	0.190299	0.15106	0.168553	0.189189	0.173184	0.139089	0	0	FBgn0050410	FBpp0296955	Ccalc.v2_000437-RA	59.91	222	85	3	16	233	18	239	2.87e-95	279	FBtr0305675	Rpi	HGNC:10297	OMIM:180430	RPIA	10	608611	608611[RIBOSE 5-PHOSPHATE ISOMERASE DEFICIENCY]
Ccalc.v2_000438	scaffold78.2	640088	647258	24.7068	24.7735	24.7172	26.8741	25.3822	23.8408	0.0364658	7.18936	0.742	0.898	0.2748	0.0361	0.1315	0.0804759	0.0719279	0.0652318	0.0657616	0.0539743	0.0850588	0	0	FBgn0037655	FBpp0289972	Ccalc.v2_000438-RA	63.889	252	71	5	3	247	7	245	4.72e-97	306	FBtr0300748	Kcmf1	HGNC:20589	OMIM:614719	KCMF1	8	NA	NA
Ccalc.v2_000439	scaffold78.2	649012	659256	NA	NA	NA	NA	NA	NA	NA	NA	NA	NA	0.1534	0.0643	0.4188	0.0182309	0.0122664	0.0141135	0.0152883	0.0117243	0.0121655	0	0	FBgn0034971	FBpp0072088	Ccalc.v2_000439-RA	61.124	427	129	8	233	637	45	456	4.05e-174	503	FBtr0072179	CG3209	HGNC:28157	OMIM:610958	GPAT3	6	NA	NA
Ccalc.v2_000439	scaffold78.2	649012	659256	NA	NA	NA	NA	NA	NA	NA	NA	NA	NA	0.1534	0.0643	0.4188	0.0182309	0.0122664	0.0141135	0.0152883	0.0117243	0.0121655	0	0	FBgn0034971	FBpp0072088	Ccalc.v2_000439-RA	61.124	427	129	8	233	637	45	456	4.05e-174	503	FBtr0072179	CG3209	HGNC:20880	OMIM:608143	GPAT4	8	NA	NA
Ccalc.v2_000440	scaffold78.2	651051	651969	NA	NA	NA	NA	NA	NA	NA	NA	NA	NA	NA	NA	NA	NA	NA	NA	NA	NA	NA	0	0	NA	NA	NA	NA	NA	NA	NA	NA	NA	NA	NA	NA	NA	NA	NA	NA	NA	NA	NA	NA	NA
Ccalc.v2_000441	scaffold78.2	652093	664774	28.2703	27.6738	27.9377	25.2131	25.1254	27.0258	-0.116695	8.3647	0.318	0.574	0.2165	0.0799	0.369	0.0360238	0.0285532	0.0288375	0.0244664	0.0269826	0.0262952	0	0	FBgn0034893	FBpp0071993	Ccalc.v2_000441-RB	56	175	77	0	1	175	1	175	9.7e-73	218	FBtr0072084	mRpL43	HGNC:14517	OMIM:611848	MRPL43	10	NA	NA
Ccalc.v2_000442	scaffold78.2	663525	669347	8.56443	8.86094	8.53638	6.08921	6.52138	7.2187	-0.388542	5.37241	0.00248	0.0169	0.2432	0.1166	0.4796	0.0373793	0.0343503	0.03783	0.0326473	0.0335984	0.0351085	0	0	NA	NA	NA	NA	NA	NA	NA	NA	NA	NA	NA	NA	NA	NA	NA	NA	NA	NA	NA	NA	NA
Ccalc.v2_000443	scaffold78.2	664852	666842	NA	NA	NA	NA	NA	NA	NA	NA	NA	NA	NA	NA	NA	0.0237154	0.0175061	0.0179789	0.0159768	0.0147943	0.0199074	0	0	FBgn0086254	FBpp0303937	Ccalc.v2_000443-RA	60.577	312	121	2	2	312	1	311	1.48e-121	352	FBtr0331547	CG6084	HGNC:384	OMIM:600449	AKR1C1	3	NA	NA
Ccalc.v2_000443	scaffold78.2	664852	666842	NA	NA	NA	NA	NA	NA	NA	NA	NA	NA	NA	NA	NA	0.0237154	0.0175061	0.0179789	0.0159768	0.0147943	0.0199074	0	0	FBgn0086254	FBpp0303937	Ccalc.v2_000443-RA	60.577	312	121	2	2	312	1	311	1.48e-121	352	FBtr0331547	CG6084	HGNC:388	OMIM:604741	AKR1D1	5	235555	235555[BILE ACID SYNTHESIS DEFECT, CONGENITAL, 2; CBAS2]
Ccalc.v2_000443	scaffold78.2	664852	666842	NA	NA	NA	NA	NA	NA	NA	NA	NA	NA	NA	NA	NA	0.0237154	0.0175061	0.0179789	0.0159768	0.0147943	0.0199074	0	0	FBgn0086254	FBpp0303937	Ccalc.v2_000443-RA	60.577	312	121	2	2	312	1	311	1.48e-121	352	FBtr0331547	CG6084	HGNC:380	OMIM:103830	AKR1A1	4	NA	NA
Ccalc.v2_000443	scaffold78.2	664852	666842	NA	NA	NA	NA	NA	NA	NA	NA	NA	NA	NA	NA	NA	0.0237154	0.0175061	0.0179789	0.0159768	0.0147943	0.0199074	0	0	FBgn0086254	FBpp0303937	Ccalc.v2_000443-RA	60.577	312	121	2	2	312	1	311	1.48e-121	352	FBtr0331547	CG6084	HGNC:37281	OMIM:616336	AKR1B15	7	NA	NA
Ccalc.v2_000443	scaffold78.2	664852	666842	NA	NA	NA	NA	NA	NA	NA	NA	NA	NA	NA	NA	NA	0.0237154	0.0175061	0.0179789	0.0159768	0.0147943	0.0199074	0	0	FBgn0086254	FBpp0303937	Ccalc.v2_000443-RA	60.577	312	121	2	2	312	1	311	1.48e-121	352	FBtr0331547	CG6084	HGNC:385	OMIM:600450	AKR1C2	3	614279	614279[46,XY SEX REVERSAL 8; SRXY8]
Ccalc.v2_000443	scaffold78.2	664852	666842	NA	NA	NA	NA	NA	NA	NA	NA	NA	NA	NA	NA	NA	0.0237154	0.0175061	0.0179789	0.0159768	0.0147943	0.0199074	0	0	FBgn0086254	FBpp0303937	Ccalc.v2_000443-RA	60.577	312	121	2	2	312	1	311	1.48e-121	352	FBtr0331547	CG6084	HGNC:386	OMIM:603966	AKR1C3	3	NA	NA
Ccalc.v2_000443	scaffold78.2	664852	666842	NA	NA	NA	NA	NA	NA	NA	NA	NA	NA	NA	NA	NA	0.0237154	0.0175061	0.0179789	0.0159768	0.0147943	0.0199074	0	0	FBgn0086254	FBpp0303937	Ccalc.v2_000443-RA	60.577	312	121	2	2	312	1	311	1.48e-121	352	FBtr0331547	CG6084	HGNC:382	OMIM:604707	AKR1B10	10	NA	NA
Ccalc.v2_000443	scaffold78.2	664852	666842	NA	NA	NA	NA	NA	NA	NA	NA	NA	NA	NA	NA	NA	0.0237154	0.0175061	0.0179789	0.0159768	0.0147943	0.0199074	0	0	FBgn0086254	FBpp0303937	Ccalc.v2_000443-RA	60.577	312	121	2	2	312	1	311	1.48e-121	352	FBtr0331547	CG6084	HGNC:387	OMIM:600451	AKR1C4	3	614279	614279[46,XY SEX REVERSAL 8; SRXY8]
Ccalc.v2_000443	scaffold78.2	664852	666842	NA	NA	NA	NA	NA	NA	NA	NA	NA	NA	NA	NA	NA	0.0237154	0.0175061	0.0179789	0.0159768	0.0147943	0.0199074	0	0	FBgn0086254	FBpp0303937	Ccalc.v2_000443-RA	60.577	312	121	2	2	312	1	311	1.48e-121	352	FBtr0331547	CG6084	HGNC:23437	OMIM:617451	AKR1E2	6	NA	NA
Ccalc.v2_000443	scaffold78.2	664852	666842	NA	NA	NA	NA	NA	NA	NA	NA	NA	NA	NA	NA	NA	0.0237154	0.0175061	0.0179789	0.0159768	0.0147943	0.0199074	0	0	FBgn0086254	FBpp0303937	Ccalc.v2_000443-RA	60.577	312	121	2	2	312	1	311	1.48e-121	352	FBtr0331547	CG6084	HGNC:381	OMIM:103880	AKR1B1	8	NA	NA
Ccalc.v2_000444	scaffold78.2	667184	675066	45.1606	52.6873	50.0346	40.5088	35.2546	42.4102	-0.323423	6.86046	0.012	0.0597	NA	NA	NA	0.0303089	0.0259505	0.0303157	0.0297894	0.0277852	0.0268595	0	0	NA	NA	NA	NA	NA	NA	NA	NA	NA	NA	NA	NA	NA	NA	NA	NA	NA	NA	NA	NA	NA
Ccalc.v2_000445	scaffold78.2	675549	676845	165.403	160.026	160.832	106.118	121.146	115.17	-0.5059	7.05159	5.97e-06	9.72e-05	0.0345	0.3668	10.6193	0.117366	0.116428	0.133215	0.118033	0.122105	0.125801	0	0	FBgn0036290	FBpp0311505	Ccalc.v2_000445-RC	51.562	320	146	4	3	319	4	317	4.34e-114	333	FBtr0345350	CG10638	HGNC:382	OMIM:604707	AKR1B10	4	NA	NA
Ccalc.v2_000445	scaffold78.2	675549	676845	165.403	160.026	160.832	106.118	121.146	115.17	-0.5059	7.05159	5.97e-06	9.72e-05	0.0345	0.3668	10.6193	0.117366	0.116428	0.133215	0.118033	0.122105	0.125801	0	0	FBgn0036290	FBpp0311505	Ccalc.v2_000445-RC	51.562	320	146	4	3	319	4	317	4.34e-114	333	FBtr0345350	CG10638	HGNC:380	OMIM:103830	AKR1A1	4	NA	NA
Ccalc.v2_000445	scaffold78.2	675549	676845	165.403	160.026	160.832	106.118	121.146	115.17	-0.5059	7.05159	5.97e-06	9.72e-05	0.0345	0.3668	10.6193	0.117366	0.116428	0.133215	0.118033	0.122105	0.125801	0	0	FBgn0036290	FBpp0311505	Ccalc.v2_000445-RC	51.562	320	146	4	3	319	4	317	4.34e-114	333	FBtr0345350	CG10638	HGNC:23437	OMIM:617451	AKR1E2	3	NA	NA
Ccalc.v2_000445	scaffold78.2	675549	676845	165.403	160.026	160.832	106.118	121.146	115.17	-0.5059	7.05159	5.97e-06	9.72e-05	0.0345	0.3668	10.6193	0.117366	0.116428	0.133215	0.118033	0.122105	0.125801	0	0	FBgn0036290	FBpp0311505	Ccalc.v2_000445-RC	51.562	320	146	4	3	319	4	317	4.34e-114	333	FBtr0345350	CG10638	HGNC:381	OMIM:103880	AKR1B1	3	NA	NA
Ccalc.v2_000445	scaffold78.2	675549	676845	165.403	160.026	160.832	106.118	121.146	115.17	-0.5059	7.05159	5.97e-06	9.72e-05	0.0345	0.3668	10.6193	0.117366	0.116428	0.133215	0.118033	0.122105	0.125801	0	0	FBgn0036290	FBpp0311505	Ccalc.v2_000445-RC	51.562	320	146	4	3	319	4	317	4.34e-114	333	FBtr0345350	CG10638	HGNC:37281	OMIM:616336	AKR1B15	3	NA	NA
Ccalc.v2_000445	scaffold78.2	675549	676845	165.403	160.026	160.832	106.118	121.146	115.17	-0.5059	7.05159	5.97e-06	9.72e-05	0.0345	0.3668	10.6193	0.117366	0.116428	0.133215	0.118033	0.122105	0.125801	0	0	FBgn0036290	FBpp0311505	Ccalc.v2_000445-RC	51.562	320	146	4	3	319	4	317	4.34e-114	333	FBtr0345350	CG10638	HGNC:388	OMIM:604741	AKR1D1	4	235555	235555[BILE ACID SYNTHESIS DEFECT, CONGENITAL, 2; CBAS2]
Ccalc.v2_000446	scaffold78.2	677458	678984	29.7531	32.1699	28.3394	24.1027	24.9267	27.7079	-0.233714	5.41165	0.0734	0.224	0.0658	0.0619	0.9404	0.3393	0.345839	0.418839	0.389875	0.363026	0.38016	0	0	FBgn0032430	FBpp0079949	Ccalc.v2_000446-RA	49.077	542	223	12	1	492	1	539	4.48e-178	513	FBtr0080367	CG6388	HGNC:25980	OMIM:611669	TRMT1	11	NA	NA
Ccalc.v2_000447	scaffold78.2	679655	682997	69.47	75.6733	56.2454	21.9339	25.5149	29.5677	-1.38612	5.35712	2.81e-15	2.99e-13	0.4821	0.3752	0.7783	0.00971731	0.00247321	0.00163532	0.00539374	0.00817757	0.00342231	0	0	FBgn0250851	FBpp0302985	Ccalc.v2_000447-RA	57.576	66	28	0	107	172	1	66	6.64e-21	83.2	FBtr0329953	CG33981	HGNC:24540	OMIM:614484	ANAPC13	9	NA	NA
Ccalc.v2_000448	scaffold78.2	681983	691865	22.6158	23.1549	21.0842	18.6659	17.8868	20.8898	-0.218821	7.42549	0.0685	0.213	0.0001	0.0001	0.5128	0.131109	0.121807	0.122737	0.119695	0.122326	0.130561	0	0	FBgn0040334	FBpp0297988	Ccalc.v2_000448-RC	77.491	271	60	1	7	276	32	302	3.6e-148	417	FBtr0307159	Tsp3A	HGNC:28743	OMIM:610120	TSPAN33	6	NA	NA
Ccalc.v2_000448	scaffold78.2	681983	691865	22.6158	23.1549	21.0842	18.6659	17.8868	20.8898	-0.218821	7.42549	0.0685	0.213	0.0001	0.0001	0.5128	0.131109	0.121807	0.122737	0.119695	0.122326	0.130561	0	0	FBgn0040334	FBpp0297988	Ccalc.v2_000448-RC	77.491	271	60	1	7	276	32	302	3.6e-148	417	FBtr0307159	Tsp3A	HGNC:23303	NA	TSPAN14	3	NA	NA
Ccalc.v2_000448	scaffold78.2	681983	691865	22.6158	23.1549	21.0842	18.6659	17.8868	20.8898	-0.218821	7.42549	0.0685	0.213	0.0001	0.0001	0.5128	0.131109	0.121807	0.122737	0.119695	0.122326	0.130561	0	0	FBgn0040334	FBpp0297988	Ccalc.v2_000448-RC	77.491	271	60	1	7	276	32	302	3.6e-148	417	FBtr0307159	Tsp3A	HGNC:29942	NA	TSPAN10	3	NA	NA
Ccalc.v2_000449	scaffold78.2	683085	683516	NA	NA	NA	NA	NA	NA	NA	NA	NA	NA	NA	NA	NA	0.623457	0.654008	0.586207	0.620072	0.569106	0.674699	0	0	NA	NA	NA	NA	NA	NA	NA	NA	NA	NA	NA	NA	NA	NA	NA	NA	NA	NA	NA	NA	NA
Ccalc.v2_000450	scaffold78.2	685161	685723	NA	NA	NA	NA	NA	NA	NA	NA	NA	NA	NA	NA	NA	0.269531	0.272532	0.24812	0.225064	0.26454	0.282332	0	0	NA	NA	NA	NA	NA	NA	NA	NA	NA	NA	NA	NA	NA	NA	NA	NA	NA	NA	NA	NA	NA
Ccalc.v2_000451	scaffold78.2	686762	690494	1.57791	1.54415	1.60371	1.20422	1.24346	1.80743	-0.1514	2.42104	0.536	0.763	0.0678	0.0612	0.9034	0.155122	0.154364	0.153326	0.137627	0.137277	0.140135	0	0	FBgn0039654	FBpp0084763	Ccalc.v2_000451-RB	31.795	195	112	5	850	1028	683	872	3.22e-17	87.8	FBtr0085394	Brd8	HGNC:19874	OMIM:602848	BRD8	7	NA	NA
Ccalc.v2_000451	scaffold78.2	686762	690494	1.57791	1.54415	1.60371	1.20422	1.24346	1.80743	-0.1514	2.42104	0.536	0.763	0.0678	0.0612	0.9034	0.155122	0.154364	0.153326	0.137627	0.137277	0.140135	0	0	FBgn0039654	FBpp0084763	Ccalc.v2_000451-RB	38.682	349	133	11	2	288	3	332	3.46e-45	177	FBtr0085394	Brd8	HGNC:19874	OMIM:602848	BRD8	7	NA	NA
Ccalc.v2_000452	scaffold78.2	690691	695544	3.4777	3.09453	4.99743	2.68465	2.52256	3.24241	-0.454665	3.6857	0.052	0.176	0.1601	0.096	0.5999	0.0644454	0.0647355	0.0557663	0.0718471	0.0642002	0.0772572	0	1	NA	NA	NA	NA	NA	NA	NA	NA	NA	NA	NA	NA	NA	NA	NA	NA	NA	NA	NA	NA	NA
Ccalc.v2_000453	scaffold78.2	692434	696020	9.10246	8.72424	8.81661	12.6361	13.7157	13.2533	0.571741	5.24266	2.57e-06	4.57e-05	0.1967	0.1418	0.7206	0.080786	0.0839869	0.0699234	0.0878064	0.0852795	0.100446	0	0	FBgn0262515	FBpp0087669	Ccalc.v2_000453-RA	27.407	405	214	17	30	402	21	377	2.21e-19	89.4	FBtr0088588	VhaAC45	HGNC:868	OMIM:300197	ATP6AP1	5	300972	300972[IMMUNODEFICIENCY 47; IMD47]
Ccalc.v2_000453	scaffold78.2	692434	696020	9.10246	8.72424	8.81661	12.6361	13.7157	13.2533	0.571741	5.24266	2.57e-06	4.57e-05	0.1967	0.1418	0.7206	0.080786	0.0839869	0.0699234	0.0878064	0.0852795	0.100446	0	0	FBgn0262515	FBpp0087669	Ccalc.v2_000453-RA	27.407	405	214	17	30	402	21	377	2.21e-19	89.4	FBtr0088588	VhaAC45	HGNC:28091	NA	ATP6AP1L	4	NA	NA
Ccalc.v2_000454	scaffold78.2	696288	698232	0.583599	0.735469	0.608228	0.89768	0.703422	0.514495	0.138854	0.0611888	0.731	0.891	0.029	0.0277	0.9525	0.0100568	0.0104167	0.00949796	0.00938257	0.010425	0.00756716	0	0	FBgn0040028	FBpp0311835	Ccalc.v2_000454-RA	53.131	495	220	1	1	483	26	520	0	557	FBtr0345920	CG17450	HGNC:26554	NA	TEKT5	5	NA	NA
Ccalc.v2_000454	scaffold78.2	696288	698232	0.583599	0.735469	0.608228	0.89768	0.703422	0.514495	0.138854	0.0611888	0.731	0.891	0.029	0.0277	0.9525	0.0100568	0.0104167	0.00949796	0.00938257	0.010425	0.00756716	0	0	FBgn0040028	FBpp0311835	Ccalc.v2_000454-RA	53.131	495	220	1	1	483	26	520	0	557	FBtr0345920	CG17450	HGNC:14293	OMIM:612683	TEKT3	9	NA	NA
Ccalc.v2_000455	scaffold78.2	698683	705257	42.3462	33.6477	44.925	29.5728	26.931	32.6938	-0.439194	6.89144	0.0036	0.0229	0.1333	0.072	0.5405	0.00911252	0.0160385	0.0125608	0.0129291	0.00708015	0.0127474	0	0	FBgn0027579	FBpp0307019	Ccalc.v2_000455-RA	41.207	779	373	18	96	821	75	821	0	543	FBtr0335011	mino	HGNC:27168	OMIM:616431	GPAT2	5	NA	NA
Ccalc.v2_000455	scaffold78.2	698683	705257	42.3462	33.6477	44.925	29.5728	26.931	32.6938	-0.439194	6.89144	0.0036	0.0229	0.1333	0.072	0.5405	0.00911252	0.0160385	0.0125608	0.0129291	0.00708015	0.0127474	0	0	FBgn0027579	FBpp0307019	Ccalc.v2_000455-RA	41.207	779	373	18	96	821	75	821	0	543	FBtr0335011	mino	HGNC:24865	OMIM:602395	GPAM	11	NA	NA
Ccalc.v2_000456	scaffold78.2	708529	714810	3.24702	3.00726	3.17459	3.1249	2.95655	3.1237	-0.0351158	4.13397	0.813	0.93	0.1156	0.0709	0.6137	0.103669	0.109097	0.116923	0.118488	0.102507	0.130923	0	0	FBgn0037489	FBpp0081117	Ccalc.v2_000456-RA	47.341	583	297	4	185	761	215	793	4.14e-180	537	FBtr0081599	CG1234	HGNC:24034	OMIM:610769	NOC3L	9	NA	NA
Ccalc.v2_000457	scaffold78.2	708529	719123	6.12936	5.11971	5.44388	5.71681	5.85074	4.02119	-0.0989487	5.34167	0.58	0.795	0.084	0.0678	0.8073	0.107436	0.110966	0.113946	0.130719	0.113139	0.119603	0	0	FBgn0033897	FBpp0086710	Ccalc.v2_000457-RB	39.901	406	223	8	99	497	48	439	2.92e-88	306	FBtr0087584	Rcd1	HGNC:25473	NA	KANSL3	8	NA	NA
Ccalc.v2_000458	scaffold78.2	718552	720865	18.3797	18.4556	16.2352	18.1917	16.9289	20.7426	0.0743609	5.30508	0.598	0.807	0.1516	0.1166	0.7693	0.209059	0.141705	0.221893	0.17474	0.179825	0.185039	0	0	FBgn0033549	FBpp0087317	Ccalc.v2_000458-RA	27.003	337	208	8	135	466	6	309	5.17e-33	127	FBtr0088222	mms4	HGNC:24965	OMIM:610885	EME1	9	NA	NA
Ccalc.v2_000458	scaffold78.2	718552	720865	18.3797	18.4556	16.2352	18.1917	16.9289	20.7426	0.0743609	5.30508	0.598	0.807	0.1516	0.1166	0.7693	0.209059	0.141705	0.221893	0.17474	0.179825	0.185039	0	0	FBgn0033549	FBpp0087317	Ccalc.v2_000458-RA	27.003	337	208	8	135	466	6	309	5.17e-33	127	FBtr0088222	mms4	HGNC:27289	OMIM:610886	EME2	6	NA	NA
Ccalc.v2_000459	scaffold78.2	723895	730493	45.3733	45.0018	45.2304	37.6619	36.799	38.2794	-0.266413	7.59641	0.0135	0.0654	0.0242	0.0115	0.476	0.168212	0.154048	0.121644	0.13967	0.11427	0.135524	1	0	FBgn0053180	FBpp0292663	Ccalc.v2_000459-RD	61.391	1093	401	9	6	1096	2	1075	0	1385	FBtr0303646	Ranbp16	HGNC:14428	OMIM:606141	RANBP17	8	NA	NA
Ccalc.v2_000459	scaffold78.2	723895	730493	45.3733	45.0018	45.2304	37.6619	36.799	38.2794	-0.266413	7.59641	0.0135	0.0654	0.0242	0.0115	0.476	0.168212	0.154048	0.121644	0.13967	0.11427	0.135524	1	0	FBgn0053180	FBpp0292663	Ccalc.v2_000459-RD	61.391	1093	401	9	6	1096	2	1075	0	1385	FBtr0303646	Ranbp16	HGNC:14108	OMIM:606140	XPO7	11	NA	NA
Ccalc.v2_000460	scaffold78.2	731415	732092	16.0137	13.7863	15.6881	9.94873	10.759	8.96692	-0.61719	2.55078	0.0027	0.0181	NA	NA	NA	0.012069	0.00111483	0	0.00572082	0.00387097	0.00344432	0	0	NA	NA	NA	NA	NA	NA	NA	NA	NA	NA	NA	NA	NA	NA	NA	NA	NA	NA	NA	NA	NA
Ccalc.v2_000461	scaffold78.2	732389	750201	27.1045	25.1721	25.3332	24.9381	24.877	17.2622	-0.210424	8.27685	0.214	0.459	0.1448	0.0684	0.4723	0.0165997	0.0148653	0.0131042	0.0170527	0.0148933	0.0157439	0	0	FBgn0037098	FBpp0312580	Ccalc.v2_000461-RA	67.526	388	122	1	571	954	258	645	2.33e-177	607	FBtr0347540	Wnk	HGNC:14540	OMIM:605232	WNK1	7	201300614492	201300[NEUROPATHY, HEREDITARY SENSORY AND AUTONOMIC, TYPE IIA; HSAN2A],614492[PSEUDOHYPOALDOSTERONISM, TYPE IIC; PHA2C]
Ccalc.v2_000461	scaffold78.2	732389	750201	27.1045	25.1721	25.3332	24.9381	24.877	17.2622	-0.210424	8.27685	0.214	0.459	0.1448	0.0684	0.4723	0.0165997	0.0148653	0.0131042	0.0170527	0.0148933	0.0157439	0	0	FBgn0037098	FBpp0312580	Ccalc.v2_000461-RA	67.526	388	122	1	571	954	258	645	2.33e-177	607	FBtr0347540	Wnk	HGNC:14542	OMIM:606249	WNK2	6	NA	NA
Ccalc.v2_000461	scaffold78.2	732389	750201	27.1045	25.1721	25.3332	24.9381	24.877	17.2622	-0.210424	8.27685	0.214	0.459	0.1448	0.0684	0.4723	0.0165997	0.0148653	0.0131042	0.0170527	0.0148933	0.0157439	0	0	FBgn0037098	FBpp0312580	Ccalc.v2_000461-RA	67.526	388	122	1	571	954	258	645	2.33e-177	607	FBtr0347540	Wnk	HGNC:14543	OMIM:300358	WNK3	7	NA	NA
Ccalc.v2_000461	scaffold78.2	732389	750201	27.1045	25.1721	25.3332	24.9381	24.877	17.2622	-0.210424	8.27685	0.214	0.459	0.1448	0.0684	0.4723	0.0165997	0.0148653	0.0131042	0.0170527	0.0148933	0.0157439	0	0	FBgn0037098	FBpp0312580	Ccalc.v2_000461-RA	67.526	388	122	1	571	954	258	645	2.33e-177	607	FBtr0347540	Wnk	HGNC:14544	OMIM:601844	WNK4	5	614491	614491[PSEUDOHYPOALDOSTERONISM, TYPE IIB; PHA2B]
Ccalc.v2_000462	scaffold78.2	739250	740980	NA	NA	NA	NA	NA	NA	NA	NA	NA	NA	NA	NA	NA	0.0136126	0.0104127	0.00758671	0.00644405	0.00669722	0.00983051	0	0	NA	NA	NA	NA	NA	NA	NA	NA	NA	NA	NA	NA	NA	NA	NA	NA	NA	NA	NA	NA	NA
Ccalc.v2_000463	scaffold78.2	751661	755841	41.4844	41.5109	35.6655	29.6157	28.7957	31.9028	-0.393618	6.71241	0.00139	0.0105	0.2007	0.0895	0.4459	0.162323	0.197211	0.157451	0.142934	0.146399	0.165072	0	0	NA	NA	NA	NA	NA	NA	NA	NA	NA	NA	NA	NA	NA	NA	NA	NA	NA	NA	NA	NA	NA
Ccalc.v2_000464	scaffold78.2	756429	769796	113.557	134.006	112.993	113.562	122.229	151.026	0.101437	10.4901	0.542	0.768	0.0386	0.0205	0.5305	0.0996772	0.0961257	0.0858375	0.0884046	0.0893818	0.0915858	0	0	FBgn0034497	FBpp0309580	Ccalc.v2_000464-RA	70.811	370	91	1	1	353	1	370	2.35e-179	502	FBtr0342680	Mpcp1	HGNC:10989	OMIM:600370	SLC25A3	12	610773	610773[MITOCHONDRIAL PHOSPHATE CARRIER DEFICIENCY]
Ccalc.v2_000465	scaffold78.2	756536	759395	2.37862	2.87566	2.8849	2.27125	2.22144	2.26487	-0.267628	2.37962	0.196	0.432	0.0979	0.071	0.7249	0.199708	0.217865	0.155327	0.179177	0.162326	0.187371	0	0	FBgn0036770	FBpp0074919	Ccalc.v2_000465-RA	41.291	666	332	7	40	648	72	735	2.44e-159	476	FBtr0075153	Prestin	HGNC:14470	NA	SLC26A10	4	NA	NA
Ccalc.v2_000465	scaffold78.2	756536	759395	2.37862	2.87566	2.8849	2.27125	2.22144	2.26487	-0.267628	2.37962	0.196	0.432	0.0979	0.071	0.7249	0.199708	0.217865	0.155327	0.179177	0.162326	0.187371	0	0	FBgn0036770	FBpp0074919	Ccalc.v2_000465-RA	41.291	666	332	7	40	648	72	735	2.44e-159	476	FBtr0075153	Prestin	HGNC:14472	OMIM:610068	SLC26A6	8	NA	NA
Ccalc.v2_000465	scaffold78.2	756536	759395	2.37862	2.87566	2.8849	2.27125	2.22144	2.26487	-0.267628	2.37962	0.196	0.432	0.0979	0.071	0.7249	0.199708	0.217865	0.155327	0.179177	0.162326	0.187371	0	0	FBgn0036770	FBpp0074919	Ccalc.v2_000465-RA	41.291	666	332	7	40	648	72	735	2.44e-159	476	FBtr0075153	Prestin	HGNC:10994	OMIM:606718	SLC26A2	6	2.226e+23	222600[DIASTROPHIC DYSPLASIA; DTD],226900[EPIPHYSEAL DYSPLASIA, MULTIPLE, 4; EDM4],256050[ATELOSTEOGENESIS, TYPE II; AO2],600972[ACHONDROGENESIS, TYPE IB; ACG1B]
Ccalc.v2_000465	scaffold78.2	756536	759395	2.37862	2.87566	2.8849	2.27125	2.22144	2.26487	-0.267628	2.37962	0.196	0.432	0.0979	0.071	0.7249	0.199708	0.217865	0.155327	0.179177	0.162326	0.187371	0	0	FBgn0036770	FBpp0074919	Ccalc.v2_000465-RA	41.291	666	332	7	40	648	72	735	2.44e-159	476	FBtr0075153	Prestin	HGNC:9359	OMIM:604943	SLC26A5	10	613865	613865[DEAFNESS, AUTOSOMAL RECESSIVE 61; DFNB61]
Ccalc.v2_000465	scaffold78.2	756536	759395	2.37862	2.87566	2.8849	2.27125	2.22144	2.26487	-0.267628	2.37962	0.196	0.432	0.0979	0.071	0.7249	0.199708	0.217865	0.155327	0.179177	0.162326	0.187371	0	0	FBgn0036770	FBpp0074919	Ccalc.v2_000465-RA	41.291	666	332	7	40	648	72	735	2.44e-159	476	FBtr0075153	Prestin	HGNC:14469	OMIM:608481	SLC26A9	6	NA	NA
Ccalc.v2_000465	scaffold78.2	756536	759395	2.37862	2.87566	2.8849	2.27125	2.22144	2.26487	-0.267628	2.37962	0.196	0.432	0.0979	0.071	0.7249	0.199708	0.217865	0.155327	0.179177	0.162326	0.187371	0	0	FBgn0036770	FBpp0074919	Ccalc.v2_000465-RA	41.291	666	332	7	40	648	72	735	2.44e-159	476	FBtr0075153	Prestin	HGNC:14468	OMIM:608480	SLC26A8	4	606766	606766[SPERMATOGENIC FAILURE 3; SPGF3]
Ccalc.v2_000465	scaffold78.2	756536	759395	2.37862	2.87566	2.8849	2.27125	2.22144	2.26487	-0.267628	2.37962	0.196	0.432	0.0979	0.071	0.7249	0.199708	0.217865	0.155327	0.179177	0.162326	0.187371	0	0	FBgn0036770	FBpp0074919	Ccalc.v2_000465-RA	41.291	666	332	7	40	648	72	735	2.44e-159	476	FBtr0075153	Prestin	HGNC:3018	OMIM:126650	SLC26A3	6	214700	214700[DIARRHEA 1, SECRETORY CHLORIDE, CONGENITAL; DIAR1]
Ccalc.v2_000465	scaffold78.2	756536	759395	2.37862	2.87566	2.8849	2.27125	2.22144	2.26487	-0.267628	2.37962	0.196	0.432	0.0979	0.071	0.7249	0.199708	0.217865	0.155327	0.179177	0.162326	0.187371	0	0	FBgn0036770	FBpp0074919	Ccalc.v2_000465-RA	41.291	666	332	7	40	648	72	735	2.44e-159	476	FBtr0075153	Prestin	HGNC:10993	OMIM:610130	SLC26A1	6	167030	167030[NEPHROLITHIASIS, CALCIUM OXALATE; CAON]
Ccalc.v2_000465	scaffold78.2	756536	759395	2.37862	2.87566	2.8849	2.27125	2.22144	2.26487	-0.267628	2.37962	0.196	0.432	0.0979	0.071	0.7249	0.199708	0.217865	0.155327	0.179177	0.162326	0.187371	0	0	FBgn0036770	FBpp0074919	Ccalc.v2_000465-RA	41.291	666	332	7	40	648	72	735	2.44e-159	476	FBtr0075153	Prestin	HGNC:14467	OMIM:608479	SLC26A7	5	NA	NA
Ccalc.v2_000465	scaffold78.2	756536	759395	2.37862	2.87566	2.8849	2.27125	2.22144	2.26487	-0.267628	2.37962	0.196	0.432	0.0979	0.071	0.7249	0.199708	0.217865	0.155327	0.179177	0.162326	0.187371	0	0	FBgn0036770	FBpp0074919	Ccalc.v2_000465-RA	41.291	666	332	7	40	648	72	735	2.44e-159	476	FBtr0075153	Prestin	HGNC:8818	OMIM:605646	SLC26A4	7	274600600791	274600[PENDRED SYNDROME; PDS],600791[DEAFNESS, AUTOSOMAL RECESSIVE 4, WITH ENLARGED VESTIBULAR AQUEDUCT; DFNB4]
Ccalc.v2_000465	scaffold78.2	756536	759395	2.37862	2.87566	2.8849	2.27125	2.22144	2.26487	-0.267628	2.37962	0.196	0.432	0.0979	0.071	0.7249	0.199708	0.217865	0.155327	0.179177	0.162326	0.187371	0	0	FBgn0036770	FBpp0074919	Ccalc.v2_000465-RA	41.291	666	332	7	40	648	72	735	2.44e-159	476	FBtr0075153	Prestin	HGNC:14471	OMIM:610117	SLC26A11	4	NA	NA
Ccalc.v2_000466	scaffold78.2	763766	769796	NA	NA	NA	NA	NA	NA	NA	NA	NA	NA	0.0038	0.0025	0.654	0.0893777	0.0832264	0.0801198	0.0795639	0.0815906	0.0833471	0	0	FBgn0010215	FBpp0070037	Ccalc.v2_000466-RA	82.898	918	140	5	5	918	13	917	0	1504	FBtr0070038	alpha-Cat	HGNC:2509	OMIM:116805	CTNNA1	9	608970	608970[MACULAR DYSTROPHY, PATTERNED, 2; MDPT2]
Ccalc.v2_000466	scaffold78.2	763766	769796	NA	NA	NA	NA	NA	NA	NA	NA	NA	NA	0.0038	0.0025	0.654	0.0893777	0.0832264	0.0801198	0.0795639	0.0815906	0.0833471	0	0	FBgn0010215	FBpp0070037	Ccalc.v2_000466-RA	82.898	918	140	5	5	918	13	917	0	1504	FBtr0070038	alpha-Cat	HGNC:2511	OMIM:607667	CTNNA3	7	615616	615616[ARRHYTHMOGENIC RIGHT VENTRICULAR DYSPLASIA, FAMILIAL, 13; ARVD13]
Ccalc.v2_000466	scaffold78.2	763766	769796	NA	NA	NA	NA	NA	NA	NA	NA	NA	NA	0.0038	0.0025	0.654	0.0893777	0.0832264	0.0801198	0.0795639	0.0815906	0.0833471	0	0	FBgn0010215	FBpp0070037	Ccalc.v2_000466-RA	82.898	918	140	5	5	918	13	917	0	1504	FBtr0070038	alpha-Cat	HGNC:2510	OMIM:114025	CTNNA2	11	NA	NA
Ccalc.v2_000467	scaffold78.2	769816	773681	112.675	109.478	111.262	124.43	108.882	129.189	0.120657	8.62232	0.347	0.602	0.0954	0.026	0.273	0.180303	0.189286	0.159174	0.193596	0.178427	0.200429	0	0	FBgn0038100	FBpp0306576	Ccalc.v2_000467-RC	40.909	132	60	5	1	132	1	114	7.64e-17	72.4	FBtr0334509	Paip2	HGNC:17970	OMIM:605604	PAIP2	7	NA	NA
Ccalc.v2_000467	scaffold78.2	769816	773681	112.675	109.478	111.262	124.43	108.882	129.189	0.120657	8.62232	0.347	0.602	0.0954	0.026	0.273	0.180303	0.189286	0.159174	0.193596	0.178427	0.200429	0	0	FBgn0038100	FBpp0306576	Ccalc.v2_000467-RC	40.909	132	60	5	1	132	1	114	7.64e-17	72.4	FBtr0334509	Paip2	HGNC:29200	OMIM:611018	PAIP2B	7	NA	NA
Ccalc.v2_000468	scaffold78.2	774061	790638	73.3081	76.3005	63.0707	63.1371	59.7603	58.5145	-0.229174	6.84146	0.0635	0.203	NA	NA	NA	0.00271993	0.00267107	0.00304189	0.00334308	0.00313684	0.00410818	0	0	FBgn0037007	FBpp0077874	Ccalc.v2_000468-RA	49.519	208	82	6	1	192	1	201	5.48e-58	181	FBtr0078216	CG5059	HGNC:1084	OMIM:603293	BNIP3	4	NA	NA
Ccalc.v2_000469	scaffold78.2	790872	797000	NA	NA	NA	NA	NA	NA	NA	NA	NA	NA	0.0979	0.061	0.6225	0.0464238	0.0493375	0.0450139	0.0420121	0.0442527	0.0398525	0	0	FBgn0034803	FBpp0292026	Ccalc.v2_000469-RA	50.968	155	62	4	304	454	52	196	2.29e-38	138	FBtr0302895	CG9849	HGNC:16047	NA	PRADC1	10	NA	NA
Ccalc.v2_000470	scaffold78.2	790872	811344	8.82567	9.13757	8.77719	7.75368	7.85589	8.89518	-0.125904	7.40245	0.278	0.531	0.0802	0.0589	0.7346	0.131609	0.13089	0.131314	0.123466	0.119034	0.119284	0	1	FBgn0264712	FBpp0305944	Ccalc.v2_000470-RF	66.809	235	73	1	1	230	1	235	7.7e-117	334	FBtr0333810	CG1172	HGNC:24463	OMIM:610174	UBTD2	9	NA	NA
Ccalc.v2_000470	scaffold78.2	790872	811344	8.82567	9.13757	8.77719	7.75368	7.85589	8.89518	-0.125904	7.40245	0.278	0.531	0.0802	0.0589	0.7346	0.131609	0.13089	0.131314	0.123466	0.119034	0.119284	0	1	FBgn0264712	FBpp0305944	Ccalc.v2_000470-RF	66.809	235	73	1	1	230	1	235	7.7e-117	334	FBtr0333810	CG1172	HGNC:25683	OMIM:616388	UBTD1	10	NA	NA
Ccalc.v2_000470	scaffold78.2	790872	811344	8.82567	9.13757	8.77719	7.75368	7.85589	8.89518	-0.125904	7.40245	0.278	0.531	0.0802	0.0589	0.7346	0.131609	0.13089	0.131314	0.123466	0.119034	0.119284	0	1	FBgn0026150	FBpp0293470	Ccalc.v2_000470-RD	51.294	618	294	4	4	621	3	613	0	619	FBtr0304931	ApepP	HGNC:12823	OMIM:300145	XPNPEP2	5	300909	300909[ANGIOEDEMA INDUCED BY ACE INHIBITORS, SUSCEPTIBILITY TO; AEACEI]
Ccalc.v2_000470	scaffold78.2	790872	811344	8.82567	9.13757	8.77719	7.75368	7.85589	8.89518	-0.125904	7.40245	0.278	0.531	0.0802	0.0589	0.7346	0.131609	0.13089	0.131314	0.123466	0.119034	0.119284	0	1	FBgn0026150	FBpp0293470	Ccalc.v2_000470-RD	51.294	618	294	4	4	621	3	613	0	619	FBtr0304931	ApepP	HGNC:12822	OMIM:602443	XPNPEP1	12	NA	NA
Ccalc.v2_000471	scaffold78.2	799983	804912	NA	NA	NA	NA	NA	NA	NA	NA	NA	NA	0.0746	0.0511	0.6842	0.137493	0.133994	0.133455	0.132226	0.129865	0.132084	0	0	FBgn0034938	FBpp0072117	Ccalc.v2_000471-RA	58.056	360	142	2	73	432	43	393	1.91e-149	430	FBtr0072208	CG3803	HGNC:2263	OMIM:603646	COX15	11	256000615119	256000[LEIGH SYNDROME; LS],615119[CARDIOENCEPHALOMYOPATHY, FATAL INFANTILE, DUE TO CYTOCHROME c OXIDASE DEFICIENCY 2; CEMCOX2]
Ccalc.v2_000472	scaffold78.2	805477	810938	NA	NA	NA	NA	NA	NA	NA	NA	NA	NA	0.0195	1.2331	63.188	0.208076	0.227852	0.21446	0.201738	0.20985	0.201273	0	0	FBgn0087005	FBpp0078467	Ccalc.v2_000472-RB	64.626	147	52	0	4	150	49	195	3.21e-73	218	FBtr0078825	rtp	HGNC:24001	NA	MORN4	10	NA	NA
Ccalc.v2_000472	scaffold78.2	805477	810938	NA	NA	NA	NA	NA	NA	NA	NA	NA	NA	0.0195	1.2331	63.188	0.208076	0.227852	0.21446	0.201738	0.20985	0.201273	0	0	FBgn0037301	FBpp0078425	Ccalc.v2_000472-RA	28.926	968	638	18	16	955	12	957	8.29e-109	359	FBtr0078778	Mms19	HGNC:13824	OMIM:614777	MMS19	9	NA	NA
Ccalc.v2_000473	scaffold78.2	811378	819080	52.3957	49.2396	53.0836	40.0603	38.8535	39.4829	-0.38611	7.30979	0.00037	0.00348	NA	NA	NA	0.0174161	0.0100539	0.0120621	0.0167007	0.0228554	0.0158319	0	0	FBgn0011205	FBpp0077844	Ccalc.v2_000473-RA	76.19	357	85	0	29	385	2	358	0	586	FBtr0078186	fbl	HGNC:19366	OMIM:606162	PANK4	3	NA	NA
Ccalc.v2_000473	scaffold78.2	811378	819080	52.3957	49.2396	53.0836	40.0603	38.8535	39.4829	-0.38611	7.30979	0.00037	0.00348	NA	NA	NA	0.0174161	0.0100539	0.0120621	0.0167007	0.0228554	0.0158319	0	0	FBgn0011205	FBpp0077844	Ccalc.v2_000473-RA	76.19	357	85	0	29	385	2	358	0	586	FBtr0078186	fbl	HGNC:19365	OMIM:606161	PANK3	11	NA	NA
Ccalc.v2_000473	scaffold78.2	811378	819080	52.3957	49.2396	53.0836	40.0603	38.8535	39.4829	-0.38611	7.30979	0.00037	0.00348	NA	NA	NA	0.0174161	0.0100539	0.0120621	0.0167007	0.0228554	0.0158319	0	0	FBgn0011205	FBpp0077844	Ccalc.v2_000473-RA	76.19	357	85	0	29	385	2	358	0	586	FBtr0078186	fbl	HGNC:15894	OMIM:606157	PANK2	10	234200607236	234200[NEURODEGENERATION WITH BRAIN IRON ACCUMULATION 1; NBIA1],607236[HYPOPREBETALIPOPROTEINEMIA, ACANTHOCYTOSIS, RETINITIS PIGMENTOSA, AND PALLIDAL DEGENERATION]
Ccalc.v2_000473	scaffold78.2	811378	819080	52.3957	49.2396	53.0836	40.0603	38.8535	39.4829	-0.38611	7.30979	0.00037	0.00348	NA	NA	NA	0.0174161	0.0100539	0.0120621	0.0167007	0.0228554	0.0158319	0	0	FBgn0011205	FBpp0077844	Ccalc.v2_000473-RA	76.19	357	85	0	29	385	2	358	0	586	FBtr0078186	fbl	HGNC:8598	OMIM:606160	PANK1	9	NA	NA
Ccalc.v2_000474	scaffold78.2	815397	823413	30.638	29.3031	30.4692	26.551	28.1987	29.992	-0.0934469	7.80473	0.42	0.67	0.0428	0.0262	0.6123	0.0112803	0.00911193	0.00836187	0.00885862	0.0118183	0.0116547	0	0	NA	NA	NA	NA	NA	NA	NA	NA	NA	NA	NA	NA	NA	NA	NA	NA	NA	NA	NA	NA	NA
Ccalc.v2_000475	scaffold78.2	823306	825790	21.3448	20.1291	21.3922	19.624	21.2058	24.7238	0.0601875	5.32682	0.666	0.852	0.0117	0.0061	0.5193	0.11403	0.130503	0.112985	0.122107	0.1	0.110543	0	0	FBgn0015331	FBpp0078606	Ccalc.v2_000475-RA	75.772	615	148	1	10	623	5	619	0	971	FBtr0078967	abs	HGNC:18674	OMIM:608170	DDX41	11	616871	616871[MYELOPROLIFERATIVE/LYMPHOPROLIFERATIVE NEOPLASMS, FAMILIAL (MULTIPLE TYPES), SUSCEPTIBILITY TO; MPLPF]
Ccalc.v2_000476	scaffold78.2	825655	848120	7.61264	8.1529	8.14787	11.9339	13.7403	11.1287	0.622016	6.33589	2.09e-06	3.84e-05	0.0956	0.0412	0.4316	0.0043517	0.00350691	0.00344116	0.00423602	0.00376987	0.0034672	0	0	FBgn0039688	FBpp0308774	Ccalc.v2_000476-RA	62.433	748	221	8	188	925	477	1174	0	967	FBtr0339717	Kul	HGNC:188	OMIM:602192	ADAM10	6	615537615590	615537[RETICULATE ACROPIGMENTATION OF KITAMURA; RAK],615590[ALZHEIMER DISEASE 18; AD18]
Ccalc.v2_000477	scaffold78.2	826008	827552	NA	NA	NA	NA	NA	NA	NA	NA	NA	NA	0.2527	0.1979	0.7833	0.00805566	0.00480027	0.00542005	0.00574365	0.00501169	0.00580046	0	0	NA	NA	NA	NA	NA	NA	NA	NA	NA	NA	NA	NA	NA	NA	NA	NA	NA	NA	NA	NA	NA
Ccalc.v2_000478	scaffold78.2	827601	836489	NA	NA	NA	NA	NA	NA	NA	NA	NA	NA	NA	NA	NA	0.00445639	0.00351104	0.0045858	0.00498586	0.00487698	0.0041396	0	0	NA	NA	NA	NA	NA	NA	NA	NA	NA	NA	NA	NA	NA	NA	NA	NA	NA	NA	NA	NA	NA
Ccalc.v2_000479	scaffold78.2	852460	854921	3.53509	3.43052	4.02822	7.07795	7.65576	2.60514	0.654074	0.889412	0.13	0.331	NA	NA	NA	0.00346652	0.00320546	0.00490296	0.00372546	0.00257607	0.00324266	0	0	NA	NA	NA	NA	NA	NA	NA	NA	NA	NA	NA	NA	NA	NA	NA	NA	NA	NA	NA	NA	NA
Ccalc.v2_000480	scaffold78.2	855155	876515	9.44364	10.8178	10.4771	10.6207	15.2008	14.7457	0.400563	3.96445	0.0385	0.143	NA	NA	NA	0.00435282	0.00415476	0.0041837	0.00443932	0.00401401	0.00389217	0	0	NA	NA	NA	NA	NA	NA	NA	NA	NA	NA	NA	NA	NA	NA	NA	NA	NA	NA	NA	NA	NA
Ccalc.v2_000481	scaffold78.2	864045	864875	22.9555	18.3022	17.5366	23.0973	26.72	27.4387	0.393685	3.87927	0.0307	0.122	NA	NA	NA	0.107143	0.118236	0.122605	0.111307	0.0868597	0.111111	0	0	FBgn0038830	FBpp0083396	Ccalc.v2_000481-RA	70.47	149	44	0	1	149	1	149	2.74e-76	224	FBtr0083992	CG17272	HGNC:18445	NA	CALML4	6	NA	NA
Ccalc.v2_000482	scaffold78.2	875278	876433	0.101532	0.396047	0.126494	0.427425	0.388891	0.24683	0.804736	-1.58456	0.243	0.493	NA	NA	NA	0.00808314	0.00617046	0.00346981	0.00367347	0.00699301	0.00680603	0	0	NA	NA	NA	NA	NA	NA	NA	NA	NA	NA	NA	NA	NA	NA	NA	NA	NA	NA	NA	NA	NA
Ccalc.v2_000483	scaffold78.2	876572	881001	285.135	253.91	270.379	214.183	252.166	289.761	-0.0983058	9.79228	0.533	0.761	0.0273	0.0175	0.6394	0.169819	0.206536	0.209787	0.188979	0.18013	0.185272	0	0	FBgn0003279	FBpp0084617	Ccalc.v2_000483-RA	70.28	286	84	1	1	285	98	383	1.57e-138	399	FBtr0085248	RpL4	HGNC:10353	OMIM:180479	RPL4	11	NA	NA
Ccalc.v2_000484	scaffold78.2	879214	880962	NA	NA	NA	NA	NA	NA	NA	NA	NA	NA	0.0309	0.0208	0.6734	0.302158	0.39803	0.323843	0.351016	0.309813	0.2656	0	0	FBgn0039558	FBpp0084638	Ccalc.v2_000484-RA	69.458	203	62	0	1	203	1	203	6.28e-95	280	FBtr0085269	BCAS2	HGNC:975	OMIM:605783	BCAS2	10	NA	NA
Ccalc.v2_000485	scaffold78.2	881085	918168	15.5765	18.0304	17.9265	21.8747	19.89	20.441	0.271627	6.26556	0.0301	0.12	0.0658	0.0216	0.3287	0.0068488	0.00663702	0.00717334	0.00740529	0.0062878	0.00707104	0	0	FBgn0085433	FBpp0111580	Ccalc.v2_000485-RC	32.643	628	342	17	324	928	17	586	2.44e-60	218	FBtr0112668	CG34404	HGNC:6935	OMIM:159350	MCC	7	114500	114500[COLORECTAL CANCER; CRC]
Ccalc.v2_000485	scaffold78.2	881085	918168	15.5765	18.0304	17.9265	21.8747	19.89	20.441	0.271627	6.26556	0.0301	0.12	0.0658	0.0216	0.3287	0.0068488	0.00663702	0.00717334	0.00740529	0.0062878	0.00707104	0	0	FBgn0085433	FBpp0111580	Ccalc.v2_000485-RC	32.643	628	342	17	324	928	17	586	2.44e-60	218	FBtr0112668	CG34404	HGNC:24058	OMIM:611810	USHBP1	4	NA	NA
Ccalc.v2_000486	scaffold78.2	886919	921842	0.513834	2.06159	0.48012	5.71681	3.45057	7.6479	2.47557	0.612089	4.77e-05	0.000581	NA	NA	NA	0.00356951	0.0030568	0.00385442	0.00378736	0.00329058	0.00313211	0	0	NA	NA	NA	NA	NA	NA	NA	NA	NA	NA	NA	NA	NA	NA	NA	NA	NA	NA	NA	NA	NA
Ccalc.v2_000487	scaffold78.2	918288	934108	14.2841	16.4613	15.9177	13.6398	9.98355	13.2335	-0.340184	5.45708	0.034	0.131	NA	NA	NA	0.00534298	0.00373246	0.00480161	0.00361213	0.00419272	0.00338028	0	0	FBgn0039225	FBpp0308361	Ccalc.v2_000487-RA	89.899	99	9	1	285	382	484	582	3.05e-55	203	FBtr0339254	Ets96B	HGNC:3493	OMIM:600711	ETV4	3	NA	NA
Ccalc.v2_000487	scaffold78.2	918288	934108	14.2841	16.4613	15.9177	13.6398	9.98355	13.2335	-0.340184	5.45708	0.034	0.131	NA	NA	NA	0.00534298	0.00373246	0.00480161	0.00361213	0.00419272	0.00338028	0	0	FBgn0039225	FBpp0308361	Ccalc.v2_000487-RA	89.899	99	9	1	285	382	484	582	3.05e-55	203	FBtr0339254	Ets96B	HGNC:3490	OMIM:600541	ETV1	7	NA	NA
Ccalc.v2_000487	scaffold78.2	918288	934108	14.2841	16.4613	15.9177	13.6398	9.98355	13.2335	-0.340184	5.45708	0.034	0.131	NA	NA	NA	0.00534298	0.00373246	0.00480161	0.00361213	0.00419272	0.00338028	0	0	FBgn0039225	FBpp0308361	Ccalc.v2_000487-RA	89.899	99	9	1	285	382	484	582	3.05e-55	203	FBtr0339254	Ets96B	HGNC:3494	OMIM:601600	ETV5	6	NA	NA
Ccalc.v2_000488	scaffold78.2	922083	934625	NA	NA	NA	NA	NA	NA	NA	NA	NA	NA	NA	NA	NA	0.00550916	0.00333763	0.00342801	0.00300288	0.00351468	0.00320076	0	0	NA	NA	NA	NA	NA	NA	NA	NA	NA	NA	NA	NA	NA	NA	NA	NA	NA	NA	NA	NA	NA
Ccalc.v2_000489	scaffold78.2	934953	940201	38.0284	40.184	36.3658	33.3484	34.5837	39.9183	-0.0871943	7.43991	0.483	0.723	0.0783	0.0304	0.3886	0.0555556	0.0481016	0.0479452	0.0537334	0.0496022	0.0518687	0	0	FBgn0039223	FBpp0308362	Ccalc.v2_000489-RA	67.378	328	95	3	6	331	22	339	1.57e-158	447	FBtr0339255	CG5805	HGNC:29036	OMIM:610824	SLC25A44	10	NA	NA
Ccalc.v2_000490	scaffold78.2	939272	944072	0.607101	0.598264	0.656837	0.77345	1.03472	0.233036	0.129969	-0.451311	0.813	0.93	NA	NA	NA	0.00333374	0.00233129	0.00244556	0.00367003	0.00328978	0.00420415	0	0	NA	NA	NA	NA	NA	NA	NA	NA	NA	NA	NA	NA	NA	NA	NA	NA	NA	NA	NA	NA	NA
Ccalc.v2_000491	scaffold78.2	950400	952250	0.0352153	0.123628	0.148071	0.037062	0.110359	0.165105	0.0277292	-1.95026	1	1	0.2404	0.2249	0.9355	0.00372382	0.00300629	0.00214746	0.00255656	0.00183122	0.00160102	0	0	NA	NA	NA	NA	NA	NA	NA	NA	NA	NA	NA	NA	NA	NA	NA	NA	NA	NA	NA	NA	NA
Ccalc.v2_000492	scaffold78.2	952104	977962	7.0935	7.40352	7.08587	7.93627	9.8354	5.59287	0.114574	3.52704	0.628	0.827	0.0287	0.0203	0.7069	0.00282855	0.00277897	0.00272844	0.00328707	0.00286626	0.00305027	0	0	NA	NA	NA	NA	NA	NA	NA	NA	NA	NA	NA	NA	NA	NA	NA	NA	NA	NA	NA	NA	NA
Ccalc.v2_000493	scaffold78.2	978011	988784	4.64472	4.14558	5.81114	5.05399	7.8124	4.6752	0.260129	1.19477	0.411	0.66	NA	NA	NA	0.00275438	0.00297064	0.00282619	0.00264971	0.00256323	0.00279701	0	0	NA	NA	NA	NA	NA	NA	NA	NA	NA	NA	NA	NA	NA	NA	NA	NA	NA	NA	NA	NA	NA
Ccalc.v2_000494	scaffold78.2	997902	998885	11.6869	11.3647	12.3044	14.5519	19.9459	7.03144	0.231131	1.38134	0.56	0.78	NA	NA	NA	0.00386643	0.00405358	0.00213599	0.00357027	0.00348432	0.00247142	0	0	NA	NA	NA	NA	NA	NA	NA	NA	NA	NA	NA	NA	NA	NA	NA	NA	NA	NA	NA	NA	NA
Ccalc.v2_000495	scaffold78.2	1000009	1001553	NA	NA	NA	NA	NA	NA	NA	NA	NA	NA	NA	NA	NA	0.00165153	0.00322129	0.00369549	0.00207508	0.00330579	0.00421193	0	0	NA	NA	NA	NA	NA	NA	NA	NA	NA	NA	NA	NA	NA	NA	NA	NA	NA	NA	NA	NA	NA
Ccalc.v2_000496	scaffold78.2	1001805	1005019	NA	NA	NA	NA	NA	NA	NA	NA	NA	NA	NA	NA	NA	0.00256246	0.00359466	0.00258314	0.00457856	0.00381588	0.00449811	0	0	NA	NA	NA	NA	NA	NA	NA	NA	NA	NA	NA	NA	NA	NA	NA	NA	NA	NA	NA	NA	NA
Ccalc.v2_000497	scaffold78.2	1008549	1009109	1.2737	1.05212	0.770084	0.63082	1.17399	0.54643	-0.387428	-1.11499	0.422	0.671	NA	NA	NA	0.00372671	0.00405268	0	0.000848896	0.00256082	0.00137552	0	0	NA	NA	NA	NA	NA	NA	NA	NA	NA	NA	NA	NA	NA	NA	NA	NA	NA	NA	NA	NA	NA
Ccalc.v2_000498	scaffold78.2	1010402	1021068	4.20465	4.06896	4.29623	4.63898	5.15905	3.8037	0.113645	5.44121	0.448	0.693	0.0676	0.0313	0.463	0.0446036	0.0412621	0.044789	0.0357143	0.033864	0.0398097	0	0	FBgn0026086	FBpp0301688	Ccalc.v2_000498-RA	54.262	610	242	12	64	658	41	628	0	612	FBtr0309961	Adar	HGNC:227	OMIM:602065	ADARB2	9	NA	NA
Ccalc.v2_000498	scaffold78.2	1010402	1021068	4.20465	4.06896	4.29623	4.63898	5.15905	3.8037	0.113645	5.44121	0.448	0.693	0.0676	0.0313	0.463	0.0446036	0.0412621	0.044789	0.0357143	0.033864	0.0398097	0	0	FBgn0026086	FBpp0301688	Ccalc.v2_000498-RA	54.262	610	242	12	64	658	41	628	0	612	FBtr0309961	Adar	HGNC:226	OMIM:601218	ADARB1	10	NA	NA
Ccalc.v2_000499	scaffold78.2	1013276	1023883	8.68882	7.57106	8.4589	10.677	13.017	8.95879	0.401415	6.49107	0.0138	0.0666	0.0592	0.0301	0.5087	0.00649934	0.00475436	0.00421213	0.00648338	0.00575448	0.00512186	0	0	FBgn0033958	FBpp0301077	Ccalc.v2_000499-RA	64	150	53	1	27	175	65	214	1.25e-52	197	FBtr0309056	jef	HGNC:24711	OMIM:613476	MFSD6	9	NA	NA
Ccalc.v2_000499	scaffold78.2	1013276	1023883	8.68882	7.57106	8.4589	10.677	13.017	8.95879	0.401415	6.49107	0.0138	0.0666	0.0592	0.0301	0.5087	0.00649934	0.00475436	0.00421213	0.00648338	0.00575448	0.00512186	0	0	FBgn0033958	FBpp0301077	Ccalc.v2_000499-RA	67.118	517	135	9	391	883	255	760	0	671	FBtr0309056	jef	HGNC:24711	OMIM:613476	MFSD6	9	NA	NA
Ccalc.v2_000500	scaffold78.2	1025604	1031836	72.2169	22.2404	65.2341	4.16626	3.85422	6.22673	-3.48599	5.62285	6.82e-15	7.06e-13	0.192	0.1289	0.6716	0.0030779	0.00270895	0.00291066	0.00389381	0.00329071	0.00359119	0	0	NA	NA	NA	NA	NA	NA	NA	NA	NA	NA	NA	NA	NA	NA	NA	NA	NA	NA	NA	NA	NA
Ccalc.v2_000501	scaffold78.2	1025807	1030951	NA	NA	NA	NA	NA	NA	NA	NA	NA	NA	NA	NA	NA	0.00233918	0.00307377	0.00281999	0.00325627	0.00318509	0.00229054	0	1	NA	NA	NA	NA	NA	NA	NA	NA	NA	NA	NA	NA	NA	NA	NA	NA	NA	NA	NA	NA	NA
Ccalc.v2_000502	scaffold78.2	1031633	1056911	NA	NA	NA	NA	NA	NA	NA	NA	NA	NA	NA	NA	NA	0.00718058	0.00584429	0.00619689	0.00649579	0.00720176	0.00652048	0	0	NA	NA	NA	NA	NA	NA	NA	NA	NA	NA	NA	NA	NA	NA	NA	NA	NA	NA	NA	NA	NA
Ccalc.v2_000503	scaffold78.2	1032111	1033776	69.0414	66.6046	59.8533	48.4852	51.8404	60.2921	-0.283376	6.27211	0.0397	0.146	NA	NA	NA	0.183771	0.138219	0.125467	0.123726	0.140447	0.158699	0	0	NA	NA	NA	NA	NA	NA	NA	NA	NA	NA	NA	NA	NA	NA	NA	NA	NA	NA	NA	NA	NA
Ccalc.v2_000504	scaffold78.2	1037078	1037521	NA	NA	NA	NA	NA	NA	NA	NA	NA	NA	NA	NA	NA	0	0.00199203	0.0510949	0.00647948	0	0.00334448	0	0	NA	NA	NA	NA	NA	NA	NA	NA	NA	NA	NA	NA	NA	NA	NA	NA	NA	NA	NA	NA	NA
Ccalc.v2_000505	scaffold78.2	1056930	1059228	0.412554	0.482776	0.685307	0.289459	0.287305	0.191036	-1.03546	-1.52257	0.0529	0.178	NA	NA	NA	0.0025843	0.0035302	0.00296209	0.00308839	0.00240293	0.00353787	0	0	NA	NA	NA	NA	NA	NA	NA	NA	NA	NA	NA	NA	NA	NA	NA	NA	NA	NA	NA	NA	NA
Ccalc.v2_000506	scaffold78.2	1071487	1081093	5.52116	6.07361	7.791	5.52163	4.98767	5.38553	-0.287023	4.77008	0.0885	0.255	0.0718	0.0311	0.4334	0.00321879	0.00313832	0.00337629	0.00252907	0.00235838	0.00291645	0	0	FBgn0003499	FBpp0290830	Ccalc.v2_000506-RA	92.143	140	11	0	509	648	516	655	1.01e-86	286	FBtr0301615	sr	HGNC:3239	OMIM:129010	EGR2	6	1.45901e+17	145900[HYPERTROPHIC NEUROPATHY OF DEJERINE-SOTTAS],605253[NEUROPATHY, CONGENITAL HYPOMYELINATING OR AMYELINATING, AUTOSOMAL RECESSIVE; CHN],607678[CHARCOT-MARIE-TOOTH DISEASE, DEMYELINATING, TYPE 1D; CMT1D]
Ccalc.v2_000506	scaffold78.2	1071487	1081093	5.52116	6.07361	7.791	5.52163	4.98767	5.38553	-0.287023	4.77008	0.0885	0.255	0.0718	0.0311	0.4334	0.00321879	0.00313832	0.00337629	0.00252907	0.00235838	0.00291645	0	0	FBgn0003499	FBpp0290830	Ccalc.v2_000506-RA	80	40	8	0	218	257	183	222	7.53e-13	72.4	FBtr0301615	sr	HGNC:3238	OMIM:128990	EGR1	4	NA	NA
Ccalc.v2_000506	scaffold78.2	1071487	1081093	5.52116	6.07361	7.791	5.52163	4.98767	5.38553	-0.287023	4.77008	0.0885	0.255	0.0718	0.0311	0.4334	0.00321879	0.00313832	0.00337629	0.00252907	0.00235838	0.00291645	0	0	FBgn0003499	FBpp0290830	Ccalc.v2_000506-RA	92.143	140	11	0	509	648	516	655	1.01e-86	286	FBtr0301615	sr	HGNC:3240	OMIM:602419	EGR3	3	NA	NA
Ccalc.v2_000506	scaffold78.2	1071487	1081093	5.52116	6.07361	7.791	5.52163	4.98767	5.38553	-0.287023	4.77008	0.0885	0.255	0.0718	0.0311	0.4334	0.00321879	0.00313832	0.00337629	0.00252907	0.00235838	0.00291645	0	0	FBgn0003499	FBpp0290830	Ccalc.v2_000506-RA	92.143	140	11	0	509	648	516	655	1.01e-86	286	FBtr0301615	sr	HGNC:3238	OMIM:128990	EGR1	4	NA	NA
Ccalc.v2_000506	scaffold78.2	1071487	1081093	5.52116	6.07361	7.791	5.52163	4.98767	5.38553	-0.287023	4.77008	0.0885	0.255	0.0718	0.0311	0.4334	0.00321879	0.00313832	0.00337629	0.00252907	0.00235838	0.00291645	0	0	FBgn0003499	FBpp0290830	Ccalc.v2_000506-RA	80	40	8	0	218	257	183	222	7.53e-13	72.4	FBtr0301615	sr	HGNC:3240	OMIM:602419	EGR3	3	NA	NA
Ccalc.v2_000506	scaffold78.2	1071487	1081093	5.52116	6.07361	7.791	5.52163	4.98767	5.38553	-0.287023	4.77008	0.0885	0.255	0.0718	0.0311	0.4334	0.00321879	0.00313832	0.00337629	0.00252907	0.00235838	0.00291645	0	0	FBgn0003499	FBpp0290830	Ccalc.v2_000506-RA	80	40	8	0	218	257	183	222	7.53e-13	72.4	FBtr0301615	sr	HGNC:3239	OMIM:129010	EGR2	6	1.45901e+17	145900[HYPERTROPHIC NEUROPATHY OF DEJERINE-SOTTAS],605253[NEUROPATHY, CONGENITAL HYPOMYELINATING OR AMYELINATING, AUTOSOMAL RECESSIVE; CHN],607678[CHARCOT-MARIE-TOOTH DISEASE, DEMYELINATING, TYPE 1D; CMT1D]
Ccalc.v2_000507	scaffold78.2	1088190	1091782	93.2974	89.8887	90.9416	57.2148	59.0394	76.7146	-0.506472	7.71231	0.000563	0.00498	0.0749	0.0688	0.9184	0.00420168	0.00346505	0.0051006	0.00392236	0.00298063	0.00473821	0	0	FBgn0038966	FBpp0311970	Ccalc.v2_000507-RA	37.302	252	151	3	33	284	25	269	5.34e-56	182	FBtr0346142	pinta	HGNC:16114	NA	TTPAL	3	NA	NA
Ccalc.v2_000508	scaffold78.2	1092181	1098583	74.9098	68.572	71.1177	42.1256	50.3487	50.284	-0.588101	6.92142	2.18e-06	3.97e-05	0.0486	0.0229	0.4719	0.00386847	0.00363433	0.00429268	0.00340213	0.00195312	0.0023991	0	0	NA	NA	NA	NA	NA	NA	NA	NA	NA	NA	NA	NA	NA	NA	NA	NA	NA	NA	NA	NA	NA
Ccalc.v2_000509	scaffold78.2	1093158	1124683	1.3336	1.40834	1.45884	0.958506	0.917397	0.338889	-0.920447	0.189309	0.0255	0.106	NA	NA	NA	0.00453819	0.00383297	0.00346167	0.00352323	0.00349145	0.00377439	0	1	NA	NA	NA	NA	NA	NA	NA	NA	NA	NA	NA	NA	NA	NA	NA	NA	NA	NA	NA	NA	NA
Ccalc.v2_000510	scaffold78.2	1099213	1121286	30.2265	25.9175	26.9516	21.24	25.1251	20.8029	-0.307252	4.73561	0.0381	0.142	NA	NA	NA	0.00349009	0.00315755	0.00254079	0.00304378	0.00309078	0.00321928	0	0	NA	NA	NA	NA	NA	NA	NA	NA	NA	NA	NA	NA	NA	NA	NA	NA	NA	NA	NA	NA	NA
Ccalc.v2_000511	scaffold78.2	1123534	1124667	21.4692	21.9284	21.6181	22.3228	21.7063	22.0988	0.0245798	4.63536	0.851	0.948	NA	NA	NA	0.0283538	0.0195634	0.0198314	0.0169247	0.0132237	0.0182823	0	0	FBgn0038332	FBpp0304807	Ccalc.v2_000511-RA	44.49	245	122	4	1	231	12	256	1.35e-60	191	FBtr0332540	CG6136	HGNC:24271	OMIM:610101	CUTC	12	NA	NA
Ccalc.v2_000512	scaffold78.2	1125697	1177380	11.1638	12.5181	11.2098	10.9426	10.3216	10.5724	-0.131421	4.44747	0.344	0.599	NA	NA	NA	0.00343975	0.00316364	0.00311462	0.00331754	0.00316353	0.00333229	0	1	NA	NA	NA	NA	NA	NA	NA	NA	NA	NA	NA	NA	NA	NA	NA	NA	NA	NA	NA	NA	NA
Ccalc.v2_000513	scaffold78.2	1129058	1149589	47.8405	50.2741	50.631	46.5682	50.3023	37.43	-0.147378	7.61528	0.3	0.555	0.0854	0.0315	0.3693	0.00332243	0.00316621	0.00288487	0.00326873	0.00352532	0.003136	0	0	NA	NA	NA	NA	NA	NA	NA	NA	NA	NA	NA	NA	NA	NA	NA	NA	NA	NA	NA	NA	NA
Ccalc.v2_000514	scaffold78.2	1176168	1177301	160.372	139.878	170.85	46.7629	59.1445	56.5346	-1.53617	6.90469	3.54e-26	1.12e-23	0.2857	0.0065	0.0229	0.00351014	0.00253461	0.00329354	0.00470958	0.00316901	0.00444939	0	0	FBgn0000120	FBpp0298351	Ccalc.v2_000514-RA	65.242	351	121	1	1	351	1	350	1.54e-176	495	FBtr0307350	Arr1	HGNC:10521	OMIM:181031	SAG	5	258100613758	258100[OGUCHI DISEASE 1],613758[RETINITIS PIGMENTOSA 47; RP47]
Ccalc.v2_000514	scaffold78.2	1176168	1177301	160.372	139.878	170.85	46.7629	59.1445	56.5346	-1.53617	6.90469	3.54e-26	1.12e-23	0.2857	0.0065	0.0229	0.00351014	0.00253461	0.00329354	0.00470958	0.00316901	0.00444939	0	0	FBgn0000120	FBpp0298351	Ccalc.v2_000514-RA	65.242	351	121	1	1	351	1	350	1.54e-176	495	FBtr0307350	Arr1	HGNC:712	OMIM:107941	ARRB2	5	NA	NA
Ccalc.v2_000514	scaffold78.2	1176168	1177301	160.372	139.878	170.85	46.7629	59.1445	56.5346	-1.53617	6.90469	3.54e-26	1.12e-23	0.2857	0.0065	0.0229	0.00351014	0.00253461	0.00329354	0.00470958	0.00316901	0.00444939	0	0	FBgn0000120	FBpp0298351	Ccalc.v2_000514-RA	65.242	351	121	1	1	351	1	350	1.54e-176	495	FBtr0307350	Arr1	HGNC:710	OMIM:301770	ARR3	4	301010	301010[MYOPIA 26, X-LINKED, FEMALE-LIMITED; MYP26]
Ccalc.v2_000514	scaffold78.2	1176168	1177301	160.372	139.878	170.85	46.7629	59.1445	56.5346	-1.53617	6.90469	3.54e-26	1.12e-23	0.2857	0.0065	0.0229	0.00351014	0.00253461	0.00329354	0.00470958	0.00316901	0.00444939	0	0	FBgn0000120	FBpp0298351	Ccalc.v2_000514-RA	65.242	351	121	1	1	351	1	350	1.54e-176	495	FBtr0307350	Arr1	HGNC:711	OMIM:107940	ARRB1	5	NA	NA
Ccalc.v2_000515	scaffold78.2	1177921	1182653	17.1515	16.4183	14.4938	15.9581	14.4905	17.5479	-0.0018265	6.04288	0.99	1	0.0904	0.0569	0.629	0.0628908	0.0630529	0.0568688	0.0586184	0.0668098	0.059562	0	0	FBgn0035923	FBpp0306019	Ccalc.v2_000515-RA	41.849	1233	593	24	31	1199	22	1194	0	887	FBtr0333887	CG6511	HGNC:24640	NA	EDRF1	11	NA	NA
Ccalc.v2_000516	scaffold78.2	1200335	1314561	24.7471	31.491	26.1346	44.3742	46.2436	41.4944	0.681747	7.50424	5.11e-07	1.08e-05	NA	NA	NA	0.00321709	0.00292328	0.00287065	0.0031192	0.00290263	0.00299512	0	0	NA	NA	NA	NA	NA	NA	NA	NA	NA	NA	NA	NA	NA	NA	NA	NA	NA	NA	NA	NA	NA
Ccalc.v2_000517	scaffold78.2	1324039	1331458	6.47893	6.05593	6.42216	6.07937	6.30338	7.86654	0.0949547	5.39949	0.517	0.749	0.1193	0.0866	0.726	0.0653514	0.0673518	0.0609787	0.0690184	0.0690216	0.0651616	0	0	NA	NA	NA	NA	NA	NA	NA	NA	NA	NA	NA	NA	NA	NA	NA	NA	NA	NA	NA	NA	NA
Ccalc.v2_000518	scaffold78.2	1324257	1327633	NA	NA	NA	NA	NA	NA	NA	NA	NA	NA	0.1973	0.1238	0.6275	0.289128	0.31002	0.221545	0.240368	0.257485	0.263761	0	0	NA	NA	NA	NA	NA	NA	NA	NA	NA	NA	NA	NA	NA	NA	NA	NA	NA	NA	NA	NA	NA
Ccalc.v2_000519	scaffold78.2	1329492	1333608	106.594	166.6	194.33	95.2415	101.594	61.9424	-0.853316	8.70714	0.00139	0.0105	NA	NA	NA	0.0048853	0.00250282	0.00377537	0.0051711	0.00387159	0.00609408	0	1	NA	NA	NA	NA	NA	NA	NA	NA	NA	NA	NA	NA	NA	NA	NA	NA	NA	NA	NA	NA	NA
Ccalc.v2_000520	scaffold78.2	1333800	1338411	4.93508	7.01392	6.4587	2.51501	2.7565	2.96827	-1.15876	4.22192	5.36e-10	2.16e-08	NA	NA	NA	0.136449	0.114792	0.115084	0.109027	0.125891	0.135	0	0	NA	NA	NA	NA	NA	NA	NA	NA	NA	NA	NA	NA	NA	NA	NA	NA	NA	NA	NA	NA	NA
Ccalc.v2_000521	scaffold78.2	1335130	1338411	NA	NA	NA	NA	NA	NA	NA	NA	NA	NA	0.0377	0.0275	0.7296	0.172432	0.150381	0.15922	0.14345	0.159109	0.163491	0	0	FBgn0039489	FBpp0084478	Ccalc.v2_000521-RA	50.667	375	169	8	1	361	1	373	2.22e-122	358	FBtr0085108	CG5880	HGNC:20714	OMIM:616750	ZDHHC16	10	NA	NA
Ccalc.v2_000522	scaffold78.2	1339858	1345023	106.501	95.8037	94.8206	97.8419	114.832	96.4286	0.0570012	8.03542	0.665	0.852	0.0522	0.0113	0.2168	0.00326281	0.00268017	0.0022688	0.00259	0.00223155	0.00265831	0	0	FBgn0265595	FBpp0309298	Ccalc.v2_000522-RA	47.368	228	100	4	9	230	150	363	3.28e-66	209	FBtr0340339	CG44422	HGNC:15522	OMIM:604661	KCNIP2	4	NA	NA
Ccalc.v2_000522	scaffold78.2	1339858	1345023	106.501	95.8037	94.8206	97.8419	114.832	96.4286	0.0570012	8.03542	0.665	0.852	0.0522	0.0113	0.2168	0.00326281	0.00268017	0.0022688	0.00259	0.00223155	0.00265831	0	0	FBgn0265595	FBpp0309298	Ccalc.v2_000522-RA	47.368	228	100	4	9	230	150	363	3.28e-66	209	FBtr0340339	CG44422	HGNC:15523	OMIM:604662	KCNIP3	7	NA	NA
Ccalc.v2_000522	scaffold78.2	1339858	1345023	106.501	95.8037	94.8206	97.8419	114.832	96.4286	0.0570012	8.03542	0.665	0.852	0.0522	0.0113	0.2168	0.00326281	0.00268017	0.0022688	0.00259	0.00223155	0.00265831	0	0	FBgn0265595	FBpp0309298	Ccalc.v2_000522-RA	47.368	228	100	4	9	230	150	363	3.28e-66	209	FBtr0340339	CG44422	HGNC:15521	OMIM:604660	KCNIP1	5	NA	NA
Ccalc.v2_000522	scaffold78.2	1339858	1345023	106.501	95.8037	94.8206	97.8419	114.832	96.4286	0.0570012	8.03542	0.665	0.852	0.0522	0.0113	0.2168	0.00326281	0.00268017	0.0022688	0.00259	0.00223155	0.00265831	0	0	FBgn0265595	FBpp0309298	Ccalc.v2_000522-RA	47.368	228	100	4	9	230	150	363	3.28e-66	209	FBtr0340339	CG44422	HGNC:30083	OMIM:608182	KCNIP4	7	NA	NA
Ccalc.v2_000523	scaffold78.2	1345786	1348249	0.094606	0.129161	0.132598	0.116162	0.0658841	0.016428	-0.826172	-1.95032	0.199	0.437	0.261	0.1831	0.7016	0.00237954	0.00247088	0.00190114	0.00448613	0.00687702	0.00387973	0	0	NA	NA	NA	NA	NA	NA	NA	NA	NA	NA	NA	NA	NA	NA	NA	NA	NA	NA	NA	NA	NA
Ccalc.v2_000524	scaffold78.2	1345923	1358341	4.26955	4.43291	4.01309	3.79343	3.80491	3.21747	-0.233135	5.33707	0.0815	0.242	NA	NA	NA	0.0793814	0.0766788	0.0735736	0.0730367	0.0772597	0.0736879	0	0	FBgn0011655	FBpp0085177	Ccalc.v2_000524-RA	79.126	206	22	4	23	225	24	211	3.6e-99	319	FBtr0085816	Med	HGNC:6770	OMIM:600993	SMAD4	10	1.3921e+23	139210[MYHRE SYNDROME; MYHRS],174900[JUVENILE POLYPOSIS SYNDROME; JPS],175050[JUVENILE POLYPOSIS/HEREDITARY HEMORRHAGIC TELANGIECTASIA SYNDROME; JPHT],260350[PANCREATIC CANCER]
Ccalc.v2_000524	scaffold78.2	1345923	1358341	4.26955	4.43291	4.01309	3.79343	3.80491	3.21747	-0.233135	5.33707	0.0815	0.242	NA	NA	NA	0.0793814	0.0766788	0.0735736	0.0730367	0.0772597	0.0736879	0	0	FBgn0011655	FBpp0085177	Ccalc.v2_000524-RA	75.433	289	50	4	393	664	410	694	3.07e-133	408	FBtr0085816	Med	HGNC:6770	OMIM:600993	SMAD4	10	1.3921e+23	139210[MYHRE SYNDROME; MYHRS],174900[JUVENILE POLYPOSIS SYNDROME; JPS],175050[JUVENILE POLYPOSIS/HEREDITARY HEMORRHAGIC TELANGIECTASIA SYNDROME; JPHT],260350[PANCREATIC CANCER]
Ccalc.v2_000525	scaffold78.2	1349655	1353198	NA	NA	NA	NA	NA	NA	NA	NA	NA	NA	NA	NA	NA	0.0361991	0.0252207	0.019802	0.0207317	0.0160643	0.0223214	0	0	NA	NA	NA	NA	NA	NA	NA	NA	NA	NA	NA	NA	NA	NA	NA	NA	NA	NA	NA	NA	NA
Ccalc.v2_000526	scaffold78.2	1358786	1369584	15.8787	18.2224	17.4281	20.2499	20.2274	23.7671	0.318412	5.6813	0.0187	0.0841	0.0587	0.0396	0.6755	0.0206564	0.0222522	0.0162951	0.0250701	0.0243039	0.0209441	0	0	FBgn0034380	FBpp0085829	Ccalc.v2_000526-RA	52.602	711	318	7	4	702	1	704	0	736	FBtr0086647	Vps51	HGNC:1172	OMIM:615738	VPS51	10	NA	NA
Ccalc.v2_000527	scaffold78.2	1359095	1361769	48.1355	45.1804	47.9445	68.074	58.1395	49.2807	0.312341	3.37327	0.106	0.288	NA	NA	NA	0.00220751	0.00273738	0.00192431	0.00350959	0.00363389	0.00570207	0	0	NA	NA	NA	NA	NA	NA	NA	NA	NA	NA	NA	NA	NA	NA	NA	NA	NA	NA	NA	NA	NA
Ccalc.v2_000528	scaffold78.2	1370112	1372049	15.6064	14.8385	14.2996	12.6371	13.5093	15.1211	-0.116569	4.79958	0.398	0.65	0.1645	0.1061	0.6452	0.217259	0.217822	0.235023	0.231268	0.200575	0.229008	0	0	NA	NA	NA	NA	NA	NA	NA	NA	NA	NA	NA	NA	NA	NA	NA	NA	NA	NA	NA	NA	NA
Ccalc.v2_000529	scaffold78.2	1372628	1373017	7.94676	7.18055	7.33136	7.72827	7.77585	8.90839	0.119405	1.37799	0.624	0.825	0.385	0.1914	0.4971	0.0416667	0.0535714	0.0714286	0.0810811	0.0862069	0.136364	0	0	NA	NA	NA	NA	NA	NA	NA	NA	NA	NA	NA	NA	NA	NA	NA	NA	NA	NA	NA	NA	NA
Ccalc.v2_000530	scaffold78.2	1373589	1385216	4.80356	5.36856	5.19443	4.7755	4.06743	5.20155	-0.129594	5.37527	0.365	0.621	0.018	0.0134	0.7459	0.0138233	0.0149891	0.0142526	0.0127255	0.0125795	0.0138683	0	0	FBgn0037231	FBpp0312584	Ccalc.v2_000530-RA	64.574	223	77	1	2597	2817	1	223	3.85e-86	281	FBtr0347550	Vps24	HGNC:38847	NA	RNF103-CHMP3	5	NA	NA
Ccalc.v2_000530	scaffold78.2	1373589	1385216	4.80356	5.36856	5.19443	4.7755	4.06743	5.20155	-0.129594	5.37527	0.365	0.621	0.018	0.0134	0.7459	0.0138233	0.0149891	0.0142526	0.0127255	0.0125795	0.0138683	0	0	FBgn0037231	FBpp0312584	Ccalc.v2_000530-RA	64.574	223	77	1	2597	2817	1	223	3.85e-86	281	FBtr0347550	Vps24	HGNC:29865	OMIM:610052	CHMP3	6	NA	NA
Ccalc.v2_000531	scaffold78.2	1373909	1378454	NA	NA	NA	NA	NA	NA	NA	NA	NA	NA	NA	NA	NA	0.0151489	0.0201892	0.0157494	0.0145715	0.0145624	0.0151334	0	0	NA	NA	NA	NA	NA	NA	NA	NA	NA	NA	NA	NA	NA	NA	NA	NA	NA	NA	NA	NA	NA
Ccalc.v2_000532	scaffold78.2	1385439	1408615	295.728	309.274	288.77	403.736	479.932	439.851	0.566402	11.7394	8.96e-05	0.00101	NA	NA	NA	0.00324666	0.00333505	0.00294009	0.00275213	0.00309209	0.00381941	0	0	FBgn0041605	FBpp0307585	Ccalc.v2_000532-RA	86.207	29	4	0	43	71	46	74	1.48e-08	53.9	FBtr0336482	cpx	HGNC:2310	OMIM:605033	CPLX2	4	NA	NA
Ccalc.v2_000532	scaffold78.2	1385439	1408615	295.728	309.274	288.77	403.736	479.932	439.851	0.566402	11.7394	8.96e-05	0.00101	NA	NA	NA	0.00324666	0.00333505	0.00294009	0.00275213	0.00309209	0.00381941	0	0	FBgn0041605	FBpp0307585	Ccalc.v2_000532-RA	75.556	45	10	1	162	205	75	119	1.59e-06	48.1	FBtr0336482	cpx	HGNC:2309	OMIM:605032	CPLX1	5	NA	NA
Ccalc.v2_000532	scaffold78.2	1385439	1408615	295.728	309.274	288.77	403.736	479.932	439.851	0.566402	11.7394	8.96e-05	0.00101	NA	NA	NA	0.00324666	0.00333505	0.00294009	0.00275213	0.00309209	0.00381941	0	0	FBgn0041605	FBpp0307585	Ccalc.v2_000532-RA	86.207	29	4	0	43	71	46	74	1.48e-08	53.9	FBtr0336482	cpx	HGNC:2309	OMIM:605032	CPLX1	5	NA	NA
Ccalc.v2_000532	scaffold78.2	1385439	1408615	295.728	309.274	288.77	403.736	479.932	439.851	0.566402	11.7394	8.96e-05	0.00101	NA	NA	NA	0.00324666	0.00333505	0.00294009	0.00275213	0.00309209	0.00381941	0	0	FBgn0041605	FBpp0307585	Ccalc.v2_000532-RA	75.556	45	10	1	162	205	75	119	1.59e-06	48.1	FBtr0336482	cpx	HGNC:2310	OMIM:605033	CPLX2	4	NA	NA
Ccalc.v2_000533	scaffold78.2	1391898	1532571	0.285517	0.350822	0.306801	0.375611	0.477206	0.297474	0.289903	-0.213697	0.436	0.683	NA	NA	NA	0.00307794	0.0029685	0.00293027	0.00305207	0.00308511	0.00325412	0	0	NA	NA	NA	NA	NA	NA	NA	NA	NA	NA	NA	NA	NA	NA	NA	NA	NA	NA	NA	NA	NA
Ccalc.v2_000534	scaffold78.2	1424590	1425530	1.67752	1.68262	1.11961	2.94247	3.5047	1.41486	0.813529	-0.14653	0.0685	0.213	NA	NA	NA	0.00104058	0.00175516	0.000907441	0.00387382	0.00394737	0.0044586	0	0	NA	NA	NA	NA	NA	NA	NA	NA	NA	NA	NA	NA	NA	NA	NA	NA	NA	NA	NA	NA	NA
Ccalc.v2_000535	scaffold78.2	1494059	1567201	39.5583	39.1655	40.1948	55.5786	67.3279	44.0067	0.488969	4.99716	0.00536	0.0315	NA	NA	NA	0.00292443	0.00295836	0.00290264	0.00296906	0.0030147	0.00317747	0	0	NA	NA	NA	NA	NA	NA	NA	NA	NA	NA	NA	NA	NA	NA	NA	NA	NA	NA	NA	NA	NA
Ccalc.v2_000536	scaffold78.2	1575739	1594231	23.6237	32.6537	16.3511	75.9981	78.5889	55.5452	1.5329	7.6967	4.4e-09	1.48e-07	0.1281	0.0562	0.4389	0.00305667	0.00311046	0.00326002	0.0033691	0.00319798	0.00300158	0	0	NA	NA	NA	NA	NA	NA	NA	NA	NA	NA	NA	NA	NA	NA	NA	NA	NA	NA	NA	NA	NA
Ccalc.v2_000537	scaffold78.2	1593279	1599331	21.429	22.1345	19.7578	24.9119	21.2763	22.8999	0.125892	6.98644	0.292	0.547	0.0992	0.07	0.7059	0.0351032	0.0343662	0.032673	0.0314994	0.0364134	0.0372811	0	0	FBgn0039601	FBpp0084724	Ccalc.v2_000537-RA	50.314	318	155	2	13	328	4	320	2.8e-108	339	FBtr0085355	CG1523	HGNC:23686	NA	DCAF10	7	NA	NA
Ccalc.v2_000537	scaffold78.2	1593279	1599331	21.429	22.1345	19.7578	24.9119	21.2763	22.8999	0.125892	6.98644	0.292	0.547	0.0992	0.07	0.7059	0.0351032	0.0343662	0.032673	0.0314994	0.0364134	0.0372811	0	0	FBgn0039601	FBpp0084724	Ccalc.v2_000537-RA	43.396	106	57	1	510	612	514	619	1.51e-21	99.4	FBtr0085355	CG1523	HGNC:23686	NA	DCAF10	7	NA	NA
Ccalc.v2_000538	scaffold78.2	1599956	1605549	7.32909	9.1079	8.13099	17.9525	15.617	17.1079	1.04526	5.24312	2.06e-13	1.56e-11	NA	NA	NA	0.0129493	0.0108149	0.00998289	0.00893281	0.00609147	0.00986022	0	0	NA	NA	NA	NA	NA	NA	NA	NA	NA	NA	NA	NA	NA	NA	NA	NA	NA	NA	NA	NA	NA
Ccalc.v2_000539	scaffold78.2	1605678	1607208	9.58338	4.30215	8.25984	2.86927	5.39379	6.45565	-0.590574	2.30176	0.14	0.349	0.1814	0.1043	0.5748	0.00271186	0.00565571	0.00675676	0.00379687	0.00164745	0.00158395	0	0	NA	NA	NA	NA	NA	NA	NA	NA	NA	NA	NA	NA	NA	NA	NA	NA	NA	NA	NA	NA	NA
Ccalc.v2_000540	scaffold78.2	1607219	1608487	73.8681	24.4988	64.3007	12.2677	25.6981	42.3857	-1.01757	5.32453	0.0419	0.152	NA	NA	NA	0.00657462	0.00724947	0.00483092	0.00249273	0.0034163	0.00344658	0	0	NA	NA	NA	NA	NA	NA	NA	NA	NA	NA	NA	NA	NA	NA	NA	NA	NA	NA	NA	NA	NA
Ccalc.v2_000541	scaffold78.2	1609221	1615040	5.60117	5.58252	5.08274	6.0588	5.94744	5.37898	0.0963132	4.98888	0.462	0.704	0.1189	0.0665	0.5589	0.0450935	0.0471177	0.0410972	0.0504086	0.0426565	0.0424814	1	0	NA	NA	NA	NA	NA	NA	NA	NA	NA	NA	NA	NA	NA	NA	NA	NA	NA	NA	NA	NA	NA
Ccalc.v2_000542	scaffold78.2	1615143	1649008	28.8127	32.0403	31.3756	38.2599	35.2982	34.2589	0.225329	7.97206	0.0617	0.199	0.1221	0.0942	0.771	0.00625913	0.00722538	0.00694304	0.00808034	0.00827928	0.00672339	0	0	FBgn0004889	FBpp0311386	Ccalc.v2_000542-RA	80.652	491	82	2	1257	1734	9	499	0	847	FBtr0345177	tws	HGNC:9305	OMIM:604325	PPP2R2B	8	604326	604326[SPINOCEREBELLAR ATAXIA 12; SCA12]
Ccalc.v2_000542	scaffold78.2	1615143	1649008	28.8127	32.0403	31.3756	38.2599	35.2982	34.2589	0.225329	7.97206	0.0617	0.199	0.1221	0.0942	0.771	0.00625913	0.00722538	0.00694304	0.00808034	0.00827928	0.00672339	0	0	FBgn0004889	FBpp0311386	Ccalc.v2_000542-RA	80.652	491	82	2	1257	1734	9	499	0	847	FBtr0345177	tws	HGNC:9304	OMIM:604941	PPP2R2A	8	NA	NA
Ccalc.v2_000542	scaffold78.2	1615143	1649008	28.8127	32.0403	31.3756	38.2599	35.2982	34.2589	0.225329	7.97206	0.0617	0.199	0.1221	0.0942	0.771	0.00625913	0.00722538	0.00694304	0.00808034	0.00827928	0.00672339	0	0	FBgn0004889	FBpp0311386	Ccalc.v2_000542-RA	80.652	491	82	2	1257	1734	9	499	0	847	FBtr0345177	tws	HGNC:23732	OMIM:613992	PPP2R2D	11	NA	NA
Ccalc.v2_000542	scaffold78.2	1615143	1649008	28.8127	32.0403	31.3756	38.2599	35.2982	34.2589	0.225329	7.97206	0.0617	0.199	0.1221	0.0942	0.771	0.00625913	0.00722538	0.00694304	0.00808034	0.00827928	0.00672339	0	0	FBgn0004889	FBpp0311386	Ccalc.v2_000542-RA	80.652	491	82	2	1257	1734	9	499	0	847	FBtr0345177	tws	HGNC:9306	OMIM:605997	PPP2R2C	7	NA	NA
Ccalc.v2_000543	scaffold78.2	1617409	1640352	2.7239	2.55745	2.4268	3.26675	3.50713	2.47498	0.262779	1.57272	0.304	0.56	NA	NA	NA	0.0026853	0.00369719	0.003131	0.00341438	0.00325747	0.00360304	0	0	NA	NA	NA	NA	NA	NA	NA	NA	NA	NA	NA	NA	NA	NA	NA	NA	NA	NA	NA	NA	NA
Ccalc.v2_000544	scaffold78.2	1649019	1654965	33.8736	36.3094	33.208	35.38	33.7243	37.144	0.0394851	7.05882	0.724	0.887	NA	NA	NA	0.0274196	0.0341596	0.0358548	0.0266973	0.0426882	0.0312538	0	0	FBgn0039668	FBpp0305390	Ccalc.v2_000544-RA	56.058	553	230	4	66	615	124	666	0	636	FBtr0333188	Trc8	HGNC:17023	OMIM:603046	RNF139	11	144700	144700[RENAL CELL CARCINOMA, NONPAPILLARY; RCC]
Ccalc.v2_000545	scaffold78.2	1658715	1664947	3.4289	2.89347	3.05097	1.79529	2.02492	1.47209	-0.824833	3.22004	4.79e-05	0.000582	NA	NA	NA	0.00314277	0.00234388	0.00282898	0.00339785	0.00314613	0.00336515	0	0	FBgn0050268	FBpp0271819	Ccalc.v2_000545-RA	20.033	1213	741	36	81	1167	70	1179	1.18e-39	161	FBtr0273311	CG30268	HGNC:15872	NA	CFAP61	9	NA	NA
Ccalc.v2_000546	scaffold78.2	1667304	1669869	110.329	127.167	120.361	69.3715	69.4012	90.5194	-0.642141	7.93205	2.19e-05	0.000296	NA	NA	NA	0.102014	0.104803	0.0885375	0.115901	0.109753	0.107143	0	0	NA	NA	NA	NA	NA	NA	NA	NA	NA	NA	NA	NA	NA	NA	NA	NA	NA	NA	NA	NA	NA
Ccalc.v2_000547	scaffold78.2	1668370	1680666	0.346606	0.253502	0.26314	0.347682	0.333781	0.479614	0.424936	1.06951	0.16	0.379	NA	NA	NA	0.0291187	0.0282415	0.0251222	0.0318777	0.0299628	0.0263681	0	0	NA	NA	NA	NA	NA	NA	NA	NA	NA	NA	NA	NA	NA	NA	NA	NA	NA	NA	NA	NA	NA
Ccalc.v2_000548	scaffold78.2	1671277	1680149	NA	NA	NA	NA	NA	NA	NA	NA	NA	NA	NA	NA	NA	0.00398348	0.00275148	0.00542299	0.00223496	0.00258004	0.00160138	0	0	NA	NA	NA	NA	NA	NA	NA	NA	NA	NA	NA	NA	NA	NA	NA	NA	NA	NA	NA	NA	NA
Ccalc.v2_000549	scaffold78.2	1682689	1688207	12.8808	15.1746	15.7354	7.64411	9.35802	10.0297	-0.695781	4.96162	1.35e-05	0.000196	0.1024	0.0558	0.5454	0.00293353	0.00361079	0.00310757	0.00303119	0.00287276	0.004329	0	0	NA	NA	NA	NA	NA	NA	NA	NA	NA	NA	NA	NA	NA	NA	NA	NA	NA	NA	NA	NA	NA
Ccalc.v2_000550	scaffold78.2	1687421	1688982	0.329543	0.308508	0.246336	0.242776	0.275394	0.343344	-0.0301525	-1.49534	1	1	0.0243	0.0108	0.4453	0.00304414	0.00578292	0.00427716	0.00273224	0	0.00473435	0	0	FBgn0038916	FBpp0083549	Ccalc.v2_000550-RA	65.922	179	61	0	1	179	1	179	1.96e-89	259	FBtr0084151	dnd	HGNC:694	OMIM:604695	ARL3	11	NA	NA
Ccalc.v2_000551	scaffold78.2	1688457	1691321	7.20096	8.22998	7.74319	7.44251	7.18456	9.4152	0.0535209	4.31502	0.754	0.903	0.206	0.0982	0.4769	0.0212342	0.015203	0.0179459	0.0248112	0.0182685	0.0262263	0	0	FBgn0038917	FBpp0083546	Ccalc.v2_000551-RB	28.866	388	225	13	2	360	3	368	3.22e-37	138	FBtr0084148	CG6678	HGNC:30457	NA	RCCD1	8	NA	NA
Ccalc.v2_000552	scaffold78.2	1690749	1691328	NA	NA	NA	NA	NA	NA	NA	NA	NA	NA	NA	NA	NA	0.0036036	0.00201005	0.00219298	0.00391645	0.00437956	0	0	0	NA	NA	NA	NA	NA	NA	NA	NA	NA	NA	NA	NA	NA	NA	NA	NA	NA	NA	NA	NA	NA
Ccalc.v2_000553	scaffold78.2	1691365	1692078	1.18824	2.78099	1.48037	1.25055	1.06393	1.29696	-0.577578	-0.106358	0.169	0.393	NA	NA	NA	0.00260078	0.00453956	0	0.000856898	0.00169492	0.00174064	0	0	NA	NA	NA	NA	NA	NA	NA	NA	NA	NA	NA	NA	NA	NA	NA	NA	NA	NA	NA	NA	NA
Ccalc.v2_000554	scaffold78.2	1702263	1823360	1.71267	2.18366	1.80332	3.45699	2.89722	1.42485	0.44938	2.53374	0.189	0.422	NA	NA	NA	0.00324446	0.00295268	0.00307004	0.00312209	0.00297129	0.00333714	0	0	NA	NA	NA	NA	NA	NA	NA	NA	NA	NA	NA	NA	NA	NA	NA	NA	NA	NA	NA	NA	NA
Ccalc.v2_000555	scaffold78.2	1707957	1710136	18.3806	20.1348	19.0402	26.0192	20.366	12.1143	0.0235962	3.43303	0.938	0.986	NA	NA	NA	0.00240835	0.0044843	0.00265957	0.00246858	0.00291667	0.00340426	0	0	NA	NA	NA	NA	NA	NA	NA	NA	NA	NA	NA	NA	NA	NA	NA	NA	NA	NA	NA	NA	NA
Ccalc.v2_000556	scaffold78.2	1713272	1727173	1.61111	1.59995	1.42944	2.66784	2.17707	0.692994	0.255023	2.91565	0.562	0.781	0.1038	0.0422	0.4067	0.00286919	0.00294646	0.00320871	0.00307628	0.00274691	0.00288307	0	0	FBgn0264490	FBpp0111787	Ccalc.v2_000556-RA	55.172	145	55	3	951	1085	780	924	1.32e-34	145	FBtr0112874	Eip93F	HGNC:30776	OMIM:611799	LCORL	5	NA	NA
Ccalc.v2_000556	scaffold78.2	1713272	1727173	1.61111	1.59995	1.42944	2.66784	2.17707	0.692994	0.255023	2.91565	0.562	0.781	0.1038	0.0422	0.4067	0.00286919	0.00294646	0.00320871	0.00307628	0.00274691	0.00288307	0	0	FBgn0264490	FBpp0111787	Ccalc.v2_000556-RA	55.172	145	55	3	951	1085	780	924	1.32e-34	145	FBtr0112874	Eip93F	HGNC:29503	OMIM:607698	LCOR	4	NA	NA
Ccalc.v2_000557	scaffold78.2	1736297	1743896	1.72068	0.987043	1.16643	1.91744	1.16305	0.38667	-0.161973	0.324421	0.782	0.915	NA	NA	NA	0.00335228	0.00356074	0.0034344	0.00388119	0.00345213	0.00355497	0	0	NA	NA	NA	NA	NA	NA	NA	NA	NA	NA	NA	NA	NA	NA	NA	NA	NA	NA	NA	NA	NA
Ccalc.v2_000558	scaffold78.2	1767448	1826831	NA	NA	NA	NA	NA	NA	NA	NA	NA	NA	NA	NA	NA	0.00337296	0.00283228	0.00302845	0.00309405	0.00289493	0.00327296	0	0	NA	NA	NA	NA	NA	NA	NA	NA	NA	NA	NA	NA	NA	NA	NA	NA	NA	NA	NA	NA	NA
Ccalc.v2_000559	scaffold78.2	1823400	1845240	NA	NA	NA	NA	NA	NA	NA	NA	NA	NA	NA	NA	NA	0.00327147	0.00309922	0.00345602	0.00314854	0.002854	0.00305566	0	0	NA	NA	NA	NA	NA	NA	NA	NA	NA	NA	NA	NA	NA	NA	NA	NA	NA	NA	NA	NA	NA
Ccalc.v2_000560	scaffold78.2	1826865	1881746	NA	NA	NA	NA	NA	NA	NA	NA	NA	NA	NA	NA	NA	0.00420755	0.00384882	0.00407592	0.00416445	0.00414577	0.00372205	0	0	NA	NA	NA	NA	NA	NA	NA	NA	NA	NA	NA	NA	NA	NA	NA	NA	NA	NA	NA	NA	NA
Ccalc.v2_000561	scaffold78.2	1870712	1871077	NA	NA	NA	NA	NA	NA	NA	NA	NA	NA	NA	NA	NA	0.00865052	0.00614439	0.00726744	0.00112233	0.00211416	0.00445104	0	0	NA	NA	NA	NA	NA	NA	NA	NA	NA	NA	NA	NA	NA	NA	NA	NA	NA	NA	NA	NA	NA
Ccalc.v2_000562	scaffold78.2	1875971	1881848	25.965	28.5022	27.5452	24.278	24.4749	25.0182	-0.1527	7.18246	0.159	0.379	0.0306	0.0269	0.8795	0.0183007	0.0183596	0.0158886	0.0176999	0.0192424	0.0143238	0	0	FBgn0032346	FBpp0079813	Ccalc.v2_000562-RA	46	200	102	3	2	196	3	201	6.62e-61	189	FBtr0080226	Csl4	HGNC:17286	OMIM:606493	EXOSC1	11	NA	NA
Ccalc.v2_000563	scaffold78.2	1881753	1896516	10.6247	10.6664	10.7288	9.12204	10.5048	5.89411	-0.327272	5.07059	0.122	0.317	0.026	0.0114	0.4373	0.00348408	0.00295219	0.00245521	0.00313035	0.00307394	0.00307724	0	0	FBgn0261988	FBpp0306622	Ccalc.v2_000563-RA	60.403	149	46	1	1	149	1	136	3.24e-46	174	FBtr0334555	Gprk2	HGNC:4544	OMIM:600870	GRK5	12	NA	NA
Ccalc.v2_000563	scaffold78.2	1881753	1896516	10.6247	10.6664	10.7288	9.12204	10.5048	5.89411	-0.327272	5.07059	0.122	0.317	0.026	0.0114	0.4373	0.00348408	0.00295219	0.00245521	0.00313035	0.00307394	0.00307724	0	0	FBgn0261988	FBpp0306622	Ccalc.v2_000563-RA	60.403	149	46	1	1	149	1	136	3.24e-46	174	FBtr0334555	Gprk2	HGNC:10013	OMIM:180381	GRK1	3	613411	613411[OGUCHI DISEASE 2]
Ccalc.v2_000563	scaffold78.2	1881753	1896516	10.6247	10.6664	10.7288	9.12204	10.5048	5.89411	-0.327272	5.07059	0.122	0.317	0.026	0.0114	0.4373	0.00348408	0.00295219	0.00245521	0.00313035	0.00307394	0.00307724	0	0	FBgn0261988	FBpp0306622	Ccalc.v2_000563-RA	79.482	463	91	3	118	578	241	701	0	749	FBtr0334555	Gprk2	HGNC:17031	OMIM:606987	GRK7	4	NA	NA
Ccalc.v2_000563	scaffold78.2	1881753	1896516	10.6247	10.6664	10.7288	9.12204	10.5048	5.89411	-0.327272	5.07059	0.122	0.317	0.026	0.0114	0.4373	0.00348408	0.00295219	0.00245521	0.00313035	0.00307394	0.00307724	0	0	FBgn0261988	FBpp0306622	Ccalc.v2_000563-RA	60.403	149	46	1	1	149	1	136	3.24e-46	174	FBtr0334555	Gprk2	HGNC:17031	OMIM:606987	GRK7	4	NA	NA
Ccalc.v2_000563	scaffold78.2	1881753	1896516	10.6247	10.6664	10.7288	9.12204	10.5048	5.89411	-0.327272	5.07059	0.122	0.317	0.026	0.0114	0.4373	0.00348408	0.00295219	0.00245521	0.00313035	0.00307394	0.00307724	0	0	FBgn0261988	FBpp0306622	Ccalc.v2_000563-RA	60.403	149	46	1	1	149	1	136	3.24e-46	174	FBtr0334555	Gprk2	HGNC:4545	OMIM:600869	GRK6	9	NA	NA
Ccalc.v2_000563	scaffold78.2	1881753	1896516	10.6247	10.6664	10.7288	9.12204	10.5048	5.89411	-0.327272	5.07059	0.122	0.317	0.026	0.0114	0.4373	0.00348408	0.00295219	0.00245521	0.00313035	0.00307394	0.00307724	0	0	FBgn0261988	FBpp0306622	Ccalc.v2_000563-RA	60.403	149	46	1	1	149	1	136	3.24e-46	174	FBtr0334555	Gprk2	HGNC:4543	OMIM:137026	GRK4	9	NA	NA
Ccalc.v2_000563	scaffold78.2	1881753	1896516	10.6247	10.6664	10.7288	9.12204	10.5048	5.89411	-0.327272	5.07059	0.122	0.317	0.026	0.0114	0.4373	0.00348408	0.00295219	0.00245521	0.00313035	0.00307394	0.00307724	0	0	FBgn0261988	FBpp0306622	Ccalc.v2_000563-RA	79.482	463	91	3	118	578	241	701	0	749	FBtr0334555	Gprk2	HGNC:4544	OMIM:600870	GRK5	12	NA	NA
Ccalc.v2_000563	scaffold78.2	1881753	1896516	10.6247	10.6664	10.7288	9.12204	10.5048	5.89411	-0.327272	5.07059	0.122	0.317	0.026	0.0114	0.4373	0.00348408	0.00295219	0.00245521	0.00313035	0.00307394	0.00307724	0	0	FBgn0261988	FBpp0306622	Ccalc.v2_000563-RA	79.482	463	91	3	118	578	241	701	0	749	FBtr0334555	Gprk2	HGNC:4543	OMIM:137026	GRK4	9	NA	NA
Ccalc.v2_000563	scaffold78.2	1881753	1896516	10.6247	10.6664	10.7288	9.12204	10.5048	5.89411	-0.327272	5.07059	0.122	0.317	0.026	0.0114	0.4373	0.00348408	0.00295219	0.00245521	0.00313035	0.00307394	0.00307724	0	0	FBgn0261988	FBpp0306622	Ccalc.v2_000563-RA	79.482	463	91	3	118	578	241	701	0	749	FBtr0334555	Gprk2	HGNC:4545	OMIM:600869	GRK6	9	NA	NA
Ccalc.v2_000563	scaffold78.2	1881753	1896516	10.6247	10.6664	10.7288	9.12204	10.5048	5.89411	-0.327272	5.07059	0.122	0.317	0.026	0.0114	0.4373	0.00348408	0.00295219	0.00245521	0.00313035	0.00307394	0.00307724	0	0	FBgn0261988	FBpp0306622	Ccalc.v2_000563-RA	79.482	463	91	3	118	578	241	701	0	749	FBtr0334555	Gprk2	HGNC:10013	OMIM:180381	GRK1	3	613411	613411[OGUCHI DISEASE 2]
Ccalc.v2_000564	scaffold78.2	1890939	1891187	NA	NA	NA	NA	NA	NA	NA	NA	NA	NA	NA	NA	NA	0.00314465	0.00477042	0	0.00321199	0.00243605	0.00416233	0	0	NA	NA	NA	NA	NA	NA	NA	NA	NA	NA	NA	NA	NA	NA	NA	NA	NA	NA	NA	NA	NA
Ccalc.v2_000565	scaffold78.2	1899260	1903869	4.75297	12.3953	5.77345	36.3017	30.6233	30.7556	2.09268	5.27231	1.13e-09	4.26e-08	0.1672	0.0534	0.3191	0.00277566	0.0026327	0.00255515	0.0028889	0.00356745	0.00249606	0	0	FBgn0034660	FBpp0071659	Ccalc.v2_000565-RA	52.642	530	219	9	1	517	1	511	0	565	FBtr0071745	Loxl2	HGNC:13869	OMIM:607163	LOXL3	9	NA	NA
Ccalc.v2_000565	scaffold78.2	1899260	1903869	4.75297	12.3953	5.77345	36.3017	30.6233	30.7556	2.09268	5.27231	1.13e-09	4.26e-08	0.1672	0.0534	0.3191	0.00277566	0.0026327	0.00255515	0.0028889	0.00356745	0.00249606	0	0	FBgn0034660	FBpp0071659	Ccalc.v2_000565-RA	52.642	530	219	9	1	517	1	511	0	565	FBtr0071745	Loxl2	HGNC:1690	OMIM:602592	CD5L	3	NA	NA
Ccalc.v2_000565	scaffold78.2	1899260	1903869	4.75297	12.3953	5.77345	36.3017	30.6233	30.7556	2.09268	5.27231	1.13e-09	4.26e-08	0.1672	0.0534	0.3191	0.00277566	0.0026327	0.00255515	0.0028889	0.00356745	0.00249606	0	0	FBgn0034660	FBpp0071659	Ccalc.v2_000565-RA	52.642	530	219	9	1	517	1	511	0	565	FBtr0071745	Loxl2	HGNC:17171	OMIM:607318	LOXL4	7	NA	NA
Ccalc.v2_000565	scaffold78.2	1899260	1903869	4.75297	12.3953	5.77345	36.3017	30.6233	30.7556	2.09268	5.27231	1.13e-09	4.26e-08	0.1672	0.0534	0.3191	0.00277566	0.0026327	0.00255515	0.0028889	0.00356745	0.00249606	0	0	FBgn0034660	FBpp0071659	Ccalc.v2_000565-RA	52.642	530	219	9	1	517	1	511	0	565	FBtr0071745	Loxl2	HGNC:6665	OMIM:153456	LOXL1	3	177650	177650[EXFOLIATION SYNDROME; XFS]
Ccalc.v2_000565	scaffold78.2	1899260	1903869	4.75297	12.3953	5.77345	36.3017	30.6233	30.7556	2.09268	5.27231	1.13e-09	4.26e-08	0.1672	0.0534	0.3191	0.00277566	0.0026327	0.00255515	0.0028889	0.00356745	0.00249606	0	0	FBgn0034660	FBpp0071659	Ccalc.v2_000565-RA	52.642	530	219	9	1	517	1	511	0	565	FBtr0071745	Loxl2	HGNC:6664	OMIM:153455	LOX	3	617168	617168[AORTIC ANEURYSM, FAMILIAL THORACIC 10; AAT10]
Ccalc.v2_000565	scaffold78.2	1899260	1903869	4.75297	12.3953	5.77345	36.3017	30.6233	30.7556	2.09268	5.27231	1.13e-09	4.26e-08	0.1672	0.0534	0.3191	0.00277566	0.0026327	0.00255515	0.0028889	0.00356745	0.00249606	0	0	FBgn0034660	FBpp0071659	Ccalc.v2_000565-RA	52.642	530	219	9	1	517	1	511	0	565	FBtr0071745	Loxl2	HGNC:6666	OMIM:606663	LOXL2	9	NA	NA
Ccalc.v2_000565	scaffold78.2	1899260	1903869	4.75297	12.3953	5.77345	36.3017	30.6233	30.7556	2.09268	5.27231	1.13e-09	4.26e-08	0.1672	0.0534	0.3191	0.00277566	0.0026327	0.00255515	0.0028889	0.00356745	0.00249606	0	0	FBgn0034660	FBpp0071659	Ccalc.v2_000565-RA	52.642	530	219	9	1	517	1	511	0	565	FBtr0071745	Loxl2	HGNC:26641	NA	SSC5D	3	NA	NA
Ccalc.v2_000566	scaffold78.2	1904973	1909757	29.2237	36.3542	32.175	51.8256	78.1805	73.8422	1.06037	7.57915	6.49e-09	2.12e-07	0.1575	0.0774	0.4915	0.00253845	0.00315817	0.00367964	0.00294525	0.00312646	0.0027806	0	0	FBgn0000206	FBpp0084323	Ccalc.v2_000566-RB	22.585	673	412	28	63	666	154	786	2.08e-27	120	FBtr0084949	boss	HGNC:13308	OMIM:605948	GPRC5B	3	NA	NA
Ccalc.v2_000567	scaffold78.2	1908323	1922510	0.518783	0.464243	0.199601	0.481753	0.669437	0.572304	0.554755	-0.782214	0.242	0.492	NA	NA	NA	0.00262158	0.00278346	0.00316764	0.0027921	0.00286312	0.00315549	0	1	NA	NA	NA	NA	NA	NA	NA	NA	NA	NA	NA	NA	NA	NA	NA	NA	NA	NA	NA	NA	NA
Ccalc.v2_000568	scaffold78.2	1910252	1913045	0.631456	1.32673	0.992315	1.31403	1.39421	1.80923	0.618791	1.52976	0.0644	0.205	0.0685	0.0379	0.5525	0.00247994	0.00269501	0.00251256	0.00209759	0.00256379	0.00321822	0	0	FBgn0043005	FBpp0112259	Ccalc.v2_000568-RA	51.654	393	171	4	53	429	209	598	1.99e-134	399	FBtr0113347	prt	HGNC:10935	OMIM:193001	SLC18A2	3	NA	NA
Ccalc.v2_000569	scaffold78.2	1915955	1928386	9.16222	8.16248	8.78388	6.79941	8.55484	5.3091	-0.337517	6.34057	0.0662	0.209	0.0484	0.0261	0.5387	0.0167101	0.0149972	0.0143871	0.0157313	0.0164435	0.0140393	0	0	FBgn0038237	FBpp0311378	Ccalc.v2_000569-RE	68.559	951	253	12	117	1051	143	1063	0	1321	FBtr0345168	Pde6	HGNC:8784	OMIM:603310	PDE5A	6	NA	NA
Ccalc.v2_000569	scaffold78.2	1915955	1928386	9.16222	8.16248	8.78388	6.79941	8.55484	5.3091	-0.337517	6.34057	0.0662	0.209	0.0484	0.0261	0.5387	0.0167101	0.0149972	0.0143871	0.0157313	0.0164435	0.0140393	0	0	FBgn0038237	FBpp0311378	Ccalc.v2_000569-RE	68.559	951	253	12	117	1051	143	1063	0	1321	FBtr0345168	Pde6	HGNC:8773	OMIM:604961	PDE11A	5	610475	610475[PIGMENTED NODULAR ADRENOCORTICAL DISEASE, PRIMARY, 2; PPNAD2]
Ccalc.v2_000570	scaffold78.2	1923018	1929154	1.62663	1.65432	1.38173	1.39444	1.39025	1.16476	-0.238219	2.99522	0.227	0.475	NA	NA	NA	0.0394758	0.0354693	0.0310498	0.0351375	0.0351436	0.0313707	0	0	FBgn0039427	FBpp0084384	Ccalc.v2_000570-RA	57.047	149	54	2	15	153	1	149	4.03e-59	181	FBtr0085012	CG5447	HGNC:24876	OMIM:609453	GOLGA7	8	NA	NA
Ccalc.v2_000570	scaffold78.2	1923018	1929154	1.62663	1.65432	1.38173	1.39444	1.39025	1.16476	-0.238219	2.99522	0.227	0.475	NA	NA	NA	0.0394758	0.0354693	0.0310498	0.0351375	0.0351436	0.0313707	0	0	FBgn0039427	FBpp0084384	Ccalc.v2_000570-RA	57.047	149	54	2	15	153	1	149	4.03e-59	181	FBtr0085012	CG5447	HGNC:31668	OMIM:614189	GOLGA7B	9	NA	NA
Ccalc.v2_000571	scaffold78.2	1929613	1937100	3.85897	4.49275	4.61889	3.96796	5.04017	3.85626	-0.0117891	4.835	0.945	0.99	NA	NA	NA	0.0137162	0.0147611	0.0142594	0.013554	0.0153176	0.0155191	0	0	NA	NA	NA	NA	NA	NA	NA	NA	NA	NA	NA	NA	NA	NA	NA	NA	NA	NA	NA	NA	NA
Ccalc.v2_000572	scaffold78.2	1930800	1943446	15.0822	12.3563	14.13	16.2221	16.3451	10.4923	0.0507382	6.97951	0.79	0.919	0.0523	0.0359	0.6861	0.0566722	0.0603311	0.0555745	0.0525339	0.0507465	0.0586629	0	0	FBgn0015513	FBpp0293271	Ccalc.v2_000572-RA	44.945	2018	940	37	7	1944	11	1937	0	1656	FBtr0304729	mbc	HGNC:2988	OMIM:603122	DOCK2	9	616433	616433[IMMUNODEFICIENCY 40; IMD40]
Ccalc.v2_000572	scaffold78.2	1930800	1943446	15.0822	12.3563	14.13	16.2221	16.3451	10.4923	0.0507382	6.97951	0.79	0.919	0.0523	0.0359	0.6861	0.0566722	0.0603311	0.0555745	0.0525339	0.0507465	0.0586629	0	0	FBgn0015513	FBpp0293271	Ccalc.v2_000572-RA	44.945	2018	940	37	7	1944	11	1937	0	1656	FBtr0304729	mbc	HGNC:2989	OMIM:603123	DOCK3	3	NA	NA
Ccalc.v2_000572	scaffold78.2	1930800	1943446	15.0822	12.3563	14.13	16.2221	16.3451	10.4923	0.0507382	6.97951	0.79	0.919	0.0523	0.0359	0.6861	0.0566722	0.0603311	0.0555745	0.0525339	0.0507465	0.0586629	0	0	FBgn0015513	FBpp0293271	Ccalc.v2_000572-RA	44.945	2018	940	37	7	1944	11	1937	0	1656	FBtr0304729	mbc	HGNC:23476	OMIM:616904	DOCK5	7	NA	NA
Ccalc.v2_000572	scaffold78.2	1930800	1943446	15.0822	12.3563	14.13	16.2221	16.3451	10.4923	0.0507382	6.97951	0.79	0.919	0.0523	0.0359	0.6861	0.0566722	0.0603311	0.0555745	0.0525339	0.0507465	0.0586629	0	0	FBgn0015513	FBpp0293271	Ccalc.v2_000572-RA	44.945	2018	940	37	7	1944	11	1937	0	1656	FBtr0304729	mbc	HGNC:2987	OMIM:601403	DOCK1	10	NA	NA
Ccalc.v2_000573	scaffold78.2	1945009	1946132	4466.27	10096.9	5023.13	31633.6	34982.5	38627.2	2.42582	13.9972	7.84e-14	6.47e-12	NA	NA	NA	0.00566251	0.00309917	0.00377358	0.00316456	0.00425733	0.00425935	0	0	NA	NA	NA	NA	NA	NA	NA	NA	NA	NA	NA	NA	NA	NA	NA	NA	NA	NA	NA	NA	NA
Ccalc.v2_000574	scaffold78.2	1946149	1947271	3.7964	11.0227	13.3192	62.6084	41.6404	33.7701	2.29371	4.65894	3e-07	6.78e-06	0.1332	0.1016	0.7625	0.00307557	0.00296736	0.00144858	0.00259656	0.00301984	0.00297619	0	0	NA	NA	NA	NA	NA	NA	NA	NA	NA	NA	NA	NA	NA	NA	NA	NA	NA	NA	NA	NA	NA
Ccalc.v2_000575	scaffold78.2	1947758	1953632	4.52726	4.17327	5.6473	5.97361	4.4155	4.11454	0.0146748	4.38867	0.944	0.99	0.2923	0.1764	0.6033	0.11162	0.110812	0.106496	0.0893246	0.0833679	0.076601	0	0	FBgn0033354	FBpp0087756	Ccalc.v2_000575-RA	23.244	1338	901	34	24	1286	15	1301	5.52e-72	265	FBtr0088675	FANCI	HGNC:25568	OMIM:611360	FANCI	9	609053	609053[FANCONI ANEMIA, COMPLEMENTATION GROUP I; FANCI]
Ccalc.v2_000576	scaffold78.2	1952335	1954038	23.7986	25.9251	24.5846	21.9939	23.6912	29.1499	0.0104542	5.15127	0.948	0.991	0.0259	0.0169	0.6505	0.177179	0.179879	0.173653	0.161874	0.136569	0.165551	0	0	FBgn0021895	FBpp0309943	Ccalc.v2_000576-RA	80.282	71	14	0	88	158	124	194	8.75e-38	128	FBtr0343278	ytr	HGNC:30240	NA	SNRNP27	8	NA	NA
Ccalc.v2_000577	scaffold78.2	1954536	1955489	17.9016	21.2685	18.5785	13.3392	14.4533	14.024	-0.464579	3.99054	0.00318	0.0207	0.0735	0.0908	1.2356	0.0984456	0.127538	0.0857967	0.105708	0.0735076	0.0933899	0	0	FBgn0031877	FBpp0310331	Ccalc.v2_000577-RA	57.338	293	124	1	15	307	19	310	4.17e-128	369	FBtr0343774	CG10399	HGNC:5005	OMIM:613898	HMGCL	11	246450	246450[3-HYDROXY-3-METHYLGLUTARYL-CoA LYASE DEFICIENCY; HMGCLD]
Ccalc.v2_000577	scaffold78.2	1954536	1955489	17.9016	21.2685	18.5785	13.3392	14.4533	14.024	-0.464579	3.99054	0.00318	0.0207	0.0735	0.0908	1.2356	0.0984456	0.127538	0.0857967	0.105708	0.0735076	0.0933899	0	0	FBgn0031877	FBpp0310331	Ccalc.v2_000577-RA	57.338	293	124	1	15	307	19	310	4.17e-128	369	FBtr0343774	CG10399	HGNC:21359	NA	HMGCLL1	9	NA	NA
Ccalc.v2_000578	scaffold78.2	1955828	1960468	40.6874	38.516	41.2511	33.149	32.4316	35.2982	-0.256018	6.22438	0.0282	0.114	0.01	0.0077	0.7712	0.0446063	0.0454665	0.0461187	0.0474297	0.0482539	0.0384545	0	0	FBgn0037638	FBpp0081404	Ccalc.v2_000578-RA	55.152	660	288	6	3	656	1	658	0	734	FBtr0081921	CG8379	HGNC:25788	NA	C10orf76	10	NA	NA
Ccalc.v2_000579	scaffold78.2	1960959	1963437	63.5051	64.7527	69.9203	52.3733	54.9508	62.571	-0.222219	6.76111	0.0727	0.223	0.0948	0.0966	1.0195	0.124387	0.154139	0.17088	0.170158	0.15996	0.17535	0	0	FBgn0030966	FBpp0074426	Ccalc.v2_000579-RA	54.461	538	222	8	67	586	40	572	0	585	FBtr0074655	CG7280	HGNC:11460	OMIM:606887	SUOX	11	272300	272300[SULFOCYSTEINURIA]
Ccalc.v2_000580	scaffold78.2	1963526	1966032	20.9091	20.947	19.7237	20.5514	20.3825	22.3446	0.0394703	5.46746	0.749	0.901	0.155	0.1375	0.8873	0.105911	0.121223	0.111746	0.108774	0.0965929	0.119403	0	0	FBgn0027082	FBpp0072825	Ccalc.v2_000580-RA	43.301	418	225	9	11	418	3	418	3.96e-114	342	FBtr0072948	ProRS-m	HGNC:30563	OMIM:612036	PARS2	10	NA	NA
Ccalc.v2_000581	scaffold78.2	1966004	1967599	52.4563	51.185	50.1654	40.6159	43.6457	52.5473	-0.168889	5.64541	0.233	0.482	0.0213	0.0093	0.4359	0.173673	0.155649	0.141221	0.194602	0.226529	0.191327	0	0	FBgn0026402	FBpp0086206	Ccalc.v2_000581-RA	54.922	386	119	10	1	338	1	379	5.58e-135	389	FBtr0087058	NiPp1	HGNC:9296	OMIM:602636	PPP1R8	10	NA	NA
Ccalc.v2_000582	scaffold78.2	1968347	1970558	3.54169	3.92893	3.63451	4.09369	4.02046	4.82049	0.220985	2.68798	0.269	0.52	NA	NA	NA	0.00347725	0.00304672	0.00253485	0.00481928	0.00378198	0.00529234	0	0	NA	NA	NA	NA	NA	NA	NA	NA	NA	NA	NA	NA	NA	NA	NA	NA	NA	NA	NA	NA	NA
Ccalc.v2_000583	scaffold78.2	1971543	1978266	30.7397	26.3175	25.11	25.7066	27.5694	30.0786	0.0206971	7.22486	0.876	0.96	0.1366	0.0913	0.6681	0.063771	0.0609378	0.0498767	0.0620168	0.0522244	0.0630418	0	0	NA	NA	NA	NA	NA	NA	NA	NA	NA	NA	NA	NA	NA	NA	NA	NA	NA	NA	NA	NA	NA
Ccalc.v2_000584	scaffold78.2	1977418	1978077	NA	NA	NA	NA	NA	NA	NA	NA	NA	NA	0.1194	0.0847	0.7095	0.192308	0.143284	0.118343	0.242857	0.16	0.142857	0	0	FBgn0039403	FBpp0084348	Ccalc.v2_000584-RA	47.5	200	103	2	20	219	31	228	1.07e-63	197	FBtr0084975	Sld5	HGNC:28226	OMIM:610611	GINS4	10	NA	NA
Ccalc.v2_000585	scaffold78.2	1978957	1981556	1471.56	976.684	1457.46	280.34	432.848	457.013	-1.73882	10.6694	2.88e-12	1.79e-10	0.1558	0.0606	0.389	0.00407332	0.00332658	0.00368481	0.00526223	0.00330647	0.00358018	0	0	FBgn0019940	FBpp0312616	Ccalc.v2_000585-RA	57.609	368	143	3	7	373	7	362	8.5e-156	443	FBtr0347603	Rh6	HGNC:14449	OMIM:606665	OPN4	6	NA	NA
Ccalc.v2_000586	scaffold78.2	1981846	1986626	47.2663	49.5835	48.499	42.0552	42.6214	54.5488	-0.0620569	7.23555	0.654	0.845	0.0249	1.4478	58.0761	0.160662	0.129952	0.122432	0.130144	0.118162	0.122283	0	0	FBgn0036918	FBpp0303214	Ccalc.v2_000586-RA	46.429	112	60	0	7	118	10	121	4.96e-28	100	FBtr0330181	Pfdn6	HGNC:4926	OMIM:605660	PFDN6	10	NA	NA
Ccalc.v2_000586	scaffold78.2	1981846	1986626	47.2663	49.5835	48.499	42.0552	42.6214	54.5488	-0.0620569	7.23555	0.654	0.845	0.0249	1.4478	58.0761	0.160662	0.129952	0.122432	0.130144	0.118162	0.122283	0	0	FBgn0003248	FBpp0083111	Ccalc.v2_000586-RB	59.615	364	142	2	30	390	16	377	7.09e-154	439	FBtr0083697	Rh2	HGNC:14449	OMIM:606665	OPN4	7	NA	NA
Ccalc.v2_000587	scaffold78.2	1987165	1990520	13.9912	13.5882	14.0388	14.639	13.5927	16.8438	0.114982	5.11696	0.401	0.651	0.0131	0.009	0.6874	0.144074	0.148929	0.188454	0.161179	0.155779	0.178351	0	0	FBgn0014366	FBpp0078400	Ccalc.v2_000587-RA	70.437	504	145	4	270	770	1	503	0	729	FBtr0078751	noi	HGNC:10767	OMIM:605596	SF3A3	12	NA	NA
Ccalc.v2_000588	scaffold78.2	1989515	1991508	NA	NA	NA	NA	NA	NA	NA	NA	NA	NA	NA	NA	NA	0.104282	0.115583	0.141161	0.140097	0.112933	0.129779	0	0	NA	NA	NA	NA	NA	NA	NA	NA	NA	NA	NA	NA	NA	NA	NA	NA	NA	NA	NA	NA	NA
Ccalc.v2_000589	scaffold78.2	1990780	1998295	30.0457	30.627	29.8122	27.6661	26.663	28.5244	-0.127066	7.19854	0.234	0.483	NA	NA	NA	0.056049	0.0593592	0.0719611	0.0890325	0.0613599	0.0643432	0	0	NA	NA	NA	NA	NA	NA	NA	NA	NA	NA	NA	NA	NA	NA	NA	NA	NA	NA	NA	NA	NA
Ccalc.v2_000590	scaffold78.2	2001575	2011444	1.251	1.15574	0.738263	1.3166	0.619011	0.548795	-0.33098	-0.9163	0.504	0.74	NA	NA	NA	0.00523872	0.00309291	0.00352593	0.00260938	0.00269151	0.00344251	0	0	NA	NA	NA	NA	NA	NA	NA	NA	NA	NA	NA	NA	NA	NA	NA	NA	NA	NA	NA	NA	NA
Ccalc.v2_000591	scaffold78.2	2001591	2003985	9.98603	8.34699	6.15219	11.8956	11.5778	4.91629	0.214116	1.42308	0.601	0.809	NA	NA	NA	0.0047619	0.00142491	0.0028222	0.00239808	0.00338696	0.00304105	0	0	NA	NA	NA	NA	NA	NA	NA	NA	NA	NA	NA	NA	NA	NA	NA	NA	NA	NA	NA	NA	NA
Ccalc.v2_000592	scaffold78.2	2006887	2027869	72.0972	78.7479	71.2337	78.3137	86.8197	69.2913	0.0780735	9.38273	0.586	0.799	NA	NA	NA	0.00340164	0.0033908	0.00341401	0.00351265	0.002787	0.00464051	0	0	FBgn0030613	FBpp0402897	Ccalc.v2_000592-RA	58.582	1975	583	44	2	1844	3	1874	0	2003	FBtr0452147	Rab3-GEF	HGNC:6766	OMIM:603584	MADD	11	NA	NA
Ccalc.v2_000593	scaffold78.2	2011987	2017962	6.02239	5.66562	4.59742	5.79966	7.19563	3.07579	-0.0184198	2.17949	0.965	0.999	NA	NA	NA	0.0031463	0.00348432	0.0040282	0.00307692	0.00321707	0.00381098	0	0	NA	NA	NA	NA	NA	NA	NA	NA	NA	NA	NA	NA	NA	NA	NA	NA	NA	NA	NA	NA	NA
Ccalc.v2_000594	scaffold78.2	2020978	2021329	25.04	22.0154	25.0064	28.7235	30.3089	14.2176	0.022836	2.59154	0.944	0.99	NA	NA	NA	0.00254453	0.00201613	0	0.00581395	0.00249377	0.00271003	0	0	NA	NA	NA	NA	NA	NA	NA	NA	NA	NA	NA	NA	NA	NA	NA	NA	NA	NA	NA	NA	NA
Ccalc.v2_000595	scaffold78.2	2024315	2025389	4.4978	5.26339	4.00872	3.20432	3.75875	3.17218	-0.436185	0.95651	0.109	0.293	NA	NA	NA	0.00223714	0.00271248	0.00177936	0.0026178	0	0.00895522	0	0	NA	NA	NA	NA	NA	NA	NA	NA	NA	NA	NA	NA	NA	NA	NA	NA	NA	NA	NA	NA	NA
Ccalc.v2_000596	scaffold78.2	2027298	2033600	NA	NA	NA	NA	NA	NA	NA	NA	NA	NA	NA	NA	NA	0.00280112	0.00286944	0.00416746	0.00281943	0.0030808	0.00221274	0	0	NA	NA	NA	NA	NA	NA	NA	NA	NA	NA	NA	NA	NA	NA	NA	NA	NA	NA	NA	NA	NA
Ccalc.v2_000597	scaffold78.2	2028017	2030009	735.814	586.694	685.829	448.62	485.205	493.261	-0.492958	9.28448	0.000589	0.00516	NA	NA	NA	0.00358744	0.00238892	0.00397772	0.00240154	0.00217984	0.00179211	0	0	FBgn0026268	FBpp0073324	Ccalc.v2_000597-RA	45.059	253	127	5	1	245	1	249	1.3e-69	214	FBtr0073468	antdh	HGNC:28639	OMIM:616159	DHRS11	8	NA	NA
Ccalc.v2_000598	scaffold78.2	2030066	2032792	0.332769	0.251972	0.310935	0.123607	0.18403	0.101972	-1.12224	-1.21016	0.0157	0.0731	0.1835	0.16	0.872	0.00275989	0.00274348	0.00438734	0.00282547	0.00262405	0.00215343	0	0	NA	NA	NA	NA	NA	NA	NA	NA	NA	NA	NA	NA	NA	NA	NA	NA	NA	NA	NA	NA	NA
Ccalc.v2_000599	scaffold78.2	2033352	2034516	0.933097	17.7828	0.840736	39.8072	328.551	80.4822	4.52054	6.25563	0.000589	0.00516	0.312	0.2024	0.6487	0.00200803	0.002457	0.00332226	0.00220507	0.0056243	0.00719424	0	0	NA	NA	NA	NA	NA	NA	NA	NA	NA	NA	NA	NA	NA	NA	NA	NA	NA	NA	NA	NA	NA
Ccalc.v2_000600	scaffold78.2	2034016	2040173	35.0722	39.2156	34.5315	30.3821	29.4573	30.9077	-0.261876	7.60394	0.0241	0.102	0.0199	0.009	0.4505	0.080521	0.0898857	0.116009	0.0822927	0.0731405	0.0904366	0	1	FBgn0283477	FBpp0293269	Ccalc.v2_000600-RB	78.392	199	38	1	4	202	2	195	9.5e-101	294	FBtr0304727	SF2	HGNC:10791	OMIM:601943	SRSF9	6	NA	NA
Ccalc.v2_000600	scaffold78.2	2034016	2040173	35.0722	39.2156	34.5315	30.3821	29.4573	30.9077	-0.261876	7.60394	0.0241	0.102	0.0199	0.009	0.4505	0.080521	0.0898857	0.116009	0.0822927	0.0731405	0.0904366	0	1	FBgn0283477	FBpp0293269	Ccalc.v2_000600-RB	78.392	199	38	1	4	202	2	195	9.5e-101	294	FBtr0304727	SF2	HGNC:10780	OMIM:600812	SRSF1	9	NA	NA
Ccalc.v2_000601	scaffold78.2	2040353	2043033	17.186	16.9704	18.7326	14.1383	14.5338	18.6048	-0.162018	5.31479	0.29	0.544	NA	NA	NA	0.154989	0.136389	0.150526	0.156579	0.137509	0.150598	0	0	NA	NA	NA	NA	NA	NA	NA	NA	NA	NA	NA	NA	NA	NA	NA	NA	NA	NA	NA	NA	NA
Ccalc.v2_000602	scaffold78.2	2043544	2047128	2.49577	0.858994	1.09742	0.309017	0.613435	0.305916	-1.82086	-1.8333	0.00946	0.0496	NA	NA	NA	0.00449671	0.00469274	0.00300401	0.00259179	0.00273904	0.00294638	0	0	NA	NA	NA	NA	NA	NA	NA	NA	NA	NA	NA	NA	NA	NA	NA	NA	NA	NA	NA	NA	NA
Ccalc.v2_000603	scaffold78.2	2044381	2074757	3.13254	2.41783	4.04799	4.91014	4.17738	4.02758	0.440417	0.943551	0.143	0.354	NA	NA	NA	0.00333214	0.00249739	0.00283308	0.00301651	0.00310983	0.00263591	0	0	NA	NA	NA	NA	NA	NA	NA	NA	NA	NA	NA	NA	NA	NA	NA	NA	NA	NA	NA	NA	NA
Ccalc.v2_000604	scaffold78.2	2048672	2082960	NA	NA	NA	NA	NA	NA	NA	NA	NA	NA	NA	NA	NA	0.00292141	0.00249903	0.00293696	0.00281212	0.00312832	0.00261772	0	0	NA	NA	NA	NA	NA	NA	NA	NA	NA	NA	NA	NA	NA	NA	NA	NA	NA	NA	NA	NA	NA
Ccalc.v2_000605	scaffold78.2	2075392	2092946	0.778074	0.956967	0.84572	0.902434	0.945482	1.00919	0.149112	1.92033	0.515	0.747	NA	NA	NA	0.0193622	0.0188741	0.018936	0.0202533	0.0206047	0.0172128	0	0	NA	NA	NA	NA	NA	NA	NA	NA	NA	NA	NA	NA	NA	NA	NA	NA	NA	NA	NA	NA	NA
Ccalc.v2_000606	scaffold78.2	2089277	2093301	1.49487	1.77091	1.53474	1.54412	1.17598	1.29789	-0.254932	2.39387	0.244	0.493	0.0651	0.0444	0.6812	0.0643735	0.0608469	0.0607595	0.0668983	0.0726	0.0568789	0	0	FBgn0019662	FBpp0291255	Ccalc.v2_000606-RA	66.443	298	100	0	16	313	14	311	4.87e-159	447	FBtr0302045	qm	HGNC:4249	OMIM:606982	GGPS1	10	NA	NA
Ccalc.v2_000607	scaffold78.2	2093406	2107311	16.7276	19.8324	17.7816	25.7924	21.798	23.5315	0.388515	6.33216	0.0034	0.0218	0.0152	1.0565	69.4028	0.00345643	0.00376431	0.00323846	0.00386262	0.00323751	0.00328827	0	0	FBgn0022800	FBpp0084248	Ccalc.v2_000607-RA	50.775	516	174	8	181	628	270	773	1.68e-169	502	FBtr0084874	Cad96Ca	HGNC:3688	OMIM:136350	FGFR1	4	1.016e+41	101600[PFEIFFER SYNDROME],123150[JACKSON-WEISS SYNDROME; JWS],147950[HYPOGONADOTROPIC HYPOGONADISM 2 WITH OR WITHOUT ANOSMIA; HH2],166250[OSTEOGLOPHONIC DYSPLASIA; OGD],190440[TRIGONOCEPHALY 1; TRIGNO1],613001[ENCEPHALOCRANIOCUTANEOUS LIPOMATOSIS; ECCL],615465[HARTSFIELD SYNDROME; HRTFDS]
Ccalc.v2_000607	scaffold78.2	2093406	2107311	16.7276	19.8324	17.7816	25.7924	21.798	23.5315	0.388515	6.33216	0.0034	0.0218	0.0152	1.0565	69.4028	0.00345643	0.00376431	0.00323846	0.00386262	0.00323751	0.00328827	0	0	FBgn0022800	FBpp0084248	Ccalc.v2_000607-RA	50.775	516	174	8	181	628	270	773	1.68e-169	502	FBtr0084874	Cad96Ca	HGNC:3691	OMIM:134935	FGFR4	3	NA	NA
Ccalc.v2_000607	scaffold78.2	2093406	2107311	16.7276	19.8324	17.7816	25.7924	21.798	23.5315	0.388515	6.33216	0.0034	0.0218	0.0152	1.0565	69.4028	0.00345643	0.00376431	0.00323846	0.00386262	0.00323751	0.00328827	0	0	FBgn0022800	FBpp0084248	Ccalc.v2_000607-RA	25.469	373	214	12	5	313	29	401	7.66e-24	107	FBtr0084874	Cad96Ca	HGNC:3690	OMIM:134934	FGFR3	3	1.008e+83	100800[ACHONDROPLASIA; ACH],109800[BLADDER CANCER],114500[COLORECTAL CANCER; CRC],146000[HYPOCHONDROPLASIA; HCH],149730[LACRIMOAURICULODENTODIGITAL SYNDROME; LADD],162900[NEVUS, EPIDERMAL],187600[THANATOPHORIC DYSPLASIA, TYPE I; TD1],187601[THANATOPHORIC DYSPLASIA, TYPE II; TD2],273300[TESTICULAR GERM CELL TUMOR; TGCT],602849[MUENKE SYNDROME; MNKES],603956[CERVICAL CANCER],610474[CAMPTODACTYLY, T…
Ccalc.v2_000607	scaffold78.2	2093406	2107311	16.7276	19.8324	17.7816	25.7924	21.798	23.5315	0.388515	6.33216	0.0034	0.0218	0.0152	1.0565	69.4028	0.00345643	0.00376431	0.00323846	0.00386262	0.00323751	0.00328827	0	0	FBgn0022800	FBpp0084248	Ccalc.v2_000607-RA	25.469	373	214	12	5	313	29	401	7.66e-24	107	FBtr0084874	Cad96Ca	HGNC:3689	OMIM:176943	FGFR2	4	1.012e+65	101200[APERT SYNDROME],101400[SAETHRE-CHOTZEN SYNDROME; SCS],101600[PFEIFFER SYNDROME],123150[JACKSON-WEISS SYNDROME; JWS],123500[CROUZON SYNDROME],123790[BEARE-STEVENSON CUTIS GYRATA SYNDROME; BSTVS],149730[LACRIMOAURICULODENTODIGITAL SYNDROME; LADD],207410[ANTLEY-BIXLER SYNDROME WITHOUT GENITAL ANOMALIES OR DISORDERED STEROIDOGENESIS; ABS2],609579[SCAPHOCEPHALY, MAXILLARY RETRUSION, AND MENTAL …
Ccalc.v2_000607	scaffold78.2	2093406	2107311	16.7276	19.8324	17.7816	25.7924	21.798	23.5315	0.388515	6.33216	0.0034	0.0218	0.0152	1.0565	69.4028	0.00345643	0.00376431	0.00323846	0.00386262	0.00323751	0.00328827	0	0	FBgn0022800	FBpp0084248	Ccalc.v2_000607-RA	50.775	516	174	8	181	628	270	773	1.68e-169	502	FBtr0084874	Cad96Ca	HGNC:3689	OMIM:176943	FGFR2	4	1.012e+65	101200[APERT SYNDROME],101400[SAETHRE-CHOTZEN SYNDROME; SCS],101600[PFEIFFER SYNDROME],123150[JACKSON-WEISS SYNDROME; JWS],123500[CROUZON SYNDROME],123790[BEARE-STEVENSON CUTIS GYRATA SYNDROME; BSTVS],149730[LACRIMOAURICULODENTODIGITAL SYNDROME; LADD],207410[ANTLEY-BIXLER SYNDROME WITHOUT GENITAL ANOMALIES OR DISORDERED STEROIDOGENESIS; ABS2],609579[SCAPHOCEPHALY, MAXILLARY RETRUSION, AND MENTAL …
Ccalc.v2_000607	scaffold78.2	2093406	2107311	16.7276	19.8324	17.7816	25.7924	21.798	23.5315	0.388515	6.33216	0.0034	0.0218	0.0152	1.0565	69.4028	0.00345643	0.00376431	0.00323846	0.00386262	0.00323751	0.00328827	0	0	FBgn0022800	FBpp0084248	Ccalc.v2_000607-RA	50.775	516	174	8	181	628	270	773	1.68e-169	502	FBtr0084874	Cad96Ca	HGNC:3690	OMIM:134934	FGFR3	3	1.008e+83	100800[ACHONDROPLASIA; ACH],109800[BLADDER CANCER],114500[COLORECTAL CANCER; CRC],146000[HYPOCHONDROPLASIA; HCH],149730[LACRIMOAURICULODENTODIGITAL SYNDROME; LADD],162900[NEVUS, EPIDERMAL],187600[THANATOPHORIC DYSPLASIA, TYPE I; TD1],187601[THANATOPHORIC DYSPLASIA, TYPE II; TD2],273300[TESTICULAR GERM CELL TUMOR; TGCT],602849[MUENKE SYNDROME; MNKES],603956[CERVICAL CANCER],610474[CAMPTODACTYLY, T…
Ccalc.v2_000607	scaffold78.2	2093406	2107311	16.7276	19.8324	17.7816	25.7924	21.798	23.5315	0.388515	6.33216	0.0034	0.0218	0.0152	1.0565	69.4028	0.00345643	0.00376431	0.00323846	0.00386262	0.00323751	0.00328827	0	0	FBgn0022800	FBpp0084248	Ccalc.v2_000607-RA	25.469	373	214	12	5	313	29	401	7.66e-24	107	FBtr0084874	Cad96Ca	HGNC:3688	OMIM:136350	FGFR1	4	1.016e+41	101600[PFEIFFER SYNDROME],123150[JACKSON-WEISS SYNDROME; JWS],147950[HYPOGONADOTROPIC HYPOGONADISM 2 WITH OR WITHOUT ANOSMIA; HH2],166250[OSTEOGLOPHONIC DYSPLASIA; OGD],190440[TRIGONOCEPHALY 1; TRIGNO1],613001[ENCEPHALOCRANIOCUTANEOUS LIPOMATOSIS; ECCL],615465[HARTSFIELD SYNDROME; HRTFDS]
Ccalc.v2_000607	scaffold78.2	2093406	2107311	16.7276	19.8324	17.7816	25.7924	21.798	23.5315	0.388515	6.33216	0.0034	0.0218	0.0152	1.0565	69.4028	0.00345643	0.00376431	0.00323846	0.00386262	0.00323751	0.00328827	0	0	FBgn0022800	FBpp0084248	Ccalc.v2_000607-RA	25.469	373	214	12	5	313	29	401	7.66e-24	107	FBtr0084874	Cad96Ca	HGNC:3691	OMIM:134935	FGFR4	3	NA	NA
Ccalc.v2_000608	scaffold78.2	2108015	2117191	9.21124	8.66079	9.27296	8.95244	8.37544	9.63873	-0.00982553	5.20029	0.942	0.989	NA	NA	NA	0.0345417	0.0356942	0.0296204	0.039307	0.0311107	0.0358664	0	0	FBgn0051076	FBpp0300160	Ccalc.v2_000608-RA	38.571	140	78	6	552	685	16	153	2.53e-16	78.2	FBtr0307505	CG31076	HGNC:23405	OMIM:614537	C10orf11	7	615179	615179[ALBINISM, OCULOCUTANEOUS, TYPE VII; OCA7]
Ccalc.v2_000609	scaffold78.2	2114719	2120199	10.4924	11.8813	11.6304	10.0055	10.7073	10.2333	-0.135734	5.45107	0.277	0.53	NA	NA	NA	0.00406419	0.00472882	0.00527672	0.00463805	0.0038584	0.00463006	0	0	FBgn0266756	FBpp0306404	Ccalc.v2_000609-RA	57.71	428	152	8	161	562	168	592	2.58e-165	483	FBtr0334289	btsz	HGNC:15587	NA	SYTL3	3	NA	NA
Ccalc.v2_000609	scaffold78.2	2114719	2120199	10.4924	11.8813	11.6304	10.0055	10.7073	10.2333	-0.135734	5.45107	0.277	0.53	NA	NA	NA	0.00406419	0.00472882	0.00527672	0.00463805	0.0038584	0.00463006	0	0	FBgn0266756	FBpp0306404	Ccalc.v2_000609-RA	57.71	428	152	8	161	562	168	592	2.58e-165	483	FBtr0334289	btsz	HGNC:15589	NA	SYTL5	5	NA	NA
Ccalc.v2_000609	scaffold78.2	2114719	2120199	10.4924	11.8813	11.6304	10.0055	10.7073	10.2333	-0.135734	5.45107	0.277	0.53	NA	NA	NA	0.00406419	0.00472882	0.00527672	0.00463805	0.0038584	0.00463006	0	0	FBgn0266756	FBpp0306404	Ccalc.v2_000609-RA	57.71	428	152	8	161	562	168	592	2.58e-165	483	FBtr0334289	btsz	HGNC:15588	OMIM:300723	SYTL4	8	NA	NA
Ccalc.v2_000609	scaffold78.2	2114719	2120199	10.4924	11.8813	11.6304	10.0055	10.7073	10.2333	-0.135734	5.45107	0.277	0.53	NA	NA	NA	0.00406419	0.00472882	0.00527672	0.00463805	0.0038584	0.00463006	0	0	FBgn0266756	FBpp0306404	Ccalc.v2_000609-RA	57.71	428	152	8	161	562	168	592	2.58e-165	483	FBtr0334289	btsz	HGNC:15585	OMIM:612880	SYTL2	3	NA	NA
Ccalc.v2_000610	scaffold78.2	2125498	2150937	10.77	9.28239	11.6928	9.99729	10.2322	6.02245	-0.274253	6.44841	0.206	0.445	NA	NA	NA	0.00382773	0.00319764	0.00308895	0.00284352	0.00344196	0.00282046	0	0	NA	NA	NA	NA	NA	NA	NA	NA	NA	NA	NA	NA	NA	NA	NA	NA	NA	NA	NA	NA	NA
Ccalc.v2_000611	scaffold78.2	2126695	2127583	NA	NA	NA	NA	NA	NA	NA	NA	NA	NA	NA	NA	NA	0.0124224	0	0.00840336	0	0	0	0	0	NA	NA	NA	NA	NA	NA	NA	NA	NA	NA	NA	NA	NA	NA	NA	NA	NA	NA	NA	NA	NA
Ccalc.v2_000612	scaffold78.2	2127854	2148888	1.14712	0.710671	1.13491	0.639146	0.704878	0.281215	-0.884574	-1.1746	0.07	0.217	NA	NA	NA	0.00397778	0.00333342	0.00335364	0.00285273	0.00347674	0.00290963	0	0	NA	NA	NA	NA	NA	NA	NA	NA	NA	NA	NA	NA	NA	NA	NA	NA	NA	NA	NA	NA	NA
Ccalc.v2_000613	scaffold78.2	2152081	2155507	15.9797	17.9331	16.5562	16.568	15.7724	18.9197	0.022756	5.61462	0.868	0.956	0.029	0.0181	0.6224	0.0515856	0.0698177	0.0730671	0.0659764	0.0610953	0.0696039	0	0	FBgn0039116	FBpp0083849	Ccalc.v2_000613-RA	58.148	270	88	3	11	278	8	254	3.42e-95	281	FBtr0084458	CG10375	HGNC:15470	NA	DNAJC8	11	NA	NA
Ccalc.v2_000614	scaffold78.2	2161030	2172622	9.46775	6.38208	7.7866	9.59689	8.47723	7.09136	0.0883004	2.62001	0.714	0.881	0.0518	0.0315	0.6081	0.00444275	0.00287539	0.00296802	0.00307618	0.00301289	0.00359191	0	0	NA	NA	NA	NA	NA	NA	NA	NA	NA	NA	NA	NA	NA	NA	NA	NA	NA	NA	NA	NA	NA
Ccalc.v2_000615	scaffold78.2	2161622	2169152	NA	NA	NA	NA	NA	NA	NA	NA	NA	NA	NA	NA	NA	0.00499706	0.00294285	0.00346969	0.00280565	0.0028673	0.00369731	0	0	NA	NA	NA	NA	NA	NA	NA	NA	NA	NA	NA	NA	NA	NA	NA	NA	NA	NA	NA	NA	NA
Ccalc.v2_000616	scaffold78.2	2174024	2186872	NA	NA	NA	NA	NA	NA	NA	NA	NA	NA	NA	NA	NA	0.00321347	0.00247831	0.00292157	0.00333944	0.00222579	0.00377973	0	0	NA	NA	NA	NA	NA	NA	NA	NA	NA	NA	NA	NA	NA	NA	NA	NA	NA	NA	NA	NA	NA
Ccalc.v2_000617	scaffold78.2	2182650	2183078	0.819919	1.07941	0.957652	3.0202	2.56948	0.747474	1.14206	-0.855453	0.0466	0.162	NA	NA	NA	0.00452489	0.00260611	0.00488827	0.0035	0.00401606	0.00371058	0	0	NA	NA	NA	NA	NA	NA	NA	NA	NA	NA	NA	NA	NA	NA	NA	NA	NA	NA	NA	NA	NA
Ccalc.v2_000618	scaffold78.2	2186954	2188205	NA	NA	NA	NA	NA	NA	NA	NA	NA	NA	NA	NA	NA	0.00121729	0.00277104	0.00320718	0.00365631	0.0018622	0.00263852	0	0	NA	NA	NA	NA	NA	NA	NA	NA	NA	NA	NA	NA	NA	NA	NA	NA	NA	NA	NA	NA	NA
Ccalc.v2_000619	scaffold78.2	2190224	2216259	50.3315	62.7617	62.0907	48.8017	58.5401	48.8887	-0.16516	8.07683	0.265	0.516	0.2266	0.1612	0.7115	0.00408111	0.00273776	0.00314229	0.00303257	0.00280499	0.0028675	0	0	NA	NA	NA	NA	NA	NA	NA	NA	NA	NA	NA	NA	NA	NA	NA	NA	NA	NA	NA	NA	NA
Ccalc.v2_000620	scaffold78.2	2221628	2241240	10.8109	9.7984	13.3202	6.46975	8.63597	7.72998	-0.572797	2.55913	0.0139	0.0669	NA	NA	NA	0.00444856	0.00297604	0.00269893	0.00301442	0.00340691	0.00307201	0	0	NA	NA	NA	NA	NA	NA	NA	NA	NA	NA	NA	NA	NA	NA	NA	NA	NA	NA	NA	NA	NA
Ccalc.v2_000621	scaffold78.2	2243522	2244671	26.9912	21.8181	20.0209	3.95486	8.45479	10.0138	-1.61728	3.7855	1.17e-06	2.3e-05	NA	NA	NA	0.00853659	0.00323625	0	0.00272665	0.00391901	0.0037594	0	0	NA	NA	NA	NA	NA	NA	NA	NA	NA	NA	NA	NA	NA	NA	NA	NA	NA	NA	NA	NA	NA
Ccalc.v2_000622	scaffold78.2	2263840	2331665	9.39573	8.42991	10.5966	5.05794	6.24582	5.01791	-0.800792	4.56636	1.29e-06	2.5e-05	0.1108	0.0586	0.5291	0.00335016	0.00287842	0.00317421	0.00310964	0.00289592	0.00318756	0	0	FBgn0038197	FBpp0308010	Ccalc.v2_000622-RC	60.294	272	86	6	24	288	23	279	1.49e-98	313	FBtr0337094	foxo	HGNC:24814	OMIM:611457	FOXO6	6	NA	NA
Ccalc.v2_000622	scaffold78.2	2263840	2331665	9.39573	8.42991	10.5966	5.05794	6.24582	5.01791	-0.800792	4.56636	1.29e-06	2.5e-05	0.1108	0.0586	0.5291	0.00335016	0.00287842	0.00317421	0.00310964	0.00289592	0.00318756	0	0	FBgn0038197	FBpp0308010	Ccalc.v2_000622-RC	60.294	272	86	6	24	288	23	279	1.49e-98	313	FBtr0337094	foxo	HGNC:3821	OMIM:602681	FOXO3	7	NA	NA
Ccalc.v2_000622	scaffold78.2	2263840	2331665	9.39573	8.42991	10.5966	5.05794	6.24582	5.01791	-0.800792	4.56636	1.29e-06	2.5e-05	0.1108	0.0586	0.5291	0.00335016	0.00287842	0.00317421	0.00310964	0.00289592	0.00318756	0	0	FBgn0038197	FBpp0308010	Ccalc.v2_000622-RC	60.294	272	86	6	24	288	23	279	1.49e-98	313	FBtr0337094	foxo	HGNC:7139	OMIM:300033	FOXO4	7	NA	NA
Ccalc.v2_000622	scaffold78.2	2263840	2331665	9.39573	8.42991	10.5966	5.05794	6.24582	5.01791	-0.800792	4.56636	1.29e-06	2.5e-05	0.1108	0.0586	0.5291	0.00335016	0.00287842	0.00317421	0.00310964	0.00289592	0.00318756	0	0	FBgn0038197	FBpp0308010	Ccalc.v2_000622-RC	60.294	272	86	6	24	288	23	279	1.49e-98	313	FBtr0337094	foxo	HGNC:3819	OMIM:136533	FOXO1	7	268220	268220[RHABDOMYOSARCOMA 2; RMS2]
Ccalc.v2_000623	scaffold78.2	2333684	2357605	1.95281	1.36587	1.21646	2.2442	2.76679	1.66042	0.555622	1.47438	0.0831	0.244	NA	NA	NA	0.0128553	0.0103758	0.0107233	0.0116995	0.0127298	0.0127241	0	0	NA	NA	NA	NA	NA	NA	NA	NA	NA	NA	NA	NA	NA	NA	NA	NA	NA	NA	NA	NA	NA
Ccalc.v2_000624	scaffold78.2	2333881	2337688	11.499	10.4922	11.2053	8.98805	9.81095	10.918	-0.160034	4.93366	0.244	0.493	0.054	0.0446	0.8264	0.0599761	0.0561948	0.0574887	0.0571645	0.0584795	0.0643005	0	0	FBgn0037998	FBpp0306664	Ccalc.v2_000624-RA	26.552	934	582	31	3	901	2	866	4.84e-80	278	FBtr0334597	Cog1	HGNC:6545	OMIM:606973	COG1	10	611209	611209[CONGENITAL DISORDER OF GLYCOSYLATION, TYPE IIg; CDG2G]
Ccalc.v2_000625	scaffold78.2	2338388	2339666	2.98273	2.80937	2.71905	4.13448	3.19178	2.72866	0.239588	0.539078	0.452	0.696	NA	NA	NA	0.00199071	0.00166556	0.00241984	0.00235664	0.00157895	0.00598444	0	0	NA	NA	NA	NA	NA	NA	NA	NA	NA	NA	NA	NA	NA	NA	NA	NA	NA	NA	NA	NA	NA
Ccalc.v2_000626	scaffold78.2	2353402	2361641	49.2468	57.293	47.6411	75.9087	75.8857	73.6255	0.548139	8.01371	1.49e-05	0.000214	NA	NA	NA	0.00334872	0.00344843	0.00414828	0.00383865	0.00464253	0.00219298	0	0	FBgn0002567	FBpp0088872	Ccalc.v2_000626-RA	71.681	226	57	2	432	654	1	222	1.41e-117	350	FBtr0089933	Rab32	HGNC:9776	OMIM:606281	RAB38	6	NA	NA
Ccalc.v2_000626	scaffold78.2	2353402	2361641	49.2468	57.293	47.6411	75.9087	75.8857	73.6255	0.548139	8.01371	1.49e-05	0.000214	NA	NA	NA	0.00334872	0.00344843	0.00414828	0.00383865	0.00464253	0.00219298	0	0	FBgn0002567	FBpp0088872	Ccalc.v2_000626-RA	71.681	226	57	2	432	654	1	222	1.41e-117	350	FBtr0089933	Rab32	HGNC:9772	OMIM:612906	RAB32	9	NA	NA
Ccalc.v2_000627	scaffold78.2	2362320	2366545	0.203237	0.216209	0.155374	0.466678	0.424605	0.789243	1.54562	-0.457892	0.000377	0.00352	NA	NA	NA	0.00190024	0.0026476	0.00297324	0.0033033	0.00267994	0.00193349	0	0	NA	NA	NA	NA	NA	NA	NA	NA	NA	NA	NA	NA	NA	NA	NA	NA	NA	NA	NA	NA	NA
Ccalc.v2_000628	scaffold78.2	2366442	2373947	56.3889	41.926	50.983	44.0797	37.4046	40.8157	-0.287946	7.18502	0.0496	0.17	0.1095	0.0438	0.3999	0.00605645	0.00290678	0.00525986	0.00346125	0.0022787	0.00435962	0	0	NA	NA	NA	NA	NA	NA	NA	NA	NA	NA	NA	NA	NA	NA	NA	NA	NA	NA	NA	NA	NA
Ccalc.v2_000629	scaffold78.2	2366806	2372601	24.142	13.5203	17.4019	16.8782	12.6095	10.6002	-0.460094	1.61894	0.155	0.373	NA	NA	NA	0.0056338	0.00301014	0.00520833	0.00358423	0.00223809	0.00509709	0	0	NA	NA	NA	NA	NA	NA	NA	NA	NA	NA	NA	NA	NA	NA	NA	NA	NA	NA	NA	NA	NA
Ccalc.v2_000630	scaffold78.2	2374788	2380505	98.4346	121.764	102.824	103.295	97.9448	129.794	0.0354366	7.95391	0.823	0.935	NA	NA	NA	0.0188176	0.0154647	0.0193067	0.0235369	0.0239419	0.0206248	0	0	NA	NA	NA	NA	NA	NA	NA	NA	NA	NA	NA	NA	NA	NA	NA	NA	NA	NA	NA	NA	NA
Ccalc.v2_000631	scaffold78.2	2380799	2436483	42.2117	40.1773	41.9218	49.2256	53.1909	31.451	0.106621	4.08565	0.629	0.827	NA	NA	NA	0.00321267	0.00304171	0.00366268	0.00314357	0.00296361	0.00293271	0	0	NA	NA	NA	NA	NA	NA	NA	NA	NA	NA	NA	NA	NA	NA	NA	NA	NA	NA	NA	NA	NA
Ccalc.v2_000632	scaffold78.2	2458197	2460978	49.0998	47.7238	49.9229	61.947	66.9387	40.412	0.206112	5.34061	0.297	0.552	0.1861	0.0574	0.3085	0.00411241	0.00341449	0.00253281	0.00281602	0.00299065	0.00383683	0	0	FBgn0010415	FBpp0071624	Ccalc.v2_000632-RA	46.053	228	96	11	35	255	19	226	7.61e-44	148	FBtr0071707	Sdc	HGNC:10661	OMIM:600017	SDC4	5	NA	NA
Ccalc.v2_000632	scaffold78.2	2458197	2460978	49.0998	47.7238	49.9229	61.947	66.9387	40.412	0.206112	5.34061	0.297	0.552	0.1861	0.0574	0.3085	0.00411241	0.00341449	0.00253281	0.00281602	0.00299065	0.00383683	0	0	FBgn0010415	FBpp0071624	Ccalc.v2_000632-RA	46.053	228	96	11	35	255	19	226	7.61e-44	148	FBtr0071707	Sdc	HGNC:10659	OMIM:142460	SDC2	7	NA	NA
Ccalc.v2_000632	scaffold78.2	2458197	2460978	49.0998	47.7238	49.9229	61.947	66.9387	40.412	0.206112	5.34061	0.297	0.552	0.1861	0.0574	0.3085	0.00411241	0.00341449	0.00253281	0.00281602	0.00299065	0.00383683	0	0	FBgn0010415	FBpp0071624	Ccalc.v2_000632-RA	46.053	228	96	11	35	255	19	226	7.61e-44	148	FBtr0071707	Sdc	HGNC:10660	OMIM:186357	SDC3	5	601665	601665[OBESITY]
Ccalc.v2_000632	scaffold78.2	2458197	2460978	49.0998	47.7238	49.9229	61.947	66.9387	40.412	0.206112	5.34061	0.297	0.552	0.1861	0.0574	0.3085	0.00411241	0.00341449	0.00253281	0.00281602	0.00299065	0.00383683	0	0	FBgn0010415	FBpp0071624	Ccalc.v2_000632-RA	46.053	228	96	11	35	255	19	226	7.61e-44	148	FBtr0071707	Sdc	HGNC:10658	OMIM:186355	SDC1	4	NA	NA
Ccalc.v2_000633	scaffold78.2	2460747	2472452	71.644	74.6455	74.109	81.7918	80.6784	78.7866	0.130459	9.52511	0.292	0.546	NA	NA	NA	0.0225801	0.026079	0.0280665	0.0286786	0.0241543	0.0235476	0	0	FBgn0027572	FBpp0088517	Ccalc.v2_000633-RA	53.614	664	307	1	3	665	6	669	0	751	FBtr0089548	CG5009	HGNC:119	OMIM:609751	ACOX1	11	264470	264470[PEROXISOMAL ACYL-CoA OXIDASE DEFICIENCY]
Ccalc.v2_000633	scaffold78.2	2460747	2472452	71.644	74.6455	74.109	81.7918	80.6784	78.7866	0.130459	9.52511	0.292	0.546	NA	NA	NA	0.0225801	0.026079	0.0280665	0.0286786	0.0241543	0.0235476	0	0	FBgn0027572	FBpp0088517	Ccalc.v2_000633-RA	53.614	664	307	1	3	665	6	669	0	751	FBtr0089548	CG5009	HGNC:120	OMIM:601641	ACOX2	3	617308	617308[BILE ACID SYNTHESIS DEFECT, CONGENITAL, 6; CBAS6]
Ccalc.v2_000634	scaffold78.2	2471293	2472377	NA	NA	NA	NA	NA	NA	NA	NA	NA	NA	NA	NA	NA	0.470437	0.498559	0.476303	0.384365	0.364379	0.401487	0	0	FBgn0285950	FBpp0089141	Ccalc.v2_000634-RA	86.224	196	27	0	1	196	1	196	2.39e-114	324	FBtr0072406	RpL19	HGNC:10312	OMIM:180466	RPL19	11	NA	NA
Ccalc.v2_000635	scaffold78.2	2473586	2476761	33.0147	31.7518	33.3554	32.7012	31.9057	36.1874	0.0386525	6.35444	0.745	0.899	0.1065	0.0799	0.7503	0.149951	0.119686	0.122523	0.1125	0.106681	0.11792	0	0	FBgn0034858	FBpp0291521	Ccalc.v2_000635-RA	50	430	194	5	342	764	157	572	3.35e-131	402	FBtr0302315	eIF2Bdelta	HGNC:3260	OMIM:606687	EIF2B4	9	603896	603896[LEUKOENCEPHALOPATHY WITH VANISHING WHITE MATTER; VWM]
Ccalc.v2_000636	scaffold78.2	2476825	2480502	12.9895	15.8338	14.5003	10.9469	10.7009	13.9026	-0.284939	5.44637	0.0708	0.219	0.1498	0.1488	0.9933	0.0659134	0.0559423	0.0566134	0.0599029	0.0758649	0.0652072	0	0	NA	NA	NA	NA	NA	NA	NA	NA	NA	NA	NA	NA	NA	NA	NA	NA	NA	NA	NA	NA	NA
Ccalc.v2_000637	scaffold78.2	2478766	2484727	11.2983	11.9386	13.421	14.1041	14.3147	11.3752	0.118261	6.21561	0.417	0.666	0.0197	0.0126	0.64	0.00378158	0.00509396	0.00647084	0.00434783	0.00544527	0.00495924	0	0	NA	NA	NA	NA	NA	NA	NA	NA	NA	NA	NA	NA	NA	NA	NA	NA	NA	NA	NA	NA	NA
Ccalc.v2_000638	scaffold78.2	2508071	2520105	50.5056	53.4305	42.6497	42.9272	39.3215	47.9659	-0.170779	8.31023	0.243	0.493	0.6876	0.3491	0.5077	0.00418201	0.00377454	0.00276608	0.00349711	0.00461509	0.00421063	0	0	FBgn0035390	FBpp0072875	Ccalc.v2_000638-RA	29.317	249	144	12	23	251	25	261	5.34e-21	90.1	FBtr0073005	scramb2	HGNC:9092	OMIM:604170	PLSCR1	7	NA	NA
Ccalc.v2_000638	scaffold78.2	2508071	2520105	50.5056	53.4305	42.6497	42.9272	39.3215	47.9659	-0.170779	8.31023	0.243	0.493	0.6876	0.3491	0.5077	0.00418201	0.00377454	0.00276608	0.00349711	0.00461509	0.00421063	0	0	FBgn0035390	FBpp0072875	Ccalc.v2_000638-RA	29.317	249	144	12	23	251	25	261	5.34e-21	90.1	FBtr0073005	scramb2	HGNC:49186	NA	PLSCR3	7	NA	NA
Ccalc.v2_000638	scaffold78.2	2508071	2520105	50.5056	53.4305	42.6497	42.9272	39.3215	47.9659	-0.170779	8.31023	0.243	0.493	0.6876	0.3491	0.5077	0.00418201	0.00377454	0.00276608	0.00349711	0.00461509	0.00421063	0	0	FBgn0035390	FBpp0072875	Ccalc.v2_000638-RA	29.317	249	144	12	23	251	25	261	5.34e-21	90.1	FBtr0073005	scramb2	HGNC:19952	NA	PLSCR5	6	NA	NA
Ccalc.v2_000638	scaffold78.2	2508071	2520105	50.5056	53.4305	42.6497	42.9272	39.3215	47.9659	-0.170779	8.31023	0.243	0.493	0.6876	0.3491	0.5077	0.00418201	0.00377454	0.00276608	0.00349711	0.00461509	0.00421063	0	0	FBgn0035390	FBpp0072875	Ccalc.v2_000638-RA	29.317	249	144	12	23	251	25	261	5.34e-21	90.1	FBtr0073005	scramb2	HGNC:16494	OMIM:607610	PLSCR2	6	NA	NA
Ccalc.v2_000638	scaffold78.2	2508071	2520105	50.5056	53.4305	42.6497	42.9272	39.3215	47.9659	-0.170779	8.31023	0.243	0.493	0.6876	0.3491	0.5077	0.00418201	0.00377454	0.00276608	0.00349711	0.00461509	0.00421063	0	0	FBgn0035390	FBpp0072875	Ccalc.v2_000638-RA	29.317	249	144	12	23	251	25	261	5.34e-21	90.1	FBtr0073005	scramb2	HGNC:16497	OMIM:607612	PLSCR4	6	NA	NA
Ccalc.v2_000639	scaffold78.2	2510243	2512577	NA	NA	NA	NA	NA	NA	NA	NA	NA	NA	0.0449	0.0159	0.3548	0.0043238	0.00622837	0.00410783	0.00436987	0.00500653	0.00365779	0	0	FBgn0000116	FBpp0076270	Ccalc.v2_000639-RA	82.873	362	61	1	20	380	201	562	0	647	FBtr0076543	Argk	HGNC:31736	OMIM:613415	CKMT1A	6	NA	NA
Ccalc.v2_000639	scaffold78.2	2510243	2512577	NA	NA	NA	NA	NA	NA	NA	NA	NA	NA	0.0449	0.0159	0.3548	0.0043238	0.00622837	0.00410783	0.00436987	0.00500653	0.00365779	0	0	FBgn0000116	FBpp0076270	Ccalc.v2_000639-RA	82.873	362	61	1	20	380	201	562	0	647	FBtr0076543	Argk	HGNC:1996	OMIM:123295	CKMT2	6	NA	NA
Ccalc.v2_000639	scaffold78.2	2510243	2512577	NA	NA	NA	NA	NA	NA	NA	NA	NA	NA	0.0449	0.0159	0.3548	0.0043238	0.00622837	0.00410783	0.00436987	0.00500653	0.00365779	0	0	FBgn0000116	FBpp0076270	Ccalc.v2_000639-RA	82.873	362	61	1	20	380	201	562	0	647	FBtr0076543	Argk	HGNC:1991	OMIM:123280	CKB	9	NA	NA
Ccalc.v2_000639	scaffold78.2	2510243	2512577	NA	NA	NA	NA	NA	NA	NA	NA	NA	NA	0.0449	0.0159	0.3548	0.0043238	0.00622837	0.00410783	0.00436987	0.00500653	0.00365779	0	0	FBgn0000116	FBpp0076270	Ccalc.v2_000639-RA	82.873	362	61	1	20	380	201	562	0	647	FBtr0076543	Argk	HGNC:1994	OMIM:123310	CKM	10	NA	NA
Ccalc.v2_000639	scaffold78.2	2510243	2512577	NA	NA	NA	NA	NA	NA	NA	NA	NA	NA	0.0449	0.0159	0.3548	0.0043238	0.00622837	0.00410783	0.00436987	0.00500653	0.00365779	0	0	FBgn0000116	FBpp0076270	Ccalc.v2_000639-RA	82.873	362	61	1	20	380	201	562	0	647	FBtr0076543	Argk	HGNC:1995	OMIM:123290	CKMT1B	4	NA	NA
Ccalc.v2_000640	scaffold78.2	2520961	2521506	18.3851	22.5623	20.1907	20.48	20.8264	17.6003	-0.0525373	3.45791	0.775	0.913	0.0481	0.0132	0.2738	0.0338718	0.0310214	0.0306713	0.042292	0.0446429	0.0425647	0	0	FBgn0283666	FBpp0072086	Ccalc.v2_000640-RA	82.418	182	31	1	1	181	1	182	6e-104	296	FBtr0072177	Rap2l	HGNC:9861	OMIM:179540	RAP2A	11	NA	NA
Ccalc.v2_000640	scaffold78.2	2520961	2521506	18.3851	22.5623	20.1907	20.48	20.8264	17.6003	-0.0525373	3.45791	0.775	0.913	0.0481	0.0132	0.2738	0.0338718	0.0310214	0.0306713	0.042292	0.0446429	0.0425647	0	0	FBgn0283666	FBpp0072086	Ccalc.v2_000640-RA	82.418	182	31	1	1	181	1	182	6e-104	296	FBtr0072177	Rap2l	HGNC:21165	NA	RAP2C	10	NA	NA
Ccalc.v2_000640	scaffold78.2	2520961	2521506	18.3851	22.5623	20.1907	20.48	20.8264	17.6003	-0.0525373	3.45791	0.775	0.913	0.0481	0.0132	0.2738	0.0338718	0.0310214	0.0306713	0.042292	0.0446429	0.0425647	0	0	FBgn0283666	FBpp0072086	Ccalc.v2_000640-RA	82.418	182	31	1	1	181	1	182	6e-104	296	FBtr0072177	Rap2l	HGNC:9862	OMIM:179541	RAP2B	11	NA	NA
Ccalc.v2_000641	scaffold78.2	2526560	2529412	6.67143	6.13598	6.83145	5.65068	5.68024	5.90344	-0.189119	4.1378	0.195	0.43	NA	NA	NA	0.0519301	0.0526005	0.0560116	0.057277	0.0584831	0.0497531	0	0	NA	NA	NA	NA	NA	NA	NA	NA	NA	NA	NA	NA	NA	NA	NA	NA	NA	NA	NA	NA	NA
Ccalc.v2_000642	scaffold78.2	2529746	2531897	42.3927	45.9612	42.9781	31.2481	33.6128	41.8405	-0.299477	6.16658	0.0429	0.154	0.0832	0.0472	0.567	0.0966937	0.0999246	0.0956399	0.0867907	0.0827465	0.0876033	0	0	FBgn0052068	FBpp0112333	Ccalc.v2_000642-RA	66.667	180	60	0	1	180	1	180	2.13e-96	277	FBtr0113421	Adi1	HGNC:30576	OMIM:613400	ADI1	10	NA	NA
Ccalc.v2_000643	scaffold78.2	2530884	2533780	9.30588	9.00604	10.6349	10.0762	9.52924	10.902	0.0749352	4.51983	0.61	0.815	0.0418	0.0465	1.113	0.113614	0.118483	0.101639	0.130865	0.092291	0.10094	0	0	FBgn0011704	FBpp0087152	Ccalc.v2_000643-RB	66.919	396	112	3	5	384	1	393	0	548	FBtr0088046	RnrS	HGNC:17296	OMIM:604712	RRM2B	10	612075613077	612075[MITOCHONDRIAL DNA DEPLETION SYNDROME 8A (ENCEPHALOMYOPATHIC TYPE WITH RENAL TUBULOPATHY); MTDPS8A],613077[PROGRESSIVE EXTERNAL OPHTHALMOPLEGIA WITH MITOCHONDRIAL DNA DELETIONS, AUTOSOMAL DOMINANT 5; PEOA5]
Ccalc.v2_000643	scaffold78.2	2530884	2533780	9.30588	9.00604	10.6349	10.0762	9.52924	10.902	0.0749352	4.51983	0.61	0.815	0.0418	0.0465	1.113	0.113614	0.118483	0.101639	0.130865	0.092291	0.10094	0	0	FBgn0011704	FBpp0087152	Ccalc.v2_000643-RB	66.919	396	112	3	5	384	1	393	0	548	FBtr0088046	RnrS	HGNC:10452	OMIM:180390	RRM2	10	NA	NA
Ccalc.v2_000644	scaffold78.2	2534299	2538453	0.90437	0.836565	1.07037	1.15122	1.04368	1.10377	0.227062	1.9723	0.317	0.573	0.0119	0.0106	0.8919	0.124866	0.125309	0.119344	0.109865	0.0927683	0.105793	0	0	FBgn0266848	FBpp0308582	Ccalc.v2_000644-RA	92.899	338	23	1	9	346	7	343	0	661	FBtr0339498	wap	HGNC:30915	OMIM:605973	DCAF7	9	NA	NA
Ccalc.v2_000645	scaffold78.2	2535141	2546476	2.67314	3.70195	2.94114	10.1629	6.57615	7.14401	1.3591	4.51494	7.88e-10	3.07e-08	0.058	0.0312	0.5384	0.0324616	0.0344599	0.0312221	0.0282911	0.0222341	0.0261172	0	0	FBgn0052512	FBpp0309381	Ccalc.v2_000645-RA	42.259	239	112	3	86	303	200	433	8.23e-61	200	FBtr0340438	CG32512	HGNC:29631	OMIM:613771	TMEM205	6	NA	NA
Ccalc.v2_000646	scaffold78.2	2538752	2545667	NA	NA	NA	NA	NA	NA	NA	NA	NA	NA	NA	NA	NA	0.00407381	0.00301724	0.00323206	0.00258837	0.00280292	0.0027281	0	0	NA	NA	NA	NA	NA	NA	NA	NA	NA	NA	NA	NA	NA	NA	NA	NA	NA	NA	NA	NA	NA
Ccalc.v2_000647	scaffold78.2	2548578	2554410	29.8083	28.6687	32.3757	33.3138	31.8333	32.6958	0.10675	7.08305	0.337	0.593	0.0296	0.0172	0.5793	0.0889244	0.0802912	0.0707252	0.0831515	0.0743267	0.0701034	0	0	FBgn0027568	FBpp0304507	Ccalc.v2_000647-RB	60.929	1162	424	8	1	1141	96	1248	0	1369	FBtr0332198	Cand1	HGNC:30688	OMIM:607727	CAND1	10	NA	NA
Ccalc.v2_000647	scaffold78.2	2548578	2554410	29.8083	28.6687	32.3757	33.3138	31.8333	32.6958	0.10675	7.08305	0.337	0.593	0.0296	0.0172	0.5793	0.0889244	0.0802912	0.0707252	0.0831515	0.0743267	0.0701034	0	0	FBgn0027568	FBpp0304507	Ccalc.v2_000647-RB	60.929	1162	424	8	1	1141	96	1248	0	1369	FBtr0332198	Cand1	HGNC:30689	OMIM:610403	CAND2	8	NA	NA
Ccalc.v2_000648	scaffold78.2	2555206	2555992	23.1889	27.3842	20.8087	21.0567	26.0696	29.2425	0.0990454	3.51278	0.639	0.834	NA	NA	NA	0.160976	0.14876	0.161538	0.139211	0.13961	0.146965	0	0	NA	NA	NA	NA	NA	NA	NA	NA	NA	NA	NA	NA	NA	NA	NA	NA	NA	NA	NA	NA	NA
Ccalc.v2_000649	scaffold78.2	2557362	2566981	77.2388	102.134	77.8519	103.452	105.124	121.735	0.360886	8.63456	0.0249	0.104	0.016	0.0103	0.6433	0.023558	0.0222666	0.026407	0.0241255	0.0240297	0.0236933	0	0	FBgn0037643	FBpp0306437	Ccalc.v2_000649-RA	60.143	419	167	0	375	793	28	446	7.64e-172	516	FBtr0334328	skap	HGNC:11448	OMIM:603921	SUCLA2	10	612073	612073[MITOCHONDRIAL DNA DEPLETION SYNDROME 5 (ENCEPHALOMYOPATHIC WITH OR WITHOUT METHYLMALONIC ACIDURIA); MTDPS5]
Ccalc.v2_000649	scaffold78.2	2557362	2566981	77.2388	102.134	77.8519	103.452	105.124	121.735	0.360886	8.63456	0.0249	0.104	0.016	0.0103	0.6433	0.023558	0.0222666	0.026407	0.0241255	0.0240297	0.0236933	0	0	FBgn0037643	FBpp0306437	Ccalc.v2_000649-RA	67.29	428	138	2	796	1222	22	448	0	580	FBtr0334328	skap	HGNC:11450	OMIM:603922	SUCLG2	3	NA	NA
Ccalc.v2_000649	scaffold78.2	2557362	2566981	77.2388	102.134	77.8519	103.452	105.124	121.735	0.360886	8.63456	0.0249	0.104	0.016	0.0103	0.6433	0.023558	0.0222666	0.026407	0.0241255	0.0240297	0.0236933	0	0	FBgn0037643	FBpp0306437	Ccalc.v2_000649-RA	67.29	428	138	2	796	1222	22	448	0	580	FBtr0334328	skap	HGNC:11448	OMIM:603921	SUCLA2	10	612073	612073[MITOCHONDRIAL DNA DEPLETION SYNDROME 5 (ENCEPHALOMYOPATHIC WITH OR WITHOUT METHYLMALONIC ACIDURIA); MTDPS5]
Ccalc.v2_000649	scaffold78.2	2557362	2566981	77.2388	102.134	77.8519	103.452	105.124	121.735	0.360886	8.63456	0.0249	0.104	0.016	0.0103	0.6433	0.023558	0.0222666	0.026407	0.0241255	0.0240297	0.0236933	0	0	FBgn0037643	FBpp0306437	Ccalc.v2_000649-RA	60.143	419	167	0	375	793	28	446	7.64e-172	516	FBtr0334328	skap	HGNC:11450	OMIM:603922	SUCLG2	3	NA	NA
Ccalc.v2_000650	scaffold78.2	2560396	2567739	23.5183	24.2925	22.9206	24.9113	23.5298	27.081	0.094617	7.43309	0.413	0.663	NA	NA	NA	0.0211504	0.0213027	0.0209513	0.0252898	0.0254726	0.0235953	0	0	FBgn0038302	FBpp0082508	Ccalc.v2_000650-RA	41.615	161	80	2	4	151	9	168	3.71e-42	138	FBtr0083049	CG4210	HGNC:23160	OMIM:611463	SAT2	10	NA	NA
Ccalc.v2_000650	scaffold78.2	2560396	2567739	23.5183	24.2925	22.9206	24.9113	23.5298	27.081	0.094617	7.43309	0.413	0.663	NA	NA	NA	0.0211504	0.0213027	0.0209513	0.0252898	0.0254726	0.0235953	0	0	FBgn0038302	FBpp0082508	Ccalc.v2_000650-RA	41.615	161	80	2	4	151	9	168	3.71e-42	138	FBtr0083049	CG4210	HGNC:27992	NA	SATL1	6	NA	NA
Ccalc.v2_000650	scaffold78.2	2560396	2567739	23.5183	24.2925	22.9206	24.9113	23.5298	27.081	0.094617	7.43309	0.413	0.663	NA	NA	NA	0.0211504	0.0213027	0.0209513	0.0252898	0.0254726	0.0235953	0	0	FBgn0038302	FBpp0082508	Ccalc.v2_000650-RA	41.615	161	80	2	4	151	9	168	3.71e-42	138	FBtr0083049	CG4210	HGNC:10540	OMIM:313020	SAT1	7	NA	NA
Ccalc.v2_000651	scaffold78.2	2567971	2571374	2.98758	4.14621	3.35679	4.1187	4.52652	5.2993	0.412361	3.43476	0.0466	0.163	0.12	0.1289	1.074	0.012135	0.0154748	0.0110979	0.00988428	0.0100287	0.0108755	0	0	NA	NA	NA	NA	NA	NA	NA	NA	NA	NA	NA	NA	NA	NA	NA	NA	NA	NA	NA	NA	NA
Ccalc.v2_000652	scaffold78.2	2571063	2573484	9.14753	9.61684	7.87182	9.59616	8.58462	9.59211	0.061285	4.32879	0.696	0.869	NA	NA	NA	0.136259	0.166667	0.147351	0.163644	0.113828	0.132942	0	0	NA	NA	NA	NA	NA	NA	NA	NA	NA	NA	NA	NA	NA	NA	NA	NA	NA	NA	NA	NA	NA
Ccalc.v2_000653	scaffold78.2	2574049	2582713	11.1129	10.5339	11.3853	11.6371	10.0091	11.2254	-0.00721389	6.27091	0.955	0.995	NA	NA	NA	0.094486	0.0868012	0.0999742	0.0993759	0.100194	0.116511	0	0	FBgn0039201	FBpp0306441	Ccalc.v2_000653-RA	28.713	202	120	3	1277	1466	32	221	9.62e-17	87.4	FBtr0334333	CG13617	HGNC:20908	OMIM:608671	DZIP1	7	NA	NA
Ccalc.v2_000653	scaffold78.2	2574049	2582713	11.1129	10.5339	11.3853	11.6371	10.0091	11.2254	-0.00721389	6.27091	0.955	0.995	NA	NA	NA	0.094486	0.0868012	0.0999742	0.0993759	0.100194	0.116511	0	0	FBgn0039201	FBpp0306441	Ccalc.v2_000653-RA	28.713	202	120	3	1277	1466	32	221	9.62e-17	87.4	FBtr0334333	CG13617	HGNC:26551	OMIM:617570	DZIP1L	6	617610	617610[POLYCYSTIC KIDNEY DISEASE 5; PKD5]
Ccalc.v2_000654	scaffold78.2	2582755	2588455	2.04558	2.16979	1.9449	1.41005	1.32459	1.60155	-0.505489	3.26284	0.00504	0.03	NA	NA	NA	0.115835	0.115705	0.113221	0.107684	0.0882092	0.112148	0	0	FBgn0042092	FBpp0079000	Ccalc.v2_000654-RA	30.539	167	113	2	9	174	9	173	9.1e-19	87	FBtr0079372	CG13773	HGNC:18027	OMIM:608312	TWISTNB	9	NA	NA
Ccalc.v2_000655	scaffold78.2	2583747	2618575	24.7231	23.3026	21.4645	6.96913	7.76898	7.82959	-1.62241	6.8578	9.64e-40	8.21e-37	NA	NA	NA	0.0117535	0.0133595	0.0121504	0.0110674	0.0102605	0.0127191	0	0	NA	NA	NA	NA	NA	NA	NA	NA	NA	NA	NA	NA	NA	NA	NA	NA	NA	NA	NA	NA	NA
Ccalc.v2_000656	scaffold78.2	2620789	2622208	43.81	50.2195	43.2098	52.732	50.9662	62.696	0.278311	5.88311	0.051	0.174	0.0255	0.0204	0.7985	0.269481	0.265347	0.292373	0.245977	0.236686	0.271505	0	0	FBgn0030915	FBpp0074330	Ccalc.v2_000656-RA	59.935	307	105	1	1	289	1	307	1.49e-136	388	FBtr0074558	CG6179	HGNC:17946	OMIM:616759	NOSIP	10	NA	NA
Ccalc.v2_000657	scaffold78.2	2622300	2623257	13.2508	10.1935	14.5541	13.2464	12.2225	16.4976	0.141477	3.56589	0.51	0.744	NA	NA	NA	0.5	0.415761	0.446078	0.398625	0.277778	0.447368	0	0	FBgn0029873	FBpp0070874	Ccalc.v2_000657-RA	75.758	66	16	0	9	74	5	70	3.85e-32	116	FBtr0070912	CG3918	HGNC:26716	NA	SREK1IP1	7	NA	NA
Ccalc.v2_000658	scaffold78.2	2623570	2699065	6.57604	6.17395	7.09403	7.96695	8.19042	7.41546	0.247944	5.73387	0.0494	0.169	NA	NA	NA	0.00365465	0.00285716	0.00358633	0.00324807	0.00269888	0.00303682	0	0	NA	NA	NA	NA	NA	NA	NA	NA	NA	NA	NA	NA	NA	NA	NA	NA	NA	NA	NA	NA	NA
Ccalc.v2_000659	scaffold78.2	2626751	2628972	NA	NA	NA	NA	NA	NA	NA	NA	NA	NA	NA	NA	NA	0.00496963	0.00599436	0.00366684	0.00201545	0.00228758	0.00143403	0	0	NA	NA	NA	NA	NA	NA	NA	NA	NA	NA	NA	NA	NA	NA	NA	NA	NA	NA	NA	NA	NA
Ccalc.v2_000660	scaffold78.2	2700204	2714018	NA	NA	NA	NA	NA	NA	NA	NA	NA	NA	0.0899	0.0659	0.7336	0.00340491	0.00341093	0.0036223	0.00373009	0.00390513	0.00393803	0	0	NA	NA	NA	NA	NA	NA	NA	NA	NA	NA	NA	NA	NA	NA	NA	NA	NA	NA	NA	NA	NA
Ccalc.v2_000661	scaffold78.2	2700396	2720236	4.11414	3.70832	3.46249	4.02587	3.53169	2.7674	-0.128249	6.10315	0.446	0.691	0.33	11.2031	33.9511	0.0138797	0.0129128	0.0126117	0.0165191	0.0153999	0.0152111	0	0	NA	NA	NA	NA	NA	NA	NA	NA	NA	NA	NA	NA	NA	NA	NA	NA	NA	NA	NA	NA	NA
Ccalc.v2_000662	scaffold78.2	2717923	2725125	6.3263	6.5218	6.31586	6.83639	7.23789	6.21853	0.0827625	4.51306	0.553	0.777	0.0281	0.0073	0.2597	0.0307566	0.0255404	0.0254565	0.0375962	0.0434242	0.0357058	0	0	FBgn0030812	FBpp0302662	Ccalc.v2_000662-RA	57.143	98	42	0	503	600	779	876	2.84e-31	130	FBtr0310525	wcy	HGNC:17327	OMIM:615049	WAC	8	616708	616708[DESANTO-SHINAWI SYNDROME; DESSH]
Ccalc.v2_000663	scaffold78.2	2722846	2737021	22.9766	23.0478	22.78	19.808	18.9915	19.3285	-0.243257	8.08398	0.0303	0.121	0.1723	0.138	0.8011	0.0286364	0.0219003	0.0223232	0.0229536	0.0255059	0.0273954	0	0	FBgn0061200	FBpp0309144	Ccalc.v2_000663-RA	23.231	848	391	32	219	826	440	1267	8.24e-25	114	FBtr0340158	Nup153	HGNC:8062	OMIM:603948	NUP153	8	NA	NA
Ccalc.v2_000663	scaffold78.2	2722846	2737021	22.9766	23.0478	22.78	19.808	18.9915	19.3285	-0.243257	8.08398	0.0303	0.121	0.1723	0.138	0.8011	0.0286364	0.0219003	0.0223232	0.0229536	0.0255059	0.0273954	0	0	FBgn0061200	FBpp0309144	Ccalc.v2_000663-RA	33.333	204	96	5	691	872	906	1091	1.73e-27	122	FBtr0340158	Nup153	HGNC:8062	OMIM:603948	NUP153	8	NA	NA
Ccalc.v2_000664	scaffold78.2	2727914	2728348	NA	NA	NA	NA	NA	NA	NA	NA	NA	NA	NA	NA	NA	0.0131004	0.00643087	0.00595238	0.003125	0.015674	0	0	0	NA	NA	NA	NA	NA	NA	NA	NA	NA	NA	NA	NA	NA	NA	NA	NA	NA	NA	NA	NA	NA
Ccalc.v2_000665	scaffold78.2	2732054	2741790	NA	NA	NA	NA	NA	NA	NA	NA	NA	NA	NA	NA	NA	0.0244005	0.0205755	0.0204589	0.0206015	0.0226986	0.0244713	0	0	NA	NA	NA	NA	NA	NA	NA	NA	NA	NA	NA	NA	NA	NA	NA	NA	NA	NA	NA	NA	NA
Ccalc.v2_000666	scaffold78.2	2737422	2852231	143.191	134.189	148.218	97.7203	125.686	111.784	-0.344516	10.5401	0.0231	0.0986	0.0207	1.1226	54.3607	0.00328117	0.00290318	0.00327392	0.00321972	0.00290454	0.00327975	0	0	FBgn0266347	FBpp0289395	Ccalc.v2_000666-RD	79.57	558	90	9	18	570	1	539	0	879	FBtr0300118	nAChRalpha4	HGNC:1956	OMIM:118502	CHRNA2	6	610353	610353[EPILEPSY, NOCTURNAL FRONTAL LOBE, 4; ENFL4]
Ccalc.v2_000666	scaffold78.2	2737422	2852231	143.191	134.189	148.218	97.7203	125.686	111.784	-0.344516	10.5401	0.0231	0.0986	0.0207	1.1226	54.3607	0.00328117	0.00290318	0.00327392	0.00321972	0.00290454	0.00327975	0	0	FBgn0058470	FBpp0110455	Ccalc.v2_000666-RB	35.605	983	557	23	128	1088	3	931	2.48e-177	545	FBtr0111152	CG40470	HGNC:30748	OMIM:606950	TRHDE	3	NA	NA
Ccalc.v2_000666	scaffold78.2	2737422	2852231	143.191	134.189	148.218	97.7203	125.686	111.784	-0.344516	10.5401	0.0231	0.0986	0.0207	1.1226	54.3607	0.00328117	0.00290318	0.00327392	0.00321972	0.00290454	0.00327975	0	0	FBgn0266347	FBpp0289395	Ccalc.v2_000666-RD	79.57	558	90	9	18	570	1	539	0	879	FBtr0300118	nAChRalpha4	HGNC:14079	OMIM:605116	CHRNA9	3	NA	NA
Ccalc.v2_000666	scaffold78.2	2737422	2852231	143.191	134.189	148.218	97.7203	125.686	111.784	-0.344516	10.5401	0.0231	0.0986	0.0207	1.1226	54.3607	0.00328117	0.00290318	0.00327392	0.00321972	0.00290454	0.00327975	0	0	FBgn0266347	FBpp0289395	Ccalc.v2_000666-RD	79.57	558	90	9	18	570	1	539	0	879	FBtr0300118	nAChRalpha4	HGNC:1963	OMIM:118508	CHRNB3	3	NA	NA
Ccalc.v2_000666	scaffold78.2	2737422	2852231	143.191	134.189	148.218	97.7203	125.686	111.784	-0.344516	10.5401	0.0231	0.0986	0.0207	1.1226	54.3607	0.00328117	0.00290318	0.00327392	0.00321972	0.00290454	0.00327975	0	0	FBgn0266347	FBpp0289395	Ccalc.v2_000666-RD	79.57	558	90	9	18	570	1	539	0	879	FBtr0300118	nAChRalpha4	HGNC:1958	OMIM:118504	CHRNA4	5	188890600513	188890[TOBACCO ADDICTION, SUSCEPTIBILITY TO],600513[EPILEPSY, NOCTURNAL FRONTAL LOBE, 1; ENFL1]
Ccalc.v2_000666	scaffold78.2	2737422	2852231	143.191	134.189	148.218	97.7203	125.686	111.784	-0.344516	10.5401	0.0231	0.0986	0.0207	1.1226	54.3607	0.00328117	0.00290318	0.00327392	0.00321972	0.00290454	0.00327975	0	0	FBgn0266347	FBpp0289395	Ccalc.v2_000666-RD	79.57	558	90	9	18	570	1	539	0	879	FBtr0300118	nAChRalpha4	HGNC:1965	OMIM:100720	CHRND	3	2.53291e+23	253290[MULTIPLE PTERYGIUM SYNDROME, LETHAL TYPE; LMPS],616321[MYASTHENIC SYNDROME, CONGENITAL, 3A, SLOW-CHANNEL; CMS3A],616322[MYASTHENIC SYNDROME, CONGENITAL, 3B, FAST-CHANNEL; CMS3B],616323[MYASTHENIC SYNDROME, CONGENITAL, 3C, ASSOCIATED WITH ACETYLCHOLINE RECEPTOR DEFICIENCY; CMS3C]
Ccalc.v2_000666	scaffold78.2	2737422	2852231	143.191	134.189	148.218	97.7203	125.686	111.784	-0.344516	10.5401	0.0231	0.0986	0.0207	1.1226	54.3607	0.00328117	0.00290318	0.00327392	0.00321972	0.00290454	0.00327975	0	0	FBgn0266347	FBpp0289395	Ccalc.v2_000666-RD	79.57	558	90	9	18	570	1	539	0	879	FBtr0300118	nAChRalpha4	HGNC:1967	OMIM:100730	CHRNG	3	253290265000	253290[MULTIPLE PTERYGIUM SYNDROME, LETHAL TYPE; LMPS],265000[MULTIPLE PTERYGIUM SYNDROME, ESCOBAR VARIANT; EVMPS]
Ccalc.v2_000666	scaffold78.2	2737422	2852231	143.191	134.189	148.218	97.7203	125.686	111.784	-0.344516	10.5401	0.0231	0.0986	0.0207	1.1226	54.3607	0.00328117	0.00290318	0.00327392	0.00321972	0.00290454	0.00327975	0	0	FBgn0266347	FBpp0289395	Ccalc.v2_000666-RD	79.57	558	90	9	18	570	1	539	0	879	FBtr0300118	nAChRalpha4	HGNC:1964	OMIM:118509	CHRNB4	3	NA	NA
Ccalc.v2_000666	scaffold78.2	2737422	2852231	143.191	134.189	148.218	97.7203	125.686	111.784	-0.344516	10.5401	0.0231	0.0986	0.0207	1.1226	54.3607	0.00328117	0.00290318	0.00327392	0.00321972	0.00290454	0.00327975	0	0	FBgn0266347	FBpp0289395	Ccalc.v2_000666-RD	79.57	558	90	9	18	570	1	539	0	879	FBtr0300118	nAChRalpha4	HGNC:15963	OMIM:606888	CHRNA6	6	NA	NA
Ccalc.v2_000666	scaffold78.2	2737422	2852231	143.191	134.189	148.218	97.7203	125.686	111.784	-0.344516	10.5401	0.0231	0.0986	0.0207	1.1226	54.3607	0.00328117	0.00290318	0.00327392	0.00321972	0.00290454	0.00327975	0	0	FBgn0266347	FBpp0289395	Ccalc.v2_000666-RD	79.57	558	90	9	18	570	1	539	0	879	FBtr0300118	nAChRalpha4	HGNC:1961	OMIM:100710	CHRNB1	3	616313616314	616313[MYASTHENIC SYNDROME, CONGENITAL, 2A, SLOW-CHANNEL; CMS2A],616314[MYASTHENIC SYNDROME, CONGENITAL, 2C, ASSOCIATED WITH ACETYLCHOLINE RECEPTOR DEFICIENCY; CMS2C]
Ccalc.v2_000666	scaffold78.2	2737422	2852231	143.191	134.189	148.218	97.7203	125.686	111.784	-0.344516	10.5401	0.0231	0.0986	0.0207	1.1226	54.3607	0.00328117	0.00290318	0.00327392	0.00321972	0.00290454	0.00327975	0	0	FBgn0058470	FBpp0110455	Ccalc.v2_000666-RB	35.605	983	557	23	128	1088	3	931	2.48e-177	545	FBtr0111152	CG40470	HGNC:26904	OMIM:610046	LVRN	3	NA	NA
Ccalc.v2_000666	scaffold78.2	2737422	2852231	143.191	134.189	148.218	97.7203	125.686	111.784	-0.344516	10.5401	0.0231	0.0986	0.0207	1.1226	54.3607	0.00328117	0.00290318	0.00327392	0.00321972	0.00290454	0.00327975	0	0	FBgn0266347	FBpp0289395	Ccalc.v2_000666-RD	79.57	558	90	9	18	570	1	539	0	879	FBtr0300118	nAChRalpha4	HGNC:1966	OMIM:100725	CHRNE	3	6.0581e+17	605809[MYASTHENIC SYNDROME, CONGENITAL, 4A, SLOW-CHANNEL; CMS4A],608931[MYASTHENIC SYNDROME, CONGENITAL, 4C, ASSOCIATED WITH ACETYLCHOLINE RECEPTOR DEFICIENCY; CMS4C],616324[MYASTHENIC SYNDROME, CONGENITAL, 4B, FAST-CHANNEL; CMS4B]
Ccalc.v2_000666	scaffold78.2	2737422	2852231	143.191	134.189	148.218	97.7203	125.686	111.784	-0.344516	10.5401	0.0231	0.0986	0.0207	1.1226	54.3607	0.00328117	0.00290318	0.00327392	0.00321972	0.00290454	0.00327975	0	0	FBgn0266347	FBpp0289395	Ccalc.v2_000666-RD	79.57	558	90	9	18	570	1	539	0	879	FBtr0300118	nAChRalpha4	HGNC:1959	OMIM:118505	CHRNA5	3	612052	612052[SMOKING AS A QUANTITATIVE TRAIT LOCUS 3; SQTL3]
Ccalc.v2_000666	scaffold78.2	2737422	2852231	143.191	134.189	148.218	97.7203	125.686	111.784	-0.344516	10.5401	0.0231	0.0986	0.0207	1.1226	54.3607	0.00328117	0.00290318	0.00327392	0.00321972	0.00290454	0.00327975	0	0	FBgn0266347	FBpp0289395	Ccalc.v2_000666-RD	79.57	558	90	9	18	570	1	539	0	879	FBtr0300118	nAChRalpha4	HGNC:1955	OMIM:100690	CHRNA1	3	2.53291e+17	253290[MULTIPLE PTERYGIUM SYNDROME, LETHAL TYPE; LMPS],601462[MYASTHENIC SYNDROME, CONGENITAL, 1A, SLOW-CHANNEL; CMS1A],608930[MYASTHENIC SYNDROME, CONGENITAL, 1B, FAST-CHANNEL; CMS1B]
Ccalc.v2_000666	scaffold78.2	2737422	2852231	143.191	134.189	148.218	97.7203	125.686	111.784	-0.344516	10.5401	0.0231	0.0986	0.0207	1.1226	54.3607	0.00328117	0.00290318	0.00327392	0.00321972	0.00290454	0.00327975	0	0	FBgn0058470	FBpp0110455	Ccalc.v2_000666-RB	35.605	983	557	23	128	1088	3	931	2.48e-177	545	FBtr0111152	CG40470	HGNC:500	OMIM:151530	ANPEP	3	NA	NA
Ccalc.v2_000666	scaffold78.2	2737422	2852231	143.191	134.189	148.218	97.7203	125.686	111.784	-0.344516	10.5401	0.0231	0.0986	0.0207	1.1226	54.3607	0.00328117	0.00290318	0.00327392	0.00321972	0.00290454	0.00327975	0	0	FBgn0266347	FBpp0289395	Ccalc.v2_000666-RD	79.57	558	90	9	18	570	1	539	0	879	FBtr0300118	nAChRalpha4	HGNC:1957	OMIM:118503	CHRNA3	6	612052	612052[SMOKING AS A QUANTITATIVE TRAIT LOCUS 3; SQTL3]
Ccalc.v2_000666	scaffold78.2	2737422	2852231	143.191	134.189	148.218	97.7203	125.686	111.784	-0.344516	10.5401	0.0231	0.0986	0.0207	1.1226	54.3607	0.00328117	0.00290318	0.00327392	0.00321972	0.00290454	0.00327975	0	0	FBgn0266347	FBpp0289395	Ccalc.v2_000666-RD	79.57	558	90	9	18	570	1	539	0	879	FBtr0300118	nAChRalpha4	HGNC:1962	OMIM:118507	CHRNB2	3	605375	605375[EPILEPSY, NOCTURNAL FRONTAL LOBE, 3; ENFL3]
Ccalc.v2_000667	scaffold78.2	2743555	2760067	9.96687	8.67161	9.89067	5.77244	6.10097	5.85806	-0.686353	6.29476	1.92e-08	5.72e-07	NA	NA	NA	0.00345612	0.00351962	0.00311047	0.00337853	0.00261582	0.00362077	0	0	NA	NA	NA	NA	NA	NA	NA	NA	NA	NA	NA	NA	NA	NA	NA	NA	NA	NA	NA	NA	NA
Ccalc.v2_000668	scaffold78.2	2803361	2803840	0.746895	0.556198	0.253778	0.928981	0.354642	0.0707431	-0.191943	-1.74324	0.853	0.949	NA	NA	NA	0.000881834	0.00400178	0.00412882	0.00414651	0.00341588	0.00326797	0	0	NA	NA	NA	NA	NA	NA	NA	NA	NA	NA	NA	NA	NA	NA	NA	NA	NA	NA	NA	NA	NA
Ccalc.v2_000669	scaffold78.2	2859913	3098074	6.97288	6.1853	6.17754	6.67716	6.25878	5.05852	-0.103886	4.56216	0.521	0.751	0.0185	0	0	0.00390783	0.00326592	0.00350517	0.00380777	0.00390225	0.00357855	0	0	FBgn0011725	FBpp0083954	Ccalc.v2_000669-RC	75.091	550	129	5	1	547	23	567	0	871	FBtr0084569	twin	HGNC:14099	OMIM:608951	CNOT6	9	NA	NA
Ccalc.v2_000669	scaffold78.2	2859913	3098074	6.97288	6.1853	6.17754	6.67716	6.25878	5.05852	-0.103886	4.56216	0.521	0.751	0.0185	0	0	0.00390783	0.00326592	0.00350517	0.00380777	0.00390225	0.00357855	0	0	FBgn0011725	FBpp0083954	Ccalc.v2_000669-RC	75.091	550	129	5	1	547	23	567	0	871	FBtr0084569	twin	HGNC:18042	NA	CNOT6L	11	NA	NA
Ccalc.v2_000670	scaffold78.2	2903329	2912497	NA	NA	NA	NA	NA	NA	NA	NA	NA	NA	NA	NA	NA	0.00300111	0.00228288	0.00295145	0.00360775	0.00363915	0.00398264	0	0	NA	NA	NA	NA	NA	NA	NA	NA	NA	NA	NA	NA	NA	NA	NA	NA	NA	NA	NA	NA	NA
Ccalc.v2_000671	scaffold78.2	2938006	2938311	NA	NA	NA	NA	NA	NA	NA	NA	NA	NA	NA	NA	NA	0.0011274	0.00849421	0.00150376	0.00547445	0.00409836	0.0143229	0	0	NA	NA	NA	NA	NA	NA	NA	NA	NA	NA	NA	NA	NA	NA	NA	NA	NA	NA	NA	NA	NA
Ccalc.v2_000672	scaffold78.2	3098956	3103323	14.0092	15.4172	14.0421	15.2251	13.6786	15.4987	0.0309652	5.89612	0.808	0.927	NA	NA	NA	0.209877	0.167828	0.157522	0.175796	0.164828	0.174249	0	0	FBgn0036668	FBpp0075089	Ccalc.v2_000672-RA	36.264	182	101	6	551	728	803	973	1.23e-30	132	FBtr0075330	Zcchc7	HGNC:26209	NA	ZCCHC7	3	NA	NA
Ccalc.v2_000673	scaffold78.2	3103978	3104487	89.9788	102.602	91.1212	78.4884	76.7696	96.0775	-0.174364	5.50916	0.23	0.479	0.0208	0.0156	0.751	0.232819	0.261947	0.246377	0.21371	0.215894	0.2	0	0	FBgn0261792	FBpp0083134	Ccalc.v2_000673-RA	51.429	175	40	4	1	168	1	137	4.28e-38	127	FBtr0083720	snRNP-U1-C	HGNC:11157	OMIM:603522	SNRPC	10	NA	NA
Ccalc.v2_000674	scaffold78.2	3104793	3124234	13.9545	15.4304	13.5658	16.362	16.6503	14.585	0.148461	6.47618	0.233	0.482	0.0085	0.0018	0.2152	0.0135726	0.0116854	0.0136813	0.013523	0.0150981	0.0121829	0	0	FBgn0031760	FBpp0111937	Ccalc.v2_000674-RA	58.746	303	86	4	243	525	31	314	2.51e-122	362	FBtr0113024	Tsp26A	HGNC:13594	NA	TSPAN17	8	NA	NA
Ccalc.v2_000674	scaffold78.2	3104793	3124234	13.9545	15.4304	13.5658	16.362	16.6503	14.585	0.148461	6.47618	0.233	0.482	0.0085	0.0018	0.2152	0.0135726	0.0116854	0.0136813	0.013523	0.0150981	0.0121829	0	0	FBgn0031760	FBpp0111937	Ccalc.v2_000674-RA	58.746	303	86	4	243	525	31	314	2.51e-122	362	FBtr0113024	Tsp26A	HGNC:17753	OMIM:613136	TSPAN5	9	NA	NA
Ccalc.v2_000674	scaffold78.2	3104793	3124234	13.9545	15.4304	13.5658	16.362	16.6503	14.585	0.148461	6.47618	0.233	0.482	0.0085	0.0018	0.2152	0.0135726	0.0116854	0.0136813	0.013523	0.0150981	0.0121829	0	0	FBgn0031760	FBpp0111937	Ccalc.v2_000674-RA	58.746	303	86	4	243	525	31	314	2.51e-122	362	FBtr0113024	Tsp26A	HGNC:23303	NA	TSPAN14	6	NA	NA
Ccalc.v2_000675	scaffold78.2	3105959	3107218	64.4952	66.9977	68.1495	71.3735	78.0017	91.549	0.271156	6.32247	0.0461	0.161	0.1195	0.1083	0.9062	0.157895	0.125421	0.148276	0.158242	0.164692	0.144144	0	0	FBgn0039159	FBpp0083962	Ccalc.v2_000675-RA	54.73	148	59	1	17	156	18	165	1.02e-58	180	FBtr0084577	mRpS24	HGNC:14510	OMIM:611986	MRPS24	10	NA	NA
Ccalc.v2_000676	scaffold78.2	3108897	3114167	4.77638	4.71262	4.02544	8.08238	7.23959	3.70791	0.493968	0.965263	0.17	0.395	NA	NA	NA	0.00467005	0.00386147	0.00476407	0.00382737	0.00552061	0.00340798	0	0	NA	NA	NA	NA	NA	NA	NA	NA	NA	NA	NA	NA	NA	NA	NA	NA	NA	NA	NA	NA	NA
Ccalc.v2_000677	scaffold78.2	3119070	3125307	22.0568	20.6788	23.1638	24.614	26.8114	30.8834	0.320644	7.18253	0.0137	0.0659	0.1708	0.1295	0.7583	0.00253895	0.00388758	0.00300404	0.00255254	0.00354191	0.00316456	0	0	FBgn0031418	FBpp0303858	Ccalc.v2_000677-RB	46.97	330	174	1	4	333	6	334	1.1e-107	318	FBtr0331441	CG3609	HGNC:17887	OMIM:606377	DHDH	11	NA	NA
Ccalc.v2_000678	scaffold78.2	3126767	3131545	33.6661	38.21	31.9534	44.8198	42.1283	46.8351	0.366009	6.74132	0.00324	0.021	0.0176	0.0083	0.4713	0.127196	0.16552	0.151478	0.122591	0.139174	0.122152	1	0	FBgn0035432	FBpp0303136	Ccalc.v2_000678-RA	62.939	456	137	6	1	444	1	436	0	543	FBtr0330103	ZnT63C	HGNC:25355	OMIM:611146	SLC30A10	6	613280	613280[HYPERMANGANESEMIA WITH DYSTONIA 1; HMNDYT1]
Ccalc.v2_000678	scaffold78.2	3126767	3131545	33.6661	38.21	31.9534	44.8198	42.1283	46.8351	0.366009	6.74132	0.00324	0.021	0.0176	0.0083	0.4713	0.127196	0.16552	0.151478	0.122591	0.139174	0.122152	1	0	FBgn0035432	FBpp0303136	Ccalc.v2_000678-RA	62.939	456	137	6	1	444	1	436	0	543	FBtr0330103	ZnT63C	HGNC:11012	OMIM:609521	SLC30A1	8	NA	NA
Ccalc.v2_000679	scaffold78.2	3130681	3134597	14.4141	14.4561	15.2013	16.0603	15.6123	17.4134	0.155293	5.54611	0.204	0.443	0.0285	0.0249	0.8739	0.157918	0.196008	0.158103	0.146301	0.141235	0.166728	1	0	FBgn0261049	FBpp0081548	Ccalc.v2_000679-RA	57.067	566	229	5	1	557	1	561	0	659	FBtr0082070	Vps45	HGNC:14579	OMIM:610035	VPS45	10	615285	615285[NEUTROPENIA, SEVERE CONGENITAL, 5, AUTOSOMAL RECESSIVE; SCN5]
Ccalc.v2_000680	scaffold78.2	3132690	3136733	5.78797	5.44272	6.11642	6.36342	5.63228	7.75333	0.186302	3.55668	0.329	0.585	0.1331	0.0752	0.5651	0.0526676	0.0504237	0.0473333	0.0474354	0.0558272	0.0558402	0	0	FBgn0037710	FBpp0081591	Ccalc.v2_000680-RA	30.612	294	190	5	6	287	9	300	3.52e-43	151	FBtr0082113	CG9393	HGNC:7504	OMIM:600605	MTX1	10	NA	NA
Ccalc.v2_000680	scaffold78.2	3132690	3136733	5.78797	5.44272	6.11642	6.36342	5.63228	7.75333	0.186302	3.55668	0.329	0.585	0.1331	0.0752	0.5651	0.0526676	0.0504237	0.0473333	0.0474354	0.0558272	0.0558402	0	0	FBgn0037710	FBpp0081591	Ccalc.v2_000680-RA	30.612	294	190	5	6	287	9	300	3.52e-43	151	FBtr0082113	CG9393	HGNC:24812	NA	MTX3	8	NA	NA
Ccalc.v2_000681	scaffold78.2	3137413	3139115	41.295	39.1737	40.3856	42.6017	47.162	51.2892	0.222862	5.97358	0.082	0.242	0.0667	0.0591	0.8849	0.37744	0.386802	0.356855	0.365011	0.381503	0.36413	0	0	FBgn0032524	FBpp0080097	Ccalc.v2_000681-RB	53.825	366	168	1	1	366	1	365	5.38e-147	421	FBtr0080519	CG9267	HGNC:20920	OMIM:615941	HACD4	5	NA	NA
Ccalc.v2_000681	scaffold78.2	3137413	3139115	41.295	39.1737	40.3856	42.6017	47.162	51.2892	0.222862	5.97358	0.082	0.242	0.0667	0.0591	0.8849	0.37744	0.386802	0.356855	0.365011	0.381503	0.36413	0	0	FBgn0032524	FBpp0080097	Ccalc.v2_000681-RB	53.825	366	168	1	1	366	1	365	5.38e-147	421	FBtr0080519	CG9267	HGNC:24175	OMIM:615940	HACD3	10	NA	NA
Ccalc.v2_000682	scaffold78.2	3139457	3145671	32.2942	31.1205	33.9899	29.8998	29.223	32.4858	-0.0886257	7.0727	0.43	0.679	0.0763	0.05	0.6555	0.124461	0.106375	0.116232	0.108027	0.0916763	0.124011	0	0	FBgn0052675	FBpp0071428	Ccalc.v2_000682-RB	52.011	373	166	2	106	469	31	399	3.3e-135	397	FBtr0071499	Tango5	HGNC:29559	OMIM:611753	VMP1	8	NA	NA
Ccalc.v2_000683	scaffold78.2	3144978	3151809	65.2054	74.493	67.4021	63.07	64.2919	84.9801	0.0360923	8.70266	0.822	0.935	0.1049	0.0747	0.7124	0.151978	0.156045	0.152196	0.129213	0.132135	0.140041	0	0	FBgn0017567	FBpp0082645	Ccalc.v2_000683-RB	77.901	181	37	1	23	200	37	217	1.59e-103	297	FBtr0083191	ND-23	HGNC:7715	OMIM:602141	NDUFS8	10	256000	256000[LEIGH SYNDROME; LS]
Ccalc.v2_000684	scaffold78.2	3151897	3154174	39.2234	37.378	37.7872	45.0571	43.5381	46.2449	0.237217	6.01293	0.0408	0.149	0.088	0.0717	0.8141	0.239773	0.272597	0.227497	0.205517	0.243701	0.208861	0	0	FBgn0033413	FBpp0305218	Ccalc.v2_000684-RA	55.556	162	70	1	8	169	11	170	1.02e-57	183	FBtr0333003	prel	HGNC:30255	OMIM:605733	PRELID1	10	NA	NA
Ccalc.v2_000685	scaffold78.2	3153683	3162387	132.37	145.031	146.387	117.054	110.902	152.663	-0.154989	9.62104	0.346	0.602	0.1719	0.1226	0.7133	0.0103353	0.00984166	0.00829893	0.0111201	0.0112553	0.0100048	0	1	NA	NA	NA	NA	NA	NA	NA	NA	NA	NA	NA	NA	NA	NA	NA	NA	NA	NA	NA	NA	NA
Ccalc.v2_000686	scaffold78.2	3155752	3219369	100.4	121.337	104.155	111.797	134.285	162.797	0.327298	10.0662	0.0674	0.211	0.1563	0.1035	0.6624	0.00335691	0.00307143	0.00322624	0.00335753	0.00338176	0.00336505	0	1	FBgn0036975	FBpp0077837	Ccalc.v2_000686-RA	49.028	463	197	6	1902	2332	54	509	4.37e-132	426	FBtr0078179	CG5618	HGNC:18966	OMIM:616569	CSAD	5	NA	NA
Ccalc.v2_000686	scaffold78.2	3155752	3219369	100.4	121.337	104.155	111.797	134.285	162.797	0.327298	10.0662	0.0674	0.211	0.1563	0.1035	0.6624	0.00335691	0.00307143	0.00322624	0.00335753	0.00338176	0.00336505	0	1	FBgn0036975	FBpp0077837	Ccalc.v2_000686-RA	49.028	463	197	6	1902	2332	54	509	4.37e-132	426	FBtr0078179	CG5618	HGNC:27949	OMIM:615601	GADL1	6	NA	NA
Ccalc.v2_000687	scaffold78.2	3164070	3164348	11.9153	16.9508	9.71451	13.0319	14.6433	16.7958	0.21017	1.97089	0.472	0.713	NA	NA	NA	0.00863724	0.00347675	0.00620476	0.00232198	0.00311203	0.00406504	0	0	NA	NA	NA	NA	NA	NA	NA	NA	NA	NA	NA	NA	NA	NA	NA	NA	NA	NA	NA	NA	NA
Ccalc.v2_000688	scaffold78.2	3166368	3176732	18.1697	24.7191	23.7966	18.8012	14.1971	13.1619	-0.530655	7.0289	0.00378	0.0237	0.1044	0.0749	0.7175	0.00400356	0.00352127	0.00311695	0.00293346	0.0032123	0.00439358	0	0	FBgn0022355	FBpp0312205	Ccalc.v2_000688-RA	42.334	437	227	11	1611	2037	33	454	3.47e-107	358	FBtr0346625	Tsf1	HGNC:6720	OMIM:150210	LTF	4	NA	NA
Ccalc.v2_000688	scaffold78.2	3166368	3176732	18.1697	24.7191	23.7966	18.8012	14.1971	13.1619	-0.530655	7.0289	0.00378	0.0237	0.1044	0.0749	0.7175	0.00400356	0.00352127	0.00311695	0.00293346	0.0032123	0.00439358	0	0	FBgn0022355	FBpp0312205	Ccalc.v2_000688-RA	42.334	437	227	11	1611	2037	33	454	3.47e-107	358	FBtr0346625	Tsf1	HGNC:7037	OMIM:155750	MELTF	5	NA	NA
Ccalc.v2_000688	scaffold78.2	3166368	3176732	18.1697	24.7191	23.7966	18.8012	14.1971	13.1619	-0.530655	7.0289	0.00378	0.0237	0.1044	0.0749	0.7175	0.00400356	0.00352127	0.00311695	0.00293346	0.0032123	0.00439358	0	0	FBgn0022355	FBpp0312205	Ccalc.v2_000688-RA	42.334	437	227	11	1611	2037	33	454	3.47e-107	358	FBtr0346625	Tsf1	HGNC:11740	OMIM:190000	TF	4	209300	209300[ATRANSFERRINEMIA]
Ccalc.v2_000689	scaffold78.2	3185811	3213209	8.55185	10.7897	8.73522	14.7815	15.4253	13.9276	0.652998	6.47049	2.37e-06	4.29e-05	0.0808	0.0501	0.6203	0.00295339	0.00282092	0.00293917	0.00301023	0.00313468	0.00283323	0	0	FBgn0284221	FBpp0075784	Ccalc.v2_000689-RA	44.324	1110	513	35	735	1803	48	1093	0	851	FBtr0076052	Sema5c	HGNC:10736	OMIM:609297	SEMA5A	11	NA	NA
Ccalc.v2_000689	scaffold78.2	3185811	3213209	8.55185	10.7897	8.73522	14.7815	15.4253	13.9276	0.652998	6.47049	2.37e-06	4.29e-05	0.0808	0.0501	0.6203	0.00295339	0.00282092	0.00293917	0.00301023	0.00313468	0.00283323	0	0	FBgn0284221	FBpp0075784	Ccalc.v2_000689-RA	44.324	1110	513	35	735	1803	48	1093	0	851	FBtr0076052	Sema5c	HGNC:10737	OMIM:609298	SEMA5B	10	NA	NA
Ccalc.v2_000690	scaffold78.2	3217301	3218493	NA	NA	NA	NA	NA	NA	NA	NA	NA	NA	0.1675	0.0677	0.4039	0.00273224	0.00320133	0.00218254	0.00303355	0.00225826	0.00503583	0	0	FBgn0038380	FBpp0082703	Ccalc.v2_000690-RA	40.167	239	135	5	23	257	20	254	1.12e-59	191	FBtr0083249	CG14877	HGNC:7945	OMIM:108962	NPR3	4	NA	NA
Ccalc.v2_000691	scaffold78.2	3220068	3223412	0.330252	0.253618	0.125362	0.152062	0.183273	0.150536	-0.534892	-0.527457	0.239	0.488	NA	NA	NA	0.0391833	0.0353668	0.0315634	0.0362903	0.0410673	0.0339674	0	0	NA	NA	NA	NA	NA	NA	NA	NA	NA	NA	NA	NA	NA	NA	NA	NA	NA	NA	NA	NA	NA
Ccalc.v2_000692	scaffold78.2	3220068	3224824	5.85485	5.55737	5.61932	5.43648	4.91339	4.92423	-0.157268	4.53834	0.246	0.495	0.1539	0.0754	0.4895	0.086629	0.0838372	0.0748435	0.0758833	0.0737822	0.0723514	1	0	FBgn0032513	FBpp0312088	Ccalc.v2_000692-RA	37.726	387	190	8	44	386	5	384	1.76e-78	251	FBtr0346420	CG6565	HGNC:18063	OMIM:616712	STARD7	8	NA	NA
Ccalc.v2_000693	scaffold78.2	3231905	3233156	13.4366	16.668	15.0136	21.5996	17.2977	19.8842	0.382473	4.01355	0.0268	0.11	NA	NA	NA	0.00336962	0.00303567	0.00287738	0.00315769	0.00240753	0.00590909	0	0	NA	NA	NA	NA	NA	NA	NA	NA	NA	NA	NA	NA	NA	NA	NA	NA	NA	NA	NA	NA	NA
Ccalc.v2_000694	scaffold78.2	3235280	3259398	11.6419	11.5369	10.2283	18.7662	18.641	12.7535	0.5865	6.04438	0.00101	0.00812	0.0959	0.0546	0.5696	0.00318397	0.0032563	0.00323638	0.0032113	0.00329601	0.00324878	0	0	NA	NA	NA	NA	NA	NA	NA	NA	NA	NA	NA	NA	NA	NA	NA	NA	NA	NA	NA	NA	NA
Ccalc.v2_000695	scaffold78.2	3237999	3277268	0.678995	0.741598	0.719037	0.42876	0.520142	0.0943241	-1.02386	-1.15252	0.0419	0.152	NA	NA	NA	0.00310427	0.00311293	0.00301308	0.00301356	0.00310652	0.00310056	0	0	NA	NA	NA	NA	NA	NA	NA	NA	NA	NA	NA	NA	NA	NA	NA	NA	NA	NA	NA	NA	NA
Ccalc.v2_000696	scaffold78.2	3277627	3280034	4.24555	3.51136	4.10121	4.75374	3.35121	1.61303	-0.287539	2.89029	0.434	0.681	NA	NA	NA	0.00452625	0.00284507	0.00537295	0.00276307	0.00336655	0.00437806	0	0	NA	NA	NA	NA	NA	NA	NA	NA	NA	NA	NA	NA	NA	NA	NA	NA	NA	NA	NA	NA	NA
Ccalc.v2_000697	scaffold78.2	3280136	3281734	5.36805	6.82021	7.92981	6.61804	5.68762	3.56878	-0.342001	2.94821	0.233	0.482	0.0551	0.036	0.6542	0.00368324	0.00337838	0.00284981	0.0054115	0.004001	0.00542446	0	0	NA	NA	NA	NA	NA	NA	NA	NA	NA	NA	NA	NA	NA	NA	NA	NA	NA	NA	NA	NA	NA
Ccalc.v2_000698	scaffold78.2	3282734	3286907	27.4481	34.3875	42.2209	18.4249	20.5286	20.1385	-0.816447	5.26658	5.48e-06	9.01e-05	NA	NA	NA	0.0713982	0.0538449	0.0603593	0.0539446	0.0617673	0.0662252	0	0	FBgn0022774	FBpp0074729	Ccalc.v2_000698-RA	76.203	395	94	0	71	465	34	428	0	645	FBtr0074961	Oat	HGNC:8091	OMIM:613349	OAT	10	258870	258870[GYRATE ATROPHY OF CHOROID AND RETINA; GACR]
Ccalc.v2_000699	scaffold78.2	3285725	3287019	16.246	20.2166	20.3954	18.4616	20.6148	17.4803	-0.00740172	4.21799	0.968	1	0.2303	0.1773	0.7699	0.235992	0.198746	0.220447	0.194422	0.190998	0.215803	0	0	NA	NA	NA	NA	NA	NA	NA	NA	NA	NA	NA	NA	NA	NA	NA	NA	NA	NA	NA	NA	NA
Ccalc.v2_000700	scaffold78.2	3287190	3288616	28.5244	28.8348	30.2817	27.507	26.7815	32.7537	-0.0100115	5.17903	0.945	0.99	NA	NA	NA	0.235357	0.292453	0.231935	0.238796	0.222753	0.229755	0	0	FBgn0053964	FBpp0099380	Ccalc.v2_000700-RA	26.749	486	269	14	6	413	13	489	1.91e-43	158	FBtr0100005	CG33964	HGNC:24273	NA	RRNAD1	3	NA	NA
Ccalc.v2_000700	scaffold78.2	3287190	3288616	28.5244	28.8348	30.2817	27.507	26.7815	32.7537	-0.0100115	5.17903	0.945	0.99	NA	NA	NA	0.235357	0.292453	0.231935	0.238796	0.222753	0.229755	0	0	FBgn0053964	FBpp0099380	Ccalc.v2_000700-RA	26.749	486	269	14	6	413	13	489	1.91e-43	158	FBtr0100005	CG33964	HGNC:26228	NA	METTL25	6	NA	NA
Ccalc.v2_000701	scaffold78.2	3288718	3289122	59.9527	58.0094	56.9214	59.2854	56.2383	70.4287	0.0885831	4.61021	0.55	0.774	0.1707	0.0956	0.5599	0	0	0.00638978	0.0034904	0.00777605	0.00239234	0	0	FBgn0033693	FBpp0099493	Ccalc.v2_000701-RA	34.375	128	75	4	8	130	7	130	1.6e-14	66.2	FBtr0100143	CG13175	HGNC:17589	OMIM:607224	ORAOV1	4	NA	NA
Ccalc.v2_000702	scaffold78.2	3289506	3295459	14.1523	14.025	13.3571	12.971	13.0874	11.3331	-0.151506	5.98112	0.226	0.473	0.0359	0.0273	0.7605	0.0453312	0.0563706	0.0472179	0.056921	0.0560292	0.0550528	0	0	FBgn0002783	FBpp0291706	Ccalc.v2_000702-RA	56.207	1023	366	21	1	979	1	985	0	986	FBtr0302550	mor	HGNC:11104	OMIM:601732	SMARCC1	10	NA	NA
Ccalc.v2_000702	scaffold78.2	3289506	3295459	14.1523	14.025	13.3571	12.971	13.0874	11.3331	-0.151506	5.98112	0.226	0.473	0.0359	0.0273	0.7605	0.0453312	0.0563706	0.0472179	0.056921	0.0560292	0.0550528	0	0	FBgn0002783	FBpp0291706	Ccalc.v2_000702-RA	56.207	1023	366	21	1	979	1	985	0	986	FBtr0302550	mor	HGNC:11105	OMIM:601734	SMARCC2	11	NA	NA
Ccalc.v2_000703	scaffold78.2	3292074	3293374	14.6778	14.0656	14.2548	13.1365	11.9522	16.3763	-0.052514	2.01361	0.844	0.945	NA	NA	NA	0.00708691	0.0147936	0.0111813	0.00805322	0.0144267	0.0101427	0	0	NA	NA	NA	NA	NA	NA	NA	NA	NA	NA	NA	NA	NA	NA	NA	NA	NA	NA	NA	NA	NA
Ccalc.v2_000704	scaffold78.2	3294784	3295323	NA	NA	NA	NA	NA	NA	NA	NA	NA	NA	0.2	0.0979	0.4895	0.0029098	0.00775901	0.00330033	0.00231125	0.00479846	0.00714286	0	0	NA	NA	NA	NA	NA	NA	NA	NA	NA	NA	NA	NA	NA	NA	NA	NA	NA	NA	NA	NA	NA
Ccalc.v2_000705	scaffold78.2	3295779	3298738	28.9803	30.0936	31.0875	32.5662	33.5899	44.4703	0.295099	7.0775	0.0481	0.167	0.6036	0	0	0.106236	0.102723	0.101612	0.106873	0.105522	0.108384	0	0	FBgn0033816	FBpp0086872	Ccalc.v2_000705-RC	28.32	625	412	12	32	635	37	646	7.73e-82	271	FBtr0087759	CG4679	HGNC:24717	OMIM:614918	PTCD3	11	NA	NA
Ccalc.v2_000706	scaffold78.2	3301760	3305339	0.71006	0.498553	0.398083	0.224188	0.296694	0.591838	-0.515496	-1.85889	0.411	0.66	NA	NA	NA	0.00482905	0.00356205	0.00272381	0.00340626	0.00442152	0.0063497	0	0	NA	NA	NA	NA	NA	NA	NA	NA	NA	NA	NA	NA	NA	NA	NA	NA	NA	NA	NA	NA	NA
Ccalc.v2_000707	scaffold78.2	3305424	3314051	12.7845	12.1123	12.9896	14.3032	14.3635	13.162	0.142534	5.76363	0.237	0.486	NA	NA	NA	0.0628558	0.060245	0.0564876	0.0550789	0.0620656	0.0583863	0	0	FBgn0016917	FBpp0088487	Ccalc.v2_000707-RA	48.554	484	217	9	627	1097	139	603	8.27e-140	438	FBtr0089484	Stat92E	HGNC:11364	OMIM:102582	STAT3	4	147060615952	147060[HYPER-IgE RECURRENT INFECTION SYNDROME, AUTOSOMAL DOMINANT],615952[AUTOIMMUNE DISEASE, MULTISYSTEM, INFANTILE-ONSET, 1; ADMIO1]
Ccalc.v2_000707	scaffold78.2	3305424	3314051	12.7845	12.1123	12.9896	14.3032	14.3635	13.162	0.142534	5.76363	0.237	0.486	NA	NA	NA	0.0628558	0.060245	0.0564876	0.0550789	0.0620656	0.0583863	0	0	FBgn0016917	FBpp0088487	Ccalc.v2_000707-RA	48.554	484	217	9	627	1097	139	603	8.27e-140	438	FBtr0089484	Stat92E	HGNC:11365	OMIM:600558	STAT4	4	612253	612253[SYSTEMIC LUPUS ERYTHEMATOSUS, SUSCEPTIBILITY TO, 11; SLEB11]
Ccalc.v2_000707	scaffold78.2	3305424	3314051	12.7845	12.1123	12.9896	14.3032	14.3635	13.162	0.142534	5.76363	0.237	0.486	NA	NA	NA	0.0628558	0.060245	0.0564876	0.0550789	0.0620656	0.0583863	0	0	FBgn0016917	FBpp0088487	Ccalc.v2_000707-RA	48.554	484	217	9	627	1097	139	603	8.27e-140	438	FBtr0089484	Stat92E	HGNC:11368	OMIM:601512	STAT6	7	NA	NA
Ccalc.v2_000707	scaffold78.2	3305424	3314051	12.7845	12.1123	12.9896	14.3032	14.3635	13.162	0.142534	5.76363	0.237	0.486	NA	NA	NA	0.0628558	0.060245	0.0564876	0.0550789	0.0620656	0.0583863	0	0	FBgn0016917	FBpp0088487	Ccalc.v2_000707-RA	48.554	484	217	9	627	1097	139	603	8.27e-140	438	FBtr0089484	Stat92E	HGNC:11366	OMIM:601511	STAT5A	9	NA	NA
Ccalc.v2_000707	scaffold78.2	3305424	3314051	12.7845	12.1123	12.9896	14.3032	14.3635	13.162	0.142534	5.76363	0.237	0.486	NA	NA	NA	0.0628558	0.060245	0.0564876	0.0550789	0.0620656	0.0583863	0	0	FBgn0016917	FBpp0088487	Ccalc.v2_000707-RA	48.554	484	217	9	627	1097	139	603	8.27e-140	438	FBtr0089484	Stat92E	HGNC:11362	OMIM:600555	STAT1	4	6.13797e+17	613796[IMMUNODEFICIENCY 31B; IMD31B],614162[IMMUNODEFICIENCY 31C; IMD31C],614892[IMMUNODEFICIENCY 31A; IMD31A]
Ccalc.v2_000707	scaffold78.2	3305424	3314051	12.7845	12.1123	12.9896	14.3032	14.3635	13.162	0.142534	5.76363	0.237	0.486	NA	NA	NA	0.0628558	0.060245	0.0564876	0.0550789	0.0620656	0.0583863	0	0	FBgn0016917	FBpp0088487	Ccalc.v2_000707-RA	48.554	484	217	9	627	1097	139	603	8.27e-140	438	FBtr0089484	Stat92E	HGNC:11363	OMIM:600556	STAT2	4	616636	616636[IMMUNODEFICIENCY 44; IMD44]
Ccalc.v2_000707	scaffold78.2	3305424	3314051	12.7845	12.1123	12.9896	14.3032	14.3635	13.162	0.142534	5.76363	0.237	0.486	NA	NA	NA	0.0628558	0.060245	0.0564876	0.0550789	0.0620656	0.0583863	0	0	FBgn0016917	FBpp0088487	Ccalc.v2_000707-RA	48.554	484	217	9	627	1097	139	603	8.27e-140	438	FBtr0089484	Stat92E	HGNC:11367	OMIM:604260	STAT5B	10	102578245590	102578[ACUTE PROMYELOCYTIC LEUKEMIA, INDUCER OF; PML],245590[GROWTH HORMONE INSENSITIVITY WITH IMMUNODEFICIENCY]
Ccalc.v2_000708	scaffold78.2	3310738	3317944	15.9667	15.5916	16.4814	12.1481	13.3491	14.1926	-0.275522	6.65364	0.0198	0.0879	NA	NA	NA	0.0090227	0.0124106	0.00923965	0.010699	0.00808865	0.00858538	0	0	FBgn0038598	FBpp0083018	Ccalc.v2_000708-RA	29.253	482	297	11	11	470	15	474	1.29e-36	142	FBtr0083597	CG7131	HGNC:28566	OMIM:616292	SAXO1	3	NA	NA
Ccalc.v2_000708	scaffold78.2	3310738	3317944	15.9667	15.5916	16.4814	12.1481	13.3491	14.1926	-0.275522	6.65364	0.0198	0.0879	NA	NA	NA	0.0090227	0.0124106	0.00923965	0.010699	0.00808865	0.00858538	0	0	FBgn0038598	FBpp0083018	Ccalc.v2_000708-RA	29.253	482	297	11	11	470	15	474	1.29e-36	142	FBtr0083597	CG7131	HGNC:33727	NA	SAXO2	5	NA	NA
Ccalc.v2_000709	scaffold78.2	3318948	3340803	41.6161	42.9005	42.2878	38.1891	38.0799	39.2722	-0.134185	8.52968	0.248	0.497	0.0477	0.02	0.4205	0.126735	0.127926	0.125925	0.121996	0.11729	0.120532	1	0	FBgn0014189	FBpp0078756	Ccalc.v2_000709-RA	89.623	424	43	1	2134	2557	1	423	0	776	FBtr0079125	Hel25E	HGNC:17821	NA	DDX39A	9	NA	NA
Ccalc.v2_000709	scaffold78.2	3318948	3340803	41.6161	42.9005	42.2878	38.1891	38.0799	39.2722	-0.134185	8.52968	0.248	0.497	0.0477	0.02	0.4205	0.126735	0.127926	0.125925	0.121996	0.11729	0.120532	1	0	FBgn0014189	FBpp0078756	Ccalc.v2_000709-RA	89.623	424	43	1	2134	2557	1	423	0	776	FBtr0079125	Hel25E	HGNC:13917	OMIM:142560	DDX39B	9	NA	NA
Ccalc.v2_000710	scaffold78.2	3321613	3323270	77.5418	76.9726	79.7017	69.8998	69.5036	93.072	-0.0107846	6.74067	0.943	0.989	0.0264	0.0186	0.7044	0.069869	0.110157	0.137615	0.111842	0.104294	0.0789889	0	0	FBgn0032240	FBpp0293054	Ccalc.v2_000710-RA	84.615	52	7	1	12	62	49	100	2.84e-25	92.8	FBtr0304111	CG17768	HGNC:17259	OMIM:607284	LSM4	8	NA	NA
Ccalc.v2_000711	scaffold78.2	3341170	3346786	31.565	31.1596	35.3132	34.4857	33.6717	35.5613	0.081123	7.34266	0.479	0.719	0.0057	0.032	5.6189	0.16304	0.169955	0.16378	0.165358	0.165414	0.175179	0	0	FBgn0266917	FBpp0082817	Ccalc.v2_000711-RC	47.712	153	64	2	645	782	633	784	2.86e-36	147	FBtr0083374	Sf3a1	HGNC:10765	OMIM:605595	SF3A1	9	NA	NA
Ccalc.v2_000711	scaffold78.2	3341170	3346786	31.565	31.1596	35.3132	34.4857	33.6717	35.5613	0.081123	7.34266	0.479	0.719	0.0057	0.032	5.6189	0.16304	0.169955	0.16378	0.165358	0.165414	0.175179	0	0	FBgn0266917	FBpp0082817	Ccalc.v2_000711-RC	67.114	596	126	15	15	572	7	570	0	706	FBtr0083374	Sf3a1	HGNC:10765	OMIM:605595	SF3A1	9	NA	NA
Ccalc.v2_000711	scaffold78.2	3341170	3346786	31.565	31.1596	35.3132	34.4857	33.6717	35.5613	0.081123	7.34266	0.479	0.719	0.0057	0.032	5.6189	0.16304	0.169955	0.16378	0.165358	0.165414	0.175179	0	0	FBgn0038463	FBpp0082813	Ccalc.v2_000711-RD	47.135	541	263	8	8	526	10	549	7.25e-173	499	FBtr0083370	CG3534	HGNC:12839	OMIM:604049	XYLB	11	NA	NA
Ccalc.v2_000712	scaffold78.2	3347406	3349395	56.576	63.5329	56.5079	55.409	56.4808	64.2275	-0.00376785	6.10534	0.977	1	NA	NA	NA	0.173675	0.19035	0.169027	0.20216	0.14629	0.138065	0	0	FBgn0037241	FBpp0291543	Ccalc.v2_000712-RA	37.5	384	209	5	3	360	4	382	3.29e-89	275	FBtr0302339	CG14646	HGNC:25137	OMIM:615975	TMEM129	10	NA	NA
Ccalc.v2_000713	scaffold78.2	3349009	3355182	2654.79	3013.16	2573.54	1997.9	2217.31	2834.77	-0.225282	12.6136	0.212	0.455	0.116	0.0509	0.4391	0.0327992	0.0318562	0.0298763	0.0213457	0.020551	0.0256236	1	0	FBgn0002773	FBpp0088688	Ccalc.v2_000713-RB	71.257	167	45	2	45	208	46	212	5.56e-79	236	FBtr0089747	Mlc2	HGNC:7586	OMIM:160782	MYL5	4	NA	NA
Ccalc.v2_000713	scaffold78.2	3349009	3355182	2654.79	3013.16	2573.54	1997.9	2217.31	2834.77	-0.225282	12.6136	0.212	0.455	0.116	0.0509	0.4391	0.0327992	0.0318562	0.0298763	0.0213457	0.020551	0.0256236	1	0	FBgn0002773	FBpp0088688	Ccalc.v2_000713-RB	71.257	167	45	2	45	208	46	212	5.56e-79	236	FBtr0089747	Mlc2	HGNC:16701	NA	MYL12A	3	NA	NA
Ccalc.v2_000713	scaffold78.2	3349009	3355182	2654.79	3013.16	2573.54	1997.9	2217.31	2834.77	-0.225282	12.6136	0.212	0.455	0.116	0.0509	0.4391	0.0327992	0.0318562	0.0298763	0.0213457	0.020551	0.0256236	1	0	FBgn0002773	FBpp0088688	Ccalc.v2_000713-RB	71.257	167	45	2	45	208	46	212	5.56e-79	236	FBtr0089747	Mlc2	HGNC:29825	OMIM:617177	MYL10	3	NA	NA
Ccalc.v2_000713	scaffold78.2	3349009	3355182	2654.79	3013.16	2573.54	1997.9	2217.31	2834.77	-0.225282	12.6136	0.212	0.455	0.116	0.0509	0.4391	0.0327992	0.0318562	0.0298763	0.0213457	0.020551	0.0256236	1	0	FBgn0002773	FBpp0088688	Ccalc.v2_000713-RB	71.257	167	45	2	45	208	46	212	5.56e-79	236	FBtr0089747	Mlc2	HGNC:29824	OMIM:617378	MYLPF	3	NA	NA
Ccalc.v2_000713	scaffold78.2	3349009	3355182	2654.79	3013.16	2573.54	1997.9	2217.31	2834.77	-0.225282	12.6136	0.212	0.455	0.116	0.0509	0.4391	0.0327992	0.0318562	0.0298763	0.0213457	0.020551	0.0256236	1	0	FBgn0002773	FBpp0088688	Ccalc.v2_000713-RB	71.257	167	45	2	45	208	46	212	5.56e-79	236	FBtr0089747	Mlc2	HGNC:21719	OMIM:613993	MYL7	5	NA	NA
Ccalc.v2_000713	scaffold78.2	3349009	3355182	2654.79	3013.16	2573.54	1997.9	2217.31	2834.77	-0.225282	12.6136	0.212	0.455	0.116	0.0509	0.4391	0.0327992	0.0318562	0.0298763	0.0213457	0.020551	0.0256236	1	0	FBgn0002773	FBpp0088688	Ccalc.v2_000713-RB	71.257	167	45	2	45	208	46	212	5.56e-79	236	FBtr0089747	Mlc2	HGNC:7583	OMIM:160781	MYL2	5	608758	608758[CARDIOMYOPATHY, FAMILIAL HYPERTROPHIC, 10; CMH10]
Ccalc.v2_000713	scaffold78.2	3349009	3355182	2654.79	3013.16	2573.54	1997.9	2217.31	2834.77	-0.225282	12.6136	0.212	0.455	0.116	0.0509	0.4391	0.0327992	0.0318562	0.0298763	0.0213457	0.020551	0.0256236	1	0	FBgn0002773	FBpp0088688	Ccalc.v2_000713-RB	71.257	167	45	2	45	208	46	212	5.56e-79	236	FBtr0089747	Mlc2	HGNC:29827	OMIM:609211	MYL12B	3	NA	NA
Ccalc.v2_000714	scaffold78.2	3352310	3356896	5.17468	6.29407	4.57208	12.0671	9.40134	8.28434	0.892301	4.68267	6.94e-06	0.000111	0.0645	0.0612	0.9483	0.0599721	0.0565499	0.054754	0.0357217	0.035268	0.0417452	1	0	NA	NA	NA	NA	NA	NA	NA	NA	NA	NA	NA	NA	NA	NA	NA	NA	NA	NA	NA	NA	NA
Ccalc.v2_000715	scaffold78.2	3356922	3358282	44.4066	50.7513	48.8707	38.85	40.1263	49.6891	-0.162536	5.68564	0.27	0.521	0.124	0.0995	0.8025	0.198397	0.193901	0.151844	0.175066	0.164021	0.199689	0	0	FBgn0039751	FBpp0308325	Ccalc.v2_000715-RA	50.204	245	120	1	6	250	11	253	2.51e-86	257	FBtr0339185	CG1983	HGNC:9457	OMIM:604436	PROSC	8	617290	617290[EPILEPSY, EARLY-ONSET, VITAMIN B6-DEPENDENT; EPVB6D]
Ccalc.v2_000716	scaffold78.2	3358272	3365715	10.9964	11.6841	10.2026	11.4535	12.8298	14.8564	0.251536	6.24497	0.0784	0.235	0.017	0.0087	0.512	0.117505	0.113906	0.112193	0.0936428	0.0922919	0.0925693	0	0	FBgn0034573	FBpp0071476	Ccalc.v2_000716-RA	44.131	426	202	2	3	392	7	432	8.94e-129	377	FBtr0071547	CG3295	HGNC:25850	NA	RMND5A	10	NA	NA
Ccalc.v2_000716	scaffold78.2	3358272	3365715	10.9964	11.6841	10.2026	11.4535	12.8298	14.8564	0.251536	6.24497	0.0784	0.235	0.017	0.0087	0.512	0.117505	0.113906	0.112193	0.0936428	0.0922919	0.0925693	0	0	FBgn0034573	FBpp0071476	Ccalc.v2_000716-RA	44.131	426	202	2	3	392	7	432	8.94e-129	377	FBtr0071547	CG3295	HGNC:26181	NA	RMND5B	9	NA	NA
Ccalc.v2_000717	scaffold78.2	3358949	3379069	1.75345	1.68183	1.66467	2.40383	2.45202	2.10147	0.447893	4.22536	0.00252	0.0171	NA	NA	NA	0.0219188	0.0196792	0.0214743	0.0197691	0.0191309	0.0191672	0	0	FBgn0260964	FBpp0301763	Ccalc.v2_000717-RA	64.137	527	128	5	358	853	114	610	0	649	FBtr0310062	Vmat	HGNC:10935	OMIM:193001	SLC18A2	12	NA	NA
Ccalc.v2_000717	scaffold78.2	3358949	3379069	1.75345	1.68183	1.66467	2.40383	2.45202	2.10147	0.447893	4.22536	0.00252	0.0171	NA	NA	NA	0.0219188	0.0196792	0.0214743	0.0197691	0.0191309	0.0191672	0	0	FBgn0260964	FBpp0301763	Ccalc.v2_000717-RA	64.137	527	128	5	358	853	114	610	0	649	FBtr0310062	Vmat	HGNC:10936	OMIM:600336	SLC18A3	3	617239	617239[MYASTHENIC SYNDROME, CONGENITAL, 21, PRESYNAPTIC; CMS21]
Ccalc.v2_000717	scaffold78.2	3358949	3379069	1.75345	1.68183	1.66467	2.40383	2.45202	2.10147	0.447893	4.22536	0.00252	0.0171	NA	NA	NA	0.0219188	0.0196792	0.0214743	0.0197691	0.0191309	0.0191672	0	0	FBgn0260964	FBpp0301763	Ccalc.v2_000717-RA	64.137	527	128	5	358	853	114	610	0	649	FBtr0310062	Vmat	HGNC:10934	OMIM:193002	SLC18A1	10	NA	NA
Ccalc.v2_000718	scaffold78.2	3379602	3387080	54.6238	54.0587	52.9279	41.6687	46.5472	44.6463	-0.282571	7.93935	0.0146	0.0693	0.0653	0.0315	0.4825	0.00318013	0.00296613	0.00347267	0.00347683	0.00294238	0.00355154	0	1	FBgn0039738	FBpp0084967	Ccalc.v2_000718-RC	47.819	619	257	15	16	584	3	605	0	554	FBtr0085602	Mgat2	HGNC:7045	OMIM:602616	MGAT2	9	212066	212066[CONGENITAL DISORDER OF GLYCOSYLATION, TYPE IIa; CDG2A]
Ccalc.v2_000719	scaffold78.2	3384955	3386118	NA	NA	NA	NA	NA	NA	NA	NA	NA	NA	NA	NA	NA	0.00326397	0.00387691	0.00357542	0.00394089	0.00234192	0.00346842	0	0	NA	NA	NA	NA	NA	NA	NA	NA	NA	NA	NA	NA	NA	NA	NA	NA	NA	NA	NA	NA	NA
Ccalc.v2_000720	scaffold78.2	3386273	3387889	59.1014	93.2131	60.0052	102.593	85.5742	92.8237	0.404872	5.99865	0.046	0.161	NA	NA	NA	0.00312598	0.004002	0.00369499	0.00348736	0.00596866	0.00518001	0	0	NA	NA	NA	NA	NA	NA	NA	NA	NA	NA	NA	NA	NA	NA	NA	NA	NA	NA	NA	NA	NA
Ccalc.v2_000721	scaffold78.2	3388152	3391507	232.817	244.689	227.227	239.787	230.791	250.572	0.0332615	8.48366	0.782	0.915	NA	NA	NA	0.127459	0.125133	0.102854	0.0946422	0.0942551	0.0975663	0	0	FBgn0032453	FBpp0079979	Ccalc.v2_000721-RA	67.961	206	60	3	302	501	52	257	1.3e-93	285	FBtr0080398	CG6180	HGNC:28319	OMIM:612473	PEBP4	3	NA	NA
Ccalc.v2_000721	scaffold78.2	3388152	3391507	232.817	244.689	227.227	239.787	230.791	250.572	0.0332615	8.48366	0.782	0.915	NA	NA	NA	0.127459	0.125133	0.102854	0.0946422	0.0942551	0.0975663	0	0	FBgn0032453	FBpp0079979	Ccalc.v2_000721-RA	67.961	206	60	3	302	501	52	257	1.3e-93	285	FBtr0080398	CG6180	HGNC:8630	OMIM:604591	PEBP1	8	NA	NA
Ccalc.v2_000722	scaffold78.2	3392592	3393793	37.6632	42.4969	41.1567	39.5635	36.6759	51.7295	0.0771885	5.25733	0.643	0.837	0.1053	0.0461	0.438	0.0341297	0.0376432	0.0367647	0.0416	0.0274566	0.037037	0	0	FBgn0034913	FBpp0072145	Ccalc.v2_000722-RA	30.872	298	125	11	3	234	2	284	7.73e-27	104	FBtr0072236	Snap29	HGNC:11133	OMIM:604202	SNAP29	10	609528	609528[CEREBRAL DYSGENESIS, NEUROPATHY, ICHTHYOSIS, AND PALMOPLANTAR KERATODERMA SYNDROME]
Ccalc.v2_000723	scaffold78.2	3394860	3396578	17.23	17.6121	17.0694	14.5287	13.2279	16.3295	-0.235114	2.34804	0.256	0.505	NA	NA	NA	0.0540541	0.04	0.0277778	0.0684932	0.0153846	0.047619	0	0	NA	NA	NA	NA	NA	NA	NA	NA	NA	NA	NA	NA	NA	NA	NA	NA	NA	NA	NA	NA	NA
Ccalc.v2_000724	scaffold78.2	3396600	3402015	NA	NA	NA	NA	NA	NA	NA	NA	NA	NA	NA	NA	NA	NA	NA	NA	NA	NA	NA	0	0	NA	NA	NA	NA	NA	NA	NA	NA	NA	NA	NA	NA	NA	NA	NA	NA	NA	NA	NA	NA	NA
Ccalc.v2_000725	scaffold78.2	3402066	3403477	NA	NA	NA	NA	NA	NA	NA	NA	NA	NA	NA	NA	NA	NA	NA	NA	NA	NA	NA	0	0	NA	NA	NA	NA	NA	NA	NA	NA	NA	NA	NA	NA	NA	NA	NA	NA	NA	NA	NA	NA	NA
Ccalc.v2_000726	scaffold78.2	3408909	3414754	27.0751	27.0945	26.0341	27.5418	26.3473	29.4209	0.0548836	6.99526	0.618	0.821	0.0552	0.0288	0.5217	0.0540115	0.0559804	0.0619375	0.0563842	0.0597635	0.039143	0	0	FBgn0004581	FBpp0311191	Ccalc.v2_000726-RA	24.407	1139	721	24	38	1144	26	1056	1.43e-88	311	FBtr0344878	bgcn	HGNC:24721	OMIM:616530	YTHDC2	6	NA	NA
Ccalc.v2_000727	scaffold78.2	3427240	3429422	3.04906	2.40335	2.70139	2.32773	2.32692	1.49785	-0.407231	2.31913	0.117	0.307	NA	NA	NA	0.0035497	0.00198347	0.00118554	0.00275957	0.00144248	0.00533808	0	0	NA	NA	NA	NA	NA	NA	NA	NA	NA	NA	NA	NA	NA	NA	NA	NA	NA	NA	NA	NA	NA
Ccalc.v2_000728	scaffold78.2	3427932	3460518	16.4859	14.5405	13.3804	15.7564	14.7263	9.51285	-0.150926	6.40131	0.459	0.702	0.0445	0.0127	0.286	0.00420241	0.00433885	0.00416142	0.00407044	0.00426115	0.00400233	0	0	FBgn0037989	FBpp0297859	Ccalc.v2_000728-RA	68.013	1263	342	8	140	1346	158	1414	0	1744	FBtr0307016	ATP8B	HGNC:13535	OMIM:605866	ATP8B3	3	NA	NA
Ccalc.v2_000728	scaffold78.2	3427932	3460518	16.4859	14.5405	13.3804	15.7564	14.7263	9.51285	-0.150926	6.40131	0.459	0.702	0.0445	0.0127	0.286	0.00420241	0.00433885	0.00416142	0.00407044	0.00426115	0.00400233	0	0	FBgn0037989	FBpp0297859	Ccalc.v2_000728-RA	68.013	1263	342	8	140	1346	158	1414	0	1744	FBtr0307016	ATP8B	HGNC:3706	OMIM:602397	ATP8B1	4	1.4748e+17	147480[CHOLESTASIS, INTRAHEPATIC, OF PREGNANCY, 1; ICP1],211600[CHOLESTASIS, PROGRESSIVE FAMILIAL INTRAHEPATIC, 1; PFIC1],243300[CHOLESTASIS, BENIGN RECURRENT INTRAHEPATIC, 1; BRIC1]
Ccalc.v2_000728	scaffold78.2	3427932	3460518	16.4859	14.5405	13.3804	15.7564	14.7263	9.51285	-0.150926	6.40131	0.459	0.702	0.0445	0.0127	0.286	0.00420241	0.00433885	0.00416142	0.00407044	0.00426115	0.00400233	0	0	FBgn0037989	FBpp0297859	Ccalc.v2_000728-RA	68.013	1263	342	8	140	1346	158	1414	0	1744	FBtr0307016	ATP8B	HGNC:13534	OMIM:605867	ATP8B2	8	NA	NA
Ccalc.v2_000728	scaffold78.2	3427932	3460518	16.4859	14.5405	13.3804	15.7564	14.7263	9.51285	-0.150926	6.40131	0.459	0.702	0.0445	0.0127	0.286	0.00420241	0.00433885	0.00416142	0.00407044	0.00426115	0.00400233	0	0	FBgn0037989	FBpp0297859	Ccalc.v2_000728-RA	68.013	1263	342	8	140	1346	158	1414	0	1744	FBtr0307016	ATP8B	HGNC:13536	OMIM:609123	ATP8B4	6	NA	NA
Ccalc.v2_000729	scaffold78.2	3461371	3469211	27.3785	27.4732	24.4732	26.9474	26.0436	31.3398	0.0883646	7.68687	0.495	0.734	0.0375	0.0151	0.4024	0.11728	0.105644	0.121836	0.100232	0.111193	0.105553	0	0	FBgn0263237	FBpp0070723	Ccalc.v2_000729-RA	69.828	348	94	2	2	338	6	353	0	512	FBtr0070756	Cdk7	HGNC:1778	OMIM:601955	CDK7	10	NA	NA
Ccalc.v2_000730	scaffold78.2	3470195	3487719	20.0155	21.2686	19.9187	14.9231	16.7615	18.1343	-0.296755	6.55615	0.0178	0.0809	0.096	0.0531	0.5532	0.0128679	0.0114393	0.0101706	0.0169737	0.0149754	0.0159011	0	0	NA	NA	NA	NA	NA	NA	NA	NA	NA	NA	NA	NA	NA	NA	NA	NA	NA	NA	NA	NA	NA
Ccalc.v2_000731	scaffold78.2	3487080	3493044	38.8482	38.8504	38.8264	39.0298	36.6384	40.4217	-0.00539647	7.20653	0.961	0.997	0.1388	0.0496	0.3575	0.0386703	0.039461	0.0403745	0.0448796	0.0407031	0.0529291	0	0	FBgn0034401	FBpp0085809	Ccalc.v2_000731-RA	50.309	970	423	17	1	948	1	933	0	919	FBtr0086627	MetRS	HGNC:6898	OMIM:156560	MARS	9	615486616280	615486[INTERSTITIAL LUNG AND LIVER DISEASE; ILLD],616280[CHARCOT-MARIE-TOOTH DISEASE, AXONAL, TYPE 2U; CMT2U]
Ccalc.v2_000732	scaffold78.2	3494327	3496539	11.4909	8.00406	11.9992	10.8877	9.78857	10.4044	-0.0205676	4.31862	0.92	0.979	NA	NA	NA	0.010929	0.0116473	0.00911162	0.015919	0.0232558	0.0224719	0	0	NA	NA	NA	NA	NA	NA	NA	NA	NA	NA	NA	NA	NA	NA	NA	NA	NA	NA	NA	NA	NA
Ccalc.v2_000733	scaffold78.2	3505267	3507564	NA	NA	NA	NA	NA	NA	NA	NA	NA	NA	NA	NA	NA	0.0035636	0.00361882	0.00340452	0.00489625	0.00253936	0.00326975	0	0	NA	NA	NA	NA	NA	NA	NA	NA	NA	NA	NA	NA	NA	NA	NA	NA	NA	NA	NA	NA	NA
Ccalc.v2_000734	scaffold78.2	3512830	3516455	NA	NA	NA	NA	NA	NA	NA	NA	NA	NA	NA	NA	NA	0.00238215	0.00259067	0.00219931	0.00270392	0.00247249	0.00242438	0	0	NA	NA	NA	NA	NA	NA	NA	NA	NA	NA	NA	NA	NA	NA	NA	NA	NA	NA	NA	NA	NA
Ccalc.v2_000735	scaffold78.2	3517988	3523297	0.129718	0.227697	0.212113	0.341302	0.372639	0.439241	1.01065	-1.4944	0.0529	0.178	0.0767	0.0306	0.3988	0.00436987	0.00289753	0.00193986	0.00276657	0.00366972	0.00351766	0	0	FBgn0010323	FBpp0309909	Ccalc.v2_000735-RA	91.25	80	7	0	211	290	276	355	6.29e-45	159	FBtr0343220	Gsc	HGNC:4612	OMIM:138890	GSC	6	602471	602471[SHORT STATURE, AUDITORY CANAL ATRESIA, MANDIBULAR HYPOPLASIA, AND SKELETAL ABNORMALITIES; SAMS]
Ccalc.v2_000735	scaffold78.2	3517988	3523297	0.129718	0.227697	0.212113	0.341302	0.372639	0.439241	1.01065	-1.4944	0.0529	0.178	0.0767	0.0306	0.3988	0.00436987	0.00289753	0.00193986	0.00276657	0.00366972	0.00351766	0	0	FBgn0010323	FBpp0309909	Ccalc.v2_000735-RA	91.25	80	7	0	211	290	276	355	6.29e-45	159	FBtr0343220	Gsc	HGNC:4613	OMIM:601845	GSC2	5	NA	NA
Ccalc.v2_000736	scaffold78.2	3530724	3533762	NA	NA	NA	NA	NA	NA	NA	NA	NA	NA	NA	NA	NA	0.00185014	0.00430725	0.00710702	0.00467804	0.00483451	0.0017313	0	0	NA	NA	NA	NA	NA	NA	NA	NA	NA	NA	NA	NA	NA	NA	NA	NA	NA	NA	NA	NA	NA
Ccalc.v2_000737	scaffold78.2	3533579	3564739	116.572	103.425	109.649	77.1716	88.7707	95.7909	-0.332828	9.63191	0.0212	0.0926	0.0683	0.0397	0.5811	0.00489711	0.00495461	0.00400206	0.00287454	0.00481108	0.00430754	0	0	NA	NA	NA	NA	NA	NA	NA	NA	NA	NA	NA	NA	NA	NA	NA	NA	NA	NA	NA	NA	NA
Ccalc.v2_000738	scaffold48.2	3419	12366	4.38946	4.10929	4.51161	4.90837	5.21574	4.80196	0.196061	1.50296	0.408	0.657	NA	NA	NA	0.00198225	0.00238687	0.0030804	0.00290599	0.00243056	0.00232465	0	0	NA	NA	NA	NA	NA	NA	NA	NA	NA	NA	NA	NA	NA	NA	NA	NA	NA	NA	NA	NA	NA
Ccalc.v2_000739	scaffold48.2	14942	32462	NA	NA	NA	NA	NA	NA	NA	NA	NA	NA	NA	NA	NA	0.00282404	0.00309023	0.00303767	0.00344002	0.00304095	0.00392126	0	0	NA	NA	NA	NA	NA	NA	NA	NA	NA	NA	NA	NA	NA	NA	NA	NA	NA	NA	NA	NA	NA
Ccalc.v2_000740	scaffold48.2	15057	54391	6.43066	6.25204	6.7143	5.63135	6.27647	5.0842	-0.191284	4.60962	0.186	0.418	0.1796	0.0992	0.5527	0.00579569	0.0064264	0.00663439	0.00611378	0.00683785	0.00673917	0	0	NA	NA	NA	NA	NA	NA	NA	NA	NA	NA	NA	NA	NA	NA	NA	NA	NA	NA	NA	NA	NA
Ccalc.v2_000741	scaffold48.2	53942	55332	23.3627	25.3645	25.0328	27.696	27.2971	37.7205	0.330038	5.10266	0.0465	0.162	NA	NA	NA	0.105442	0.0815851	0.122699	0.0800681	0.101818	0.104278	0	0	FBgn0037345	FBpp0078348	Ccalc.v2_000741-RA	26.702	191	136	3	9	197	7	195	4.72e-23	92	FBtr0078699	rev7	HGNC:6764	OMIM:604094	MAD2L2	8	617243	617243[FANCONI ANEMIA, COMPLEMENTATION GROUP V; FANCV]
Ccalc.v2_000742	scaffold48.2	59631	61387	NA	NA	NA	NA	NA	NA	NA	NA	NA	NA	NA	NA	NA	0.00193424	0.00303622	0.00181543	0.00191755	0.0029947	0.00479386	0	0	NA	NA	NA	NA	NA	NA	NA	NA	NA	NA	NA	NA	NA	NA	NA	NA	NA	NA	NA	NA	NA
Ccalc.v2_000743	scaffold48.2	60038	62021	12.7336	12.621	10.7396	16.6326	17.7629	14.1486	0.428102	4.54994	0.00686	0.0385	0.106	0.058	0.5471	0.00309162	0.00288288	0.00186368	0.00211193	0.00346797	0.00428571	0	0	FBgn0034045	FBpp0300975	Ccalc.v2_000743-RA	35.062	482	283	10	13	472	40	513	1.1e-89	283	FBtr0308818	CG8249	HGNC:11011	OMIM:606813	SLC2A6	4	NA	NA
Ccalc.v2_000743	scaffold48.2	60038	62021	12.7336	12.621	10.7396	16.6326	17.7629	14.1486	0.428102	4.54994	0.00686	0.0385	0.106	0.058	0.5471	0.00309162	0.00288288	0.00186368	0.00211193	0.00346797	0.00428571	0	0	FBgn0034045	FBpp0300975	Ccalc.v2_000743-RA	35.062	482	283	10	13	472	40	513	1.1e-89	283	FBtr0308818	CG8249	HGNC:13812	OMIM:605245	SLC2A8	5	NA	NA
Ccalc.v2_000744	scaffold48.2	62198	72426	0.533371	0.361354	0.550836	0.738605	0.850408	0.731195	0.663978	-0.325378	0.0526	0.178	NA	NA	NA	0.00311327	0.00276125	0.00302265	0.00302445	0.00186776	0.00331594	0	0	NA	NA	NA	NA	NA	NA	NA	NA	NA	NA	NA	NA	NA	NA	NA	NA	NA	NA	NA	NA	NA
Ccalc.v2_000745	scaffold48.2	63610	66499	0.107139	0.200601	0.340373	2.48067	1.41017	0.736733	2.81152	0.487154	2.2e-06	4e-05	0.1111	0.0687	0.6177	0.00269542	0.00352274	0.00240038	0.00365005	0.00161681	0.00279152	0	0	NA	NA	NA	NA	NA	NA	NA	NA	NA	NA	NA	NA	NA	NA	NA	NA	NA	NA	NA	NA	NA
Ccalc.v2_000746	scaffold48.2	72451	72904	NA	NA	NA	NA	NA	NA	NA	NA	NA	NA	NA	NA	NA	0	0.00377155	0.00223964	0.00261952	0.00299177	0.00161031	0	0	NA	NA	NA	NA	NA	NA	NA	NA	NA	NA	NA	NA	NA	NA	NA	NA	NA	NA	NA	NA	NA
Ccalc.v2_000747	scaffold48.2	77144	77533	NA	NA	NA	NA	NA	NA	NA	NA	NA	NA	NA	NA	NA	0.00084674	0.00332226	0.0030303	0.00187852	0.00181984	0.00192802	0	0	NA	NA	NA	NA	NA	NA	NA	NA	NA	NA	NA	NA	NA	NA	NA	NA	NA	NA	NA	NA	NA
Ccalc.v2_000748	scaffold48.2	88080	94761	0.322315	0.428947	0.312978	0.305961	0.330091	0.296306	-0.183586	0.831077	0.514	0.746	NA	NA	NA	0.0037513	0.00306932	0.00290276	0.00321345	0.00276358	0.00391221	0	0	FBgn0023090	FBpp0081044	Ccalc.v2_000748-RA	46.221	344	161	6	569	900	14	345	1.26e-74	275	FBtr0081516	dtr	HGNC:30539	OMIM:613190	DNAAF1	6	613193	613193[CILIARY DYSKINESIA, PRIMARY, 13; CILD13]
Ccalc.v2_000749	scaffold48.2	101518	106650	69.8882	78.4064	74.3282	113.547	102.802	83.542	0.429902	6.96515	0.00294	0.0195	0.0279	0.0106	0.3796	0.00760521	0.00453258	0.00391298	0.00575057	0.00564117	0.00487498	0	0	FBgn0001105	FBpp0312372	Ccalc.v2_000749-RA	89.908	327	33	0	1	327	1	327	0	629	FBtr0346794	Gbeta13F	HGNC:4398	OMIM:139390	GNB2	10	NA	NA
Ccalc.v2_000749	scaffold48.2	101518	106650	69.8882	78.4064	74.3282	113.547	102.802	83.542	0.429902	6.96515	0.00294	0.0195	0.0279	0.0106	0.3796	0.00760521	0.00453258	0.00391298	0.00575057	0.00564117	0.00487498	0	0	FBgn0001105	FBpp0312372	Ccalc.v2_000749-RA	89.908	327	33	0	1	327	1	327	0	629	FBtr0346794	Gbeta13F	HGNC:4396	OMIM:139380	GNB1	11	613065616973	613065[LEUKEMIA, ACUTE LYMPHOBLASTIC; ALL],616973[MENTAL RETARDATION, AUTOSOMAL DOMINANT 42; MRD42]
Ccalc.v2_000749	scaffold48.2	101518	106650	69.8882	78.4064	74.3282	113.547	102.802	83.542	0.429902	6.96515	0.00294	0.0195	0.0279	0.0106	0.3796	0.00760521	0.00453258	0.00391298	0.00575057	0.00564117	0.00487498	0	0	FBgn0001105	FBpp0312372	Ccalc.v2_000749-RA	89.908	327	33	0	1	327	1	327	0	629	FBtr0346794	Gbeta13F	HGNC:20731	OMIM:610863	GNB4	10	615185	615185[CHARCOT-MARIE-TOOTH DISEASE, DOMINANT INTERMEDIATE F; CMTDIF]
Ccalc.v2_000749	scaffold48.2	101518	106650	69.8882	78.4064	74.3282	113.547	102.802	83.542	0.429902	6.96515	0.00294	0.0195	0.0279	0.0106	0.3796	0.00760521	0.00453258	0.00391298	0.00575057	0.00564117	0.00487498	0	0	FBgn0001105	FBpp0312372	Ccalc.v2_000749-RA	89.908	327	33	0	1	327	1	327	0	629	FBtr0346794	Gbeta13F	HGNC:4400	OMIM:139130	GNB3	6	145500617024	145500[HYPERTENSION, ESSENTIAL],617024[NIGHT BLINDNESS, CONGENITAL STATIONARY, TYPE 1H; CSNB1H]
Ccalc.v2_000750	scaffold48.2	106825	108448	33.6854	39.4192	35.4948	58.7795	57.5044	37.2992	0.50035	4.29251	0.017	0.0782	NA	NA	NA	0.00249288	0.00400729	0.00266756	0.00378017	0.00356013	0.00196188	0	0	NA	NA	NA	NA	NA	NA	NA	NA	NA	NA	NA	NA	NA	NA	NA	NA	NA	NA	NA	NA	NA
Ccalc.v2_000751	scaffold48.2	115283	146402	6.75857	5.52178	6.0301	6.46088	7.44842	2.79082	-0.132956	4.3234	0.69	0.866	NA	NA	NA	0.0037182	0.00322756	0.00294809	0.0031375	0.00281895	0.0034395	0	0	NA	NA	NA	NA	NA	NA	NA	NA	NA	NA	NA	NA	NA	NA	NA	NA	NA	NA	NA	NA	NA
Ccalc.v2_000752	scaffold48.2	145394	173282	0.755246	1.08775	0.81426	1.22285	1.15306	0.605289	0.171522	0.160856	0.68	0.862	NA	NA	NA	0.00268807	0.00294866	0.00316973	0.00318457	0.00338506	0.0029794	0	0	NA	NA	NA	NA	NA	NA	NA	NA	NA	NA	NA	NA	NA	NA	NA	NA	NA	NA	NA	NA	NA
Ccalc.v2_000753	scaffold48.2	153972	194869	40.9907	42.9302	39.2832	48.6213	51.0537	45.0811	0.232603	8.85365	0.0667	0.21	0.0676	0.0168	0.2487	0.00304714	0.00319062	0.00336061	0.00306881	0.00340899	0.00343888	0	0	FBgn0003353	FBpp0310000	Ccalc.v2_000753-RB	77.821	514	112	2	500	1013	286	797	0	850	FBtr0343342	sei	HGNC:18862	OMIM:608168	KCNH6	7	NA	NA
Ccalc.v2_000753	scaffold48.2	153972	194869	40.9907	42.9302	39.2832	48.6213	51.0537	45.0811	0.232603	8.85365	0.0667	0.21	0.0676	0.0168	0.2487	0.00304714	0.00319062	0.00336061	0.00306881	0.00340899	0.00343888	0	0	FBgn0003353	FBpp0310000	Ccalc.v2_000753-RB	77.821	514	112	2	500	1013	286	797	0	850	FBtr0343342	sei	HGNC:6251	OMIM:152427	KCNH2	9	609620613688	609620[SHORT QT SYNDROME 1; SQT1],613688[LONG QT SYNDROME 2; LQT2]
Ccalc.v2_000753	scaffold48.2	153972	194869	40.9907	42.9302	39.2832	48.6213	51.0537	45.0811	0.232603	8.85365	0.0667	0.21	0.0676	0.0168	0.2487	0.00304714	0.00319062	0.00336061	0.00306881	0.00340899	0.00343888	0	0	FBgn0003353	FBpp0310000	Ccalc.v2_000753-RB	77.821	514	112	2	500	1013	286	797	0	850	FBtr0343342	sei	HGNC:18863	OMIM:608169	KCNH7	7	NA	NA
Ccalc.v2_000754	scaffold48.2	188233	196598	5.25445	7.31211	6.63471	9.19173	9.93925	7.02807	0.447714	1.82135	0.0896	0.257	NA	NA	NA	0.00359856	0.00355316	0.0059982	0.00262132	0.00345707	0.0037255	0	0	NA	NA	NA	NA	NA	NA	NA	NA	NA	NA	NA	NA	NA	NA	NA	NA	NA	NA	NA	NA	NA
Ccalc.v2_000755	scaffold48.2	197400	201873	33.0759	31.7126	29.5227	32.117	31.3723	34.2161	0.0511237	6.23774	0.671	0.855	NA	NA	NA	0.022184	0.0201665	0.0227903	0.018381	0.0214541	0.0206625	0	0	FBgn0003716	FBpp0078721	Ccalc.v2_000755-RA	61.924	499	171	6	31	511	78	575	0	621	FBtr0079087	tkv	HGNC:1076	OMIM:601299	BMPR1A	9	174900610069	174900[JUVENILE POLYPOSIS SYNDROME; JPS],610069[POLYPOSIS SYNDROME, HEREDITARY MIXED, 2; HMPS2]
Ccalc.v2_000755	scaffold48.2	197400	201873	33.0759	31.7126	29.5227	32.117	31.3723	34.2161	0.0511237	6.23774	0.671	0.855	NA	NA	NA	0.022184	0.0201665	0.0227903	0.018381	0.0214541	0.0206625	0	0	FBgn0003716	FBpp0078721	Ccalc.v2_000755-RA	61.924	499	171	6	31	511	78	575	0	621	FBtr0079087	tkv	HGNC:1077	OMIM:603248	BMPR1B	11	1.12601e+17	112600[BRACHYDACTYLY, TYPE A2; BDA2],609441[ACROMESOMELIC DYSPLASIA, DEMIRHAN TYPE; AMDD],616849[BRACHYDACTYLY, TYPE A1, D; BDA1D]
Ccalc.v2_000756	scaffold48.2	203085	206923	156.608	149.257	146.635	129.274	138.859	119.701	-0.22248	7.72868	0.0615	0.199	NA	NA	NA	0.0573086	0.0679575	0.0594252	0.0546982	0.0526102	0.0572746	0	0	FBgn0011640	FBpp0076556	Ccalc.v2_000756-RA	66.773	313	73	12	1	304	1	291	7.63e-126	365	FBtr0076845	lark	HGNC:9901	OMIM:602571	RBM4	6	NA	NA
Ccalc.v2_000756	scaffold48.2	203085	206923	156.608	149.257	146.635	129.274	138.859	119.701	-0.22248	7.72868	0.0615	0.199	NA	NA	NA	0.0573086	0.0679575	0.0594252	0.0546982	0.0526102	0.0572746	0	0	FBgn0011640	FBpp0076556	Ccalc.v2_000756-RA	66.773	313	73	12	1	304	1	291	7.63e-126	365	FBtr0076845	lark	HGNC:28842	NA	RBM4B	7	NA	NA
Ccalc.v2_000757	scaffold48.2	213000	213711	81.3824	83.0892	64.8946	54.4117	63.9369	53.9669	-0.411731	4.49555	0.0126	0.062	NA	NA	NA	0.00300865	0.00436586	0.0108893	0.00308356	0.00460666	0.00529661	0	0	NA	NA	NA	NA	NA	NA	NA	NA	NA	NA	NA	NA	NA	NA	NA	NA	NA	NA	NA	NA	NA
Ccalc.v2_000758	scaffold48.2	215115	217651	122.389	128.054	119.744	83.0636	82.84	107.796	-0.435577	7.11935	0.00198	0.014	NA	NA	NA	0.115561	0.144663	0.11	0.163934	0.130841	0.131313	0	0	FBgn0036337	FBpp0312149	Ccalc.v2_000758-RA	54.942	344	155	0	1	344	1	344	5.73e-143	408	FBtr0346531	AdenoK	HGNC:257	OMIM:102750	ADK	11	614300	614300[HYPERMETHIONINEMIA DUE TO ADENOSINE KINASE DEFICIENCY]
Ccalc.v2_000759	scaffold48.2	218017	234205	15.8152	14.8917	15.299	17.1864	18.1118	10.5648	-0.00451086	7.11533	0.983	1	NA	NA	NA	0.00901562	0.0070338	0.00732916	0.00785694	0.00786719	0.00759243	0	0	FBgn0034975	FBpp0309997	Ccalc.v2_000759-RA	61.047	344	124	4	955	1295	661	997	2.4e-133	469	FBtr0343339	enok	HGNC:13013	OMIM:601408	KAT6A	7	616268	616268[MENTAL RETARDATION, AUTOSOMAL DOMINANT 32; MRD32]
Ccalc.v2_000759	scaffold48.2	218017	234205	15.8152	14.8917	15.299	17.1864	18.1118	10.5648	-0.00451086	7.11533	0.983	1	NA	NA	NA	0.00901562	0.0070338	0.00732916	0.00785694	0.00786719	0.00759243	0	0	FBgn0034975	FBpp0309997	Ccalc.v2_000759-RA	61.047	344	124	4	955	1295	661	997	2.4e-133	469	FBtr0343339	enok	HGNC:17582	OMIM:605880	KAT6B	6	603736606170	603736[OHDO SYNDROME, SBBYS VARIANT; SBBYSS],606170[GENITOPATELLAR SYNDROME; GTPTS]
Ccalc.v2_000759	scaffold48.2	218017	234205	15.8152	14.8917	15.299	17.1864	18.1118	10.5648	-0.00451086	7.11533	0.983	1	NA	NA	NA	0.00901562	0.0070338	0.00732916	0.00785694	0.00786719	0.00759243	0	0	FBgn0034975	FBpp0309997	Ccalc.v2_000759-RA	29.664	327	118	22	2343	2597	2004	2290	2.93e-07	57	FBtr0343339	enok	HGNC:17582	OMIM:605880	KAT6B	6	603736606170	603736[OHDO SYNDROME, SBBYS VARIANT; SBBYSS],606170[GENITOPATELLAR SYNDROME; GTPTS]
Ccalc.v2_000759	scaffold48.2	218017	234205	15.8152	14.8917	15.299	17.1864	18.1118	10.5648	-0.00451086	7.11533	0.983	1	NA	NA	NA	0.00901562	0.0070338	0.00732916	0.00785694	0.00786719	0.00759243	0	0	FBgn0034975	FBpp0309997	Ccalc.v2_000759-RA	38.941	321	153	11	8	308	12	309	8.79e-58	223	FBtr0343339	enok	HGNC:13013	OMIM:601408	KAT6A	7	616268	616268[MENTAL RETARDATION, AUTOSOMAL DOMINANT 32; MRD32]
Ccalc.v2_000759	scaffold48.2	218017	234205	15.8152	14.8917	15.299	17.1864	18.1118	10.5648	-0.00451086	7.11533	0.983	1	NA	NA	NA	0.00901562	0.0070338	0.00732916	0.00785694	0.00786719	0.00759243	0	0	FBgn0034975	FBpp0309997	Ccalc.v2_000759-RA	29.664	327	118	22	2343	2597	2004	2290	2.93e-07	57	FBtr0343339	enok	HGNC:13013	OMIM:601408	KAT6A	7	616268	616268[MENTAL RETARDATION, AUTOSOMAL DOMINANT 32; MRD32]
Ccalc.v2_000759	scaffold48.2	218017	234205	15.8152	14.8917	15.299	17.1864	18.1118	10.5648	-0.00451086	7.11533	0.983	1	NA	NA	NA	0.00901562	0.0070338	0.00732916	0.00785694	0.00786719	0.00759243	0	0	FBgn0034975	FBpp0309997	Ccalc.v2_000759-RA	38.941	321	153	11	8	308	12	309	8.79e-58	223	FBtr0343339	enok	HGNC:17582	OMIM:605880	KAT6B	6	603736606170	603736[OHDO SYNDROME, SBBYS VARIANT; SBBYSS],606170[GENITOPATELLAR SYNDROME; GTPTS]
Ccalc.v2_000760	scaffold48.2	220452	225591	NA	NA	NA	NA	NA	NA	NA	NA	NA	NA	NA	NA	NA	0.0121951	0.00951181	0.0105808	0.00996353	0.0105477	0.0109548	0	0	NA	NA	NA	NA	NA	NA	NA	NA	NA	NA	NA	NA	NA	NA	NA	NA	NA	NA	NA	NA	NA
Ccalc.v2_000761	scaffold48.2	226252	231468	0.811672	0.219192	0.466718	0.394262	0.586994	0.325256	-0.215656	-1.66944	0.815	0.931	NA	NA	NA	0.00720115	0.00672284	0.0057793	0.00774669	0.00668482	0.00623804	0	0	NA	NA	NA	NA	NA	NA	NA	NA	NA	NA	NA	NA	NA	NA	NA	NA	NA	NA	NA	NA	NA
Ccalc.v2_000762	scaffold48.2	234350	237456	25.9778	26.1618	25.9843	20.523	21.5551	28.0766	-0.155175	5.88285	0.314	0.57	0.0248	1.4091	56.8517	0.183569	0.181287	0.182178	0.231962	0.183126	0.142096	0	0	FBgn0034658	FBpp0071631	Ccalc.v2_000762-RD	59.341	91	37	0	8	98	25	115	3.9e-36	119	FBtr0071714	Grx1t	HGNC:16065	OMIM:606820	GLRX2	10	NA	NA
Ccalc.v2_000762	scaffold48.2	234350	237456	25.9778	26.1618	25.9843	20.523	21.5551	28.0766	-0.155175	5.88285	0.314	0.57	0.0248	1.4091	56.8517	0.183569	0.181287	0.182178	0.231962	0.183126	0.142096	0	0	FBgn0036545	FBpp0305749	Ccalc.v2_000762-RB	53.431	204	81	4	6	195	5	208	1.15e-78	235	FBtr0333572	GXIVsPLA2	HGNC:18555	OMIM:611653	PLA2G12B	6	NA	NA
Ccalc.v2_000762	scaffold48.2	234350	237456	25.9778	26.1618	25.9843	20.523	21.5551	28.0766	-0.155175	5.88285	0.314	0.57	0.0248	1.4091	56.8517	0.183569	0.181287	0.182178	0.231962	0.183126	0.142096	0	0	FBgn0034658	FBpp0071631	Ccalc.v2_000762-RD	59.341	91	37	0	8	98	25	115	3.9e-36	119	FBtr0071714	Grx1t	HGNC:4330	OMIM:600443	GLRX	5	NA	NA
Ccalc.v2_000762	scaffold48.2	234350	237456	25.9778	26.1618	25.9843	20.523	21.5551	28.0766	-0.155175	5.88285	0.314	0.57	0.0248	1.4091	56.8517	0.183569	0.181287	0.182178	0.231962	0.183126	0.142096	0	0	FBgn0036545	FBpp0305749	Ccalc.v2_000762-RB	53.431	204	81	4	6	195	5	208	1.15e-78	235	FBtr0333572	GXIVsPLA2	HGNC:18554	OMIM:611652	PLA2G12A	9	NA	NA
Ccalc.v2_000763	scaffold48.2	235949	244585	18.212	17.4042	17.8692	16.7772	17.4125	14.9004	-0.123765	6.91933	0.286	0.54	NA	NA	NA	0.0637926	0.0632716	0.0597726	0.0653595	0.0596527	0.0481657	0	0	FBgn0264560	FBpp0293612	Ccalc.v2_000763-RA	45.768	319	125	5	7	309	1	287	1.91e-70	263	FBtr0305075	garz	HGNC:4181	OMIM:603698	GBF1	11	NA	NA
Ccalc.v2_000763	scaffold48.2	235949	244585	18.212	17.4042	17.8692	16.7772	17.4125	14.9004	-0.123765	6.91933	0.286	0.54	NA	NA	NA	0.0637926	0.0632716	0.0597726	0.0653595	0.0596527	0.0481657	0	0	FBgn0264560	FBpp0293612	Ccalc.v2_000763-RA	42.975	1338	568	24	453	1609	339	1662	0	973	FBtr0305075	garz	HGNC:4181	OMIM:603698	GBF1	11	NA	NA
Ccalc.v2_000764	scaffold48.2	244500	250603	58.241	92.1943	71.4563	40.4727	37.8821	48.991	-0.800948	7.32359	3.18e-05	0.000409	NA	NA	NA	0.0192182	0.0271656	0.015625	0.0203507	0.0245018	0.0217643	0	0	NA	NA	NA	NA	NA	NA	NA	NA	NA	NA	NA	NA	NA	NA	NA	NA	NA	NA	NA	NA	NA
Ccalc.v2_000765	scaffold48.2	250444	251927	3.56844	6.89787	4.05057	1.58568	2.34702	2.45105	-1.18093	2.12056	0.000485	0.0044	NA	NA	NA	0.00412007	0.00374089	0.00418556	0.00309336	0.00536572	0.00539683	0	0	NA	NA	NA	NA	NA	NA	NA	NA	NA	NA	NA	NA	NA	NA	NA	NA	NA	NA	NA	NA	NA
Ccalc.v2_000766	scaffold48.2	252320	256369	1.80079	2.38433	2.6385	2.85618	2.70245	2.79229	0.291112	3.29526	0.156	0.375	NA	NA	NA	0.0915033	0.101449	0.0906623	0.0909438	0.0843578	0.0830134	0	0	FBgn0033571	FBpp0304268	Ccalc.v2_000766-RA	91.429	210	18	0	1	210	1	210	1.49e-145	404	FBtr0331935	Rpb5	HGNC:9192	OMIM:180664	POLR2E	10	NA	NA
Ccalc.v2_000767	scaffold48.2	252717	258713	8.57779	7.71045	8.80629	10.5536	9.75126	10.3207	0.286789	5.56212	0.0223	0.0962	0.0101	0.0089	0.8824	0.0599355	0.0536904	0.0512304	0.0543042	0.0518014	0.0501813	0	0	FBgn0004638	FBpp0086817	Ccalc.v2_000767-RA	88.626	211	24	0	1	211	1	211	4.67e-145	402	FBtr0087698	drk	HGNC:4563	OMIM:604518	GRAP2	3	NA	NA
Ccalc.v2_000767	scaffold48.2	252717	258713	8.57779	7.71045	8.80629	10.5536	9.75126	10.3207	0.286789	5.56212	0.0223	0.0962	0.0101	0.0089	0.8824	0.0599355	0.0536904	0.0512304	0.0543042	0.0518014	0.0501813	0	0	FBgn0004638	FBpp0086817	Ccalc.v2_000767-RA	88.626	211	24	0	1	211	1	211	4.67e-145	402	FBtr0087698	drk	HGNC:37240	NA	GRAPL	3	NA	NA
Ccalc.v2_000767	scaffold48.2	252717	258713	8.57779	7.71045	8.80629	10.5536	9.75126	10.3207	0.286789	5.56212	0.0223	0.0962	0.0101	0.0089	0.8824	0.0599355	0.0536904	0.0512304	0.0543042	0.0518014	0.0501813	0	0	FBgn0004638	FBpp0086817	Ccalc.v2_000767-RA	88.626	211	24	0	1	211	1	211	4.67e-145	402	FBtr0087698	drk	HGNC:4566	OMIM:108355	GRB2	11	NA	NA
Ccalc.v2_000767	scaffold48.2	252717	258713	8.57779	7.71045	8.80629	10.5536	9.75126	10.3207	0.286789	5.56212	0.0223	0.0962	0.0101	0.0089	0.8824	0.0599355	0.0536904	0.0512304	0.0543042	0.0518014	0.0501813	0	0	FBgn0004638	FBpp0086817	Ccalc.v2_000767-RA	88.626	211	24	0	1	211	1	211	4.67e-145	402	FBtr0087698	drk	HGNC:4562	OMIM:604330	GRAP	4	NA	NA
Ccalc.v2_000768	scaffold48.2	258861	262303	0.848744	1.98642	1.11028	3.03705	1.41857	0.353716	0.296037	-1.53847	0.738	0.895	NA	NA	NA	0.00395257	0.0029985	0.00294811	0.00270544	0.00322119	0.00570676	0	0	NA	NA	NA	NA	NA	NA	NA	NA	NA	NA	NA	NA	NA	NA	NA	NA	NA	NA	NA	NA	NA
Ccalc.v2_000769	scaffold48.2	270000	283427	NA	NA	NA	NA	NA	NA	NA	NA	NA	NA	NA	NA	NA	0.00421073	0.00394524	0.00284813	0.0035366	0.00371714	0.00389105	0	0	NA	NA	NA	NA	NA	NA	NA	NA	NA	NA	NA	NA	NA	NA	NA	NA	NA	NA	NA	NA	NA
Ccalc.v2_000770	scaffold48.2	274320	288640	24.7581	26.9549	28.6657	34.4867	33.1891	30.8156	0.293151	7.85261	0.0171	0.0786	0.0646	0.0184	0.2847	0.00336397	0.00387509	0.00238563	0.00401918	0.00365838	0.00429098	0	0	NA	NA	NA	NA	NA	NA	NA	NA	NA	NA	NA	NA	NA	NA	NA	NA	NA	NA	NA	NA	NA
Ccalc.v2_000771	scaffold48.2	294787	297736	10.1375	9.08694	10.7225	9.52236	10.6041	11.6829	0.0862577	4.60838	0.567	0.785	0.0374	0.0208	0.5559	0.042508	0.0527913	0.049505	0.0462932	0.0508259	0.0473495	0	0	FBgn0020407	FBpp0082713	Ccalc.v2_000771-RA	43.417	714	329	18	1	678	1	675	0	535	FBtr0083259	asun	HGNC:20174	OMIM:615079	ASUN	11	NA	NA
Ccalc.v2_000772	scaffold48.2	298220	300143	563.084	515.97	544.358	417.099	477.249	609.732	-0.110153	9.61668	0.52	0.751	NA	NA	NA	0.402062	0.372167	0.403226	0.378079	0.392005	0.407601	0	0	FBgn0003517	FBpp0308666	Ccalc.v2_000772-RB	72.481	258	69	2	1	256	1	258	2.5e-126	362	FBtr0339594	sta	HGNC:6502	OMIM:150370	RPSA	9	271400	271400[ASPLENIA, ISOLATED CONGENITAL; ICAS]
Ccalc.v2_000773	scaffold48.2	300439	301368	35.2201	29.3632	28.4886	19.9535	20.9399	26.8002	-0.459291	4.64317	0.00836	0.045	NA	NA	NA	0.126437	0.160142	0.202073	0.167247	0.107595	0.157088	0	0	NA	NA	NA	NA	NA	NA	NA	NA	NA	NA	NA	NA	NA	NA	NA	NA	NA	NA	NA	NA	NA
Ccalc.v2_000774	scaffold48.2	301876	303810	4.23488	4.25711	4.13133	3.78939	3.80017	4.66491	-0.0424343	2.87004	0.836	0.942	NA	NA	NA	0.229498	0.19761	0.218391	0.19661	0.223101	0.223432	0	0	NA	NA	NA	NA	NA	NA	NA	NA	NA	NA	NA	NA	NA	NA	NA	NA	NA	NA	NA	NA	NA
Ccalc.v2_000775	scaffold48.2	306510	315493	18.716	16.6578	18.5068	20.2012	21.6692	16.9368	0.12603	6.52569	0.362	0.618	NA	NA	NA	0.00400494	0.00285411	0.00265084	0.00404175	0.00361026	0.00401248	0	0	NA	NA	NA	NA	NA	NA	NA	NA	NA	NA	NA	NA	NA	NA	NA	NA	NA	NA	NA	NA	NA
Ccalc.v2_000776	scaffold48.2	313077	318565	6.08109	7.05688	6.81175	6.91045	6.60192	8.24404	0.125371	4.97083	0.396	0.649	NA	NA	NA	0.0737113	0.0629584	0.0727298	0.0715636	0.0704403	0.0618429	0	0	FBgn0029999	FBpp0308752	Ccalc.v2_000776-RA	30.551	635	386	18	4	619	2	600	3.71e-68	234	FBtr0339695	CG1575	HGNC:25988	OMIM:616717	TEX10	7	NA	NA
Ccalc.v2_000777	scaffold48.2	318596	322532	50.679	52.3063	51.6915	37.9397	39.9412	41.5829	-0.372642	7.27317	0.000632	0.00545	0.0637	0.0635	0.9957	0.109357	0.115832	0.0913097	0.112458	0.114781	0.100608	0	0	FBgn0038376	FBpp0082642	Ccalc.v2_000777-RA	63.842	838	293	7	5	837	1	833	0	1088	FBtr0083188	Hmt-1	HGNC:47	OMIM:605452	ABCB6	11	1.11601e+23	111600[BLOOD GROUP, LANGEREIS SYSTEM; LAN],609153[PSEUDOHYPERKALEMIA, FAMILIAL, 2, DUE TO RED CELL LEAK; PSHK2],614497[MICROPHTHALMIA, ISOLATED, WITH COLOBOMA 7; MCOPCB7],615402[DYSCHROMATOSIS UNIVERSALIS HEREDITARIA 3; DUH3]
Ccalc.v2_000777	scaffold48.2	318596	322532	50.679	52.3063	51.6915	37.9397	39.9412	41.5829	-0.372642	7.27317	0.000632	0.00545	0.0637	0.0635	0.9957	0.109357	0.115832	0.0913097	0.112458	0.114781	0.100608	0	0	FBgn0038376	FBpp0082642	Ccalc.v2_000777-RA	63.842	838	293	7	5	837	1	833	0	1088	FBtr0083188	Hmt-1	HGNC:48	OMIM:300135	ABCB7	3	301310	301310[ANEMIA, SIDEROBLASTIC, AND SPINOCEREBELLAR ATAXIA; ASAT]
Ccalc.v2_000778	scaffold48.2	323430	324994	64.8428	67.5079	60.6237	49.3996	51.4836	63.4963	-0.231106	5.68218	0.112	0.298	0.0572	0.0428	0.7479	0.219657	0.222325	0.236397	0.218011	0.171725	0.217875	0	0	FBgn0037491	FBpp0308786	Ccalc.v2_000778-RA	58.719	281	116	0	6	286	40	320	6.24e-122	351	FBtr0339736	CG1227	HGNC:11394	OMIM:604719	STK16	11	NA	NA
Ccalc.v2_000779	scaffold48.2	329687	333520	9.22089	7.27129	10.1046	6.87484	8.18635	6.50499	-0.303395	4.71967	0.0861	0.25	0.0242	0.0224	0.9278	0.0118211	0.011208	0.0130933	0.0125682	0.0140212	0.0093696	0	0	FBgn0020236	FBpp0309030	Ccalc.v2_000779-RA	75.752	1097	258	5	1	1090	1	1096	0	1758	FBtr0340016	ATPCL	HGNC:115	OMIM:108728	ACLY	11	NA	NA
Ccalc.v2_000780	scaffold48.2	330096	338319	42.8712	40.5237	41.8805	30.4768	31.7848	35.5876	-0.356486	8.11512	0.00377	0.0237	0.1278	0.0863	0.675	0.0617678	0.0693909	0.0593882	0.0724326	0.0599339	0.0597633	0	1	FBgn0260744	FBpp0312478	Ccalc.v2_000780-RA	34.783	368	234	1	5	366	2	369	3.88e-73	233	FBtr0347147	Tango9	HGNC:26055	NA	SLC35F6	9	NA	NA
Ccalc.v2_000781	scaffold48.2	337730	341348	48.7341	48.0436	47.2585	39.1496	42.5184	47.9542	-0.152087	7.03055	0.208	0.448	0.1369	0.106	0.7741	0.243485	0.257982	0.236822	0.245133	0.206551	0.237346	0	0	FBgn0038854	FBpp0083437	Ccalc.v2_000781-RA	26.701	985	663	22	9	954	10	974	6.96e-100	335	FBtr0084035	CG7044	HGNC:21701	OMIM:614506	BRAT1	3	614498	614498[RIGIDITY AND MULTIFOCAL SEIZURE SYNDROME, LETHAL NEONATAL; RMFSL]
Ccalc.v2_000782	scaffold48.2	341951	342970	27.3835	24.0801	26.0943	20.7486	21.3286	29.4291	-0.117458	4.66739	0.511	0.744	NA	NA	NA	0.248162	0.282032	0.234001	0.224368	0.243674	0.238449	0	0	NA	NA	NA	NA	NA	NA	NA	NA	NA	NA	NA	NA	NA	NA	NA	NA	NA	NA	NA	NA	NA
Ccalc.v2_000783	scaffold48.2	344068	345705	18.6026	19.1567	15.2962	13.1565	13.6804	13.1795	-0.403833	1.79155	0.0811	0.241	NA	NA	NA	0.00123813	0.00255247	0.00442478	0.00481638	0.00293542	0.00373832	0	0	NA	NA	NA	NA	NA	NA	NA	NA	NA	NA	NA	NA	NA	NA	NA	NA	NA	NA	NA	NA	NA
Ccalc.v2_000784	scaffold48.2	348918	352787	0.72979	1.00928	0.51143	0.750604	0.658389	0.518423	-0.213527	0.513654	0.566	0.784	NA	NA	NA	0.00878735	0.0112952	0.00975376	0.0108368	0.0117969	0.00855939	0	0	FBgn0086708	FBpp0112337	Ccalc.v2_000784-RA	42.453	106	58	2	333	438	441	543	2.23e-17	86.7	FBtr0113425	stv	HGNC:939	OMIM:603883	BAG3	7	612954613881	612954[MYOPATHY, MYOFIBRILLAR, 6; MFM6],613881[CARDIOMYOPATHY, DILATED, 1HH; CMD1HH]
Ccalc.v2_000784	scaffold48.2	348918	352787	0.72979	1.00928	0.51143	0.750604	0.658389	0.518423	-0.213527	0.513654	0.566	0.784	NA	NA	NA	0.00878735	0.0112952	0.00975376	0.0108368	0.0117969	0.00855939	0	0	FBgn0086708	FBpp0112337	Ccalc.v2_000784-RA	42.453	106	58	2	333	438	441	543	2.23e-17	86.7	FBtr0113425	stv	HGNC:941	OMIM:603885	BAG5	3	NA	NA
Ccalc.v2_000784	scaffold48.2	348918	352787	0.72979	1.00928	0.51143	0.750604	0.658389	0.518423	-0.213527	0.513654	0.566	0.784	NA	NA	NA	0.00878735	0.0112952	0.00975376	0.0108368	0.0117969	0.00855939	0	0	FBgn0086708	FBpp0112337	Ccalc.v2_000784-RA	42.453	106	58	2	333	438	441	543	2.23e-17	86.7	FBtr0113425	stv	HGNC:940	OMIM:603884	BAG4	4	NA	NA
Ccalc.v2_000785	scaffold48.2	350754	356719	31.1874	34.6609	32.4107	30.0456	29.8037	34.3712	-0.0604564	7.48181	0.618	0.821	NA	NA	NA	0.0481749	0.0637678	0.059545	0.0610619	0.0511135	0.0493575	0	0	FBgn0030694	FBpp0309109	Ccalc.v2_000785-RA	26.807	332	214	10	1	306	1	329	1.46e-25	104	FBtr0340114	CG15602	HGNC:20758	NA	ZFYVE19	8	NA	NA
Ccalc.v2_000786	scaffold48.2	359561	368074	26.4329	27.5908	23.8271	21.0411	24.4334	15.2222	-0.359024	7.17493	0.0487	0.168	0.0463	0.0201	0.4334	0.00849244	0.00928802	0.00880361	0.010037	0.0102573	0.00863703	0	0	FBgn0010825	FBpp0305263	Ccalc.v2_000786-RD	37.054	448	140	20	1016	1457	1695	2006	4.38e-42	170	FBtr0333049	Gug	HGNC:3033	OMIM:607462	ATN1	5	125370	125370[DENTATORUBRAL-PALLIDOLUYSIAN ATROPHY; DRPLA]
Ccalc.v2_000786	scaffold48.2	359561	368074	26.4329	27.5908	23.8271	21.0411	24.4334	15.2222	-0.359024	7.17493	0.0487	0.168	0.0463	0.0201	0.4334	0.00849244	0.00928802	0.00880361	0.010037	0.0102573	0.00863703	0	0	FBgn0010825	FBpp0305263	Ccalc.v2_000786-RD	37.054	448	140	20	1016	1457	1695	2006	4.38e-42	170	FBtr0333049	Gug	HGNC:9965	OMIM:605226	RERE	7	616975	616975[NEURODEVELOPMENTAL DISORDER WITH OR WITHOUT ANOMALIES OF THE BRAIN, EYE, OR HEART; NEDBEH]
Ccalc.v2_000787	scaffold48.2	362137	367853	4.69124	2.60041	3.40293	2.72848	3.15954	1.22193	-0.590466	0.713884	0.169	0.393	NA	NA	NA	0.00706267	0.00724765	0.00774724	0.00778572	0.00703091	0.00668267	0	0	NA	NA	NA	NA	NA	NA	NA	NA	NA	NA	NA	NA	NA	NA	NA	NA	NA	NA	NA	NA	NA
Ccalc.v2_000788	scaffold48.2	370293	384339	4.7355	4.9658	4.25542	4.85097	4.86221	3.33868	-0.0964688	5.50428	0.588	0.801	NA	NA	NA	0.0348927	0.0375841	0.0385666	0.0340227	0.0353319	0.0337887	0	0	FBgn0011206	FBpp0311234	Ccalc.v2_000788-RA	44.444	180	56	6	229	407	38	174	1.54e-33	129	FBtr0344979	bol	HGNC:15965	OMIM:400027	DAZ3	5	NA	NA
Ccalc.v2_000788	scaffold48.2	370293	384339	4.7355	4.9658	4.25542	4.85097	4.86221	3.33868	-0.0964688	5.50428	0.588	0.801	NA	NA	NA	0.0348927	0.0375841	0.0385666	0.0340227	0.0353319	0.0337887	0	0	FBgn0011206	FBpp0311234	Ccalc.v2_000788-RA	44.444	180	56	6	229	407	38	174	1.54e-33	129	FBtr0344979	bol	HGNC:2682	OMIM:400003	DAZ1	5	NA	NA
Ccalc.v2_000788	scaffold48.2	370293	384339	4.7355	4.9658	4.25542	4.85097	4.86221	3.33868	-0.0964688	5.50428	0.588	0.801	NA	NA	NA	0.0348927	0.0375841	0.0385666	0.0340227	0.0353319	0.0337887	0	0	FBgn0011206	FBpp0311234	Ccalc.v2_000788-RA	44.444	180	56	6	229	407	38	174	1.54e-33	129	FBtr0344979	bol	HGNC:15966	NA	DAZ4	5	NA	NA
Ccalc.v2_000788	scaffold48.2	370293	384339	4.7355	4.9658	4.25542	4.85097	4.86221	3.33868	-0.0964688	5.50428	0.588	0.801	NA	NA	NA	0.0348927	0.0375841	0.0385666	0.0340227	0.0353319	0.0337887	0	0	FBgn0011206	FBpp0311234	Ccalc.v2_000788-RA	44.444	180	56	6	229	407	38	174	1.54e-33	129	FBtr0344979	bol	HGNC:2685	OMIM:601486	DAZL	6	NA	NA
Ccalc.v2_000788	scaffold48.2	370293	384339	4.7355	4.9658	4.25542	4.85097	4.86221	3.33868	-0.0964688	5.50428	0.588	0.801	NA	NA	NA	0.0348927	0.0375841	0.0385666	0.0340227	0.0353319	0.0337887	0	0	FBgn0011206	FBpp0311234	Ccalc.v2_000788-RA	44.444	180	56	6	229	407	38	174	1.54e-33	129	FBtr0344979	bol	HGNC:15964	OMIM:400026	DAZ2	4	NA	NA
Ccalc.v2_000788	scaffold48.2	370293	384339	4.7355	4.9658	4.25542	4.85097	4.86221	3.33868	-0.0964688	5.50428	0.588	0.801	NA	NA	NA	0.0348927	0.0375841	0.0385666	0.0340227	0.0353319	0.0337887	0	0	FBgn0011206	FBpp0311234	Ccalc.v2_000788-RA	44.444	180	56	6	229	407	38	174	1.54e-33	129	FBtr0344979	bol	HGNC:14273	OMIM:606165	BOLL	9	NA	NA
Ccalc.v2_000789	scaffold48.2	375895	385121	1.54998	1.45015	1.60601	2.50745	2.2844	1.5989	0.471755	3.96695	0.0222	0.0958	0.0508	0.0298	0.5861	0.0378704	0.0384978	0.0439181	0.0344568	0.0369702	0.0347728	0	0	FBgn0011642	FBpp0301616	Ccalc.v2_000789-RA	53.824	340	113	4	251	546	156	495	3.74e-121	366	FBtr0309882	Zyx	HGNC:12311	OMIM:602933	TRIP6	5	NA	NA
Ccalc.v2_000789	scaffold48.2	375895	385121	1.54998	1.45015	1.60601	2.50745	2.2844	1.5989	0.471755	3.96695	0.0222	0.0958	0.0508	0.0298	0.5861	0.0378704	0.0384978	0.0439181	0.0344568	0.0369702	0.0347728	0	0	FBgn0011642	FBpp0301616	Ccalc.v2_000789-RA	53.824	340	113	4	251	546	156	495	3.74e-121	366	FBtr0309882	Zyx	HGNC:6679	OMIM:600700	LPP	7	601626	601626[LEUKEMIA, ACUTE MYELOID; AML]
Ccalc.v2_000790	scaffold48.2	386608	391604	38.0423	39.0759	38.6134	35.3031	33.6858	38.3266	-0.108885	6.90277	0.331	0.588	0.1424	0.0835	0.5868	0.0673989	0.0667697	0.0525786	0.0681363	0.0733285	0.0606919	0	0	FBgn0011672	FBpp0297444	Ccalc.v2_000790-RC	69.869	458	132	2	21	472	29	486	0	671	FBtr0306351	Mvl	HGNC:10908	OMIM:600523	SLC11A2	11	206100	206100[ANEMIA, HYPOCHROMIC MICROCYTIC, WITH IRON OVERLOAD 1; AHMIO1]
Ccalc.v2_000790	scaffold48.2	386608	391604	38.0423	39.0759	38.6134	35.3031	33.6858	38.3266	-0.108885	6.90277	0.331	0.588	0.1424	0.0835	0.5868	0.0673989	0.0667697	0.0525786	0.0681363	0.0733285	0.0606919	0	0	FBgn0011672	FBpp0297444	Ccalc.v2_000790-RC	69.869	458	132	2	21	472	29	486	0	671	FBtr0306351	Mvl	HGNC:10907	OMIM:600266	SLC11A1	8	607948610446	607948[MYCOBACTERIUM TUBERCULOSIS, SUSCEPTIBILITY TO],610446[BURULI ULCER, SUSCEPTIBILITY TO]
Ccalc.v2_000791	scaffold48.2	391966	394199	66.6362	59.8789	66.2723	54.7159	50.6489	54.3093	-0.272059	6.80858	0.0175	0.08	0.0616	0.0656	1.0651	0.226969	0.216449	0.221018	0.188547	0.185053	0.211513	0	0	FBgn0000032	FBpp0084974	Ccalc.v2_000791-RA	48.538	342	174	2	39	378	46	387	2.9e-121	360	FBtr0085609	Acph-1	HGNC:123	OMIM:171650	ACP2	8	200950	200950[ACID PHOSPHATASE DEFICIENCY]
Ccalc.v2_000791	scaffold48.2	391966	394199	66.6362	59.8789	66.2723	54.7159	50.6489	54.3093	-0.272059	6.80858	0.0175	0.08	0.0616	0.0656	1.0651	0.226969	0.216449	0.221018	0.188547	0.185053	0.211513	0	0	FBgn0000032	FBpp0084974	Ccalc.v2_000791-RA	48.538	342	174	2	39	378	46	387	2.9e-121	360	FBtr0085609	Acph-1	HGNC:125	OMIM:171790	ACPP	7	NA	NA
Ccalc.v2_000791	scaffold48.2	391966	394199	66.6362	59.8789	66.2723	54.7159	50.6489	54.3093	-0.272059	6.80858	0.0175	0.08	0.0616	0.0656	1.0651	0.226969	0.216449	0.221018	0.188547	0.185053	0.211513	0	0	FBgn0000032	FBpp0084974	Ccalc.v2_000791-RA	48.538	342	174	2	39	378	46	387	2.9e-121	360	FBtr0085609	Acph-1	HGNC:29609	OMIM:611471	ACP6	3	NA	NA
Ccalc.v2_000791	scaffold48.2	391966	394199	66.6362	59.8789	66.2723	54.7159	50.6489	54.3093	-0.272059	6.80858	0.0175	0.08	0.0616	0.0656	1.0651	0.226969	0.216449	0.221018	0.188547	0.185053	0.211513	0	0	FBgn0000032	FBpp0084974	Ccalc.v2_000791-RA	48.538	342	174	2	39	378	46	387	2.9e-121	360	FBtr0085609	Acph-1	HGNC:14376	OMIM:606362	ACPT	6	617297	617297[AMELOGENESIS IMPERFECTA, TYPE IJ; AI1J]
Ccalc.v2_000792	scaffold48.2	395713	400003	38.1921	40.7351	39.1646	32.498	33.2197	36.1991	-0.212407	6.76683	0.0604	0.196	0.119	0.094	0.7896	0.0581114	0.0540168	0.0546987	0.0556835	0.0513815	0.0552561	0	0	FBgn0031478	FBpp0077314	Ccalc.v2_000792-RA	33.78	373	183	14	4	367	5	322	2.15e-47	164	FBtr0077629	CG8814	HGNC:23337	NA	ACBD4	6	NA	NA
Ccalc.v2_000792	scaffold48.2	395713	400003	38.1921	40.7351	39.1646	32.498	33.2197	36.1991	-0.212407	6.76683	0.0604	0.196	0.119	0.094	0.7896	0.0581114	0.0540168	0.0546987	0.0556835	0.0513815	0.0552561	0	0	FBgn0031478	FBpp0077314	Ccalc.v2_000792-RA	33.78	373	183	14	4	367	5	322	2.15e-47	164	FBtr0077629	CG8814	HGNC:23338	OMIM:616618	ACBD5	8	NA	NA
Ccalc.v2_000793	scaffold48.2	398508	400449	NA	NA	NA	NA	NA	NA	NA	NA	NA	NA	NA	NA	NA	0.0498442	0.0421196	0.0346821	0.0492687	0.0409583	0.0407279	0	0	NA	NA	NA	NA	NA	NA	NA	NA	NA	NA	NA	NA	NA	NA	NA	NA	NA	NA	NA	NA	NA
Ccalc.v2_000794	scaffold48.2	403970	413636	24.8242	26.3157	23.0384	30.0818	32.6903	33.8265	0.381124	7.75001	0.00168	0.0123	0.3869	0.3149	0.8138	0.00328114	0.00304797	0.00334285	0.00400146	0.00350158	0.00464588	0	0	FBgn0031850	FBpp0112980	Ccalc.v2_000794-RA	41.473	1073	584	20	2	1049	5	1058	0	740	FBtr0114488	Tsp	HGNC:11788	OMIM:600715	THBS4	10	NA	NA
Ccalc.v2_000794	scaffold48.2	403970	413636	24.8242	26.3157	23.0384	30.0818	32.6903	33.8265	0.381124	7.75001	0.00168	0.0123	0.3869	0.3149	0.8138	0.00328114	0.00304797	0.00334285	0.00400146	0.00350158	0.00464588	0	0	FBgn0031850	FBpp0112980	Ccalc.v2_000794-RA	41.473	1073	584	20	2	1049	5	1058	0	740	FBtr0114488	Tsp	HGNC:2227	OMIM:600310	COMP	12	132400177170	132400[EPIPHYSEAL DYSPLASIA, MULTIPLE, 1; EDM1],177170[PSEUDOACHONDROPLASIA; PSACH]
Ccalc.v2_000794	scaffold48.2	403970	413636	24.8242	26.3157	23.0384	30.0818	32.6903	33.8265	0.381124	7.75001	0.00168	0.0123	0.3869	0.3149	0.8138	0.00328114	0.00304797	0.00334285	0.00400146	0.00350158	0.00464588	0	0	FBgn0031850	FBpp0112980	Ccalc.v2_000794-RA	41.473	1073	584	20	2	1049	5	1058	0	740	FBtr0114488	Tsp	HGNC:11787	OMIM:188062	THBS3	10	NA	NA
Ccalc.v2_000794	scaffold48.2	403970	413636	24.8242	26.3157	23.0384	30.0818	32.6903	33.8265	0.381124	7.75001	0.00168	0.0123	0.3869	0.3149	0.8138	0.00328114	0.00304797	0.00334285	0.00400146	0.00350158	0.00464588	0	0	FBgn0031850	FBpp0112980	Ccalc.v2_000794-RA	41.473	1073	584	20	2	1049	5	1058	0	740	FBtr0114488	Tsp	HGNC:11785	OMIM:188060	THBS1	5	NA	NA
Ccalc.v2_000794	scaffold48.2	403970	413636	24.8242	26.3157	23.0384	30.0818	32.6903	33.8265	0.381124	7.75001	0.00168	0.0123	0.3869	0.3149	0.8138	0.00328114	0.00304797	0.00334285	0.00400146	0.00350158	0.00464588	0	0	FBgn0031850	FBpp0112980	Ccalc.v2_000794-RA	41.473	1073	584	20	2	1049	5	1058	0	740	FBtr0114488	Tsp	HGNC:11786	OMIM:188061	THBS2	4	603932	603932[INTERVERTEBRAL DISC DISEASE; IDD]
Ccalc.v2_000795	scaffold48.2	403970	418996	6.25444	7.03775	5.90824	8.70944	9.92058	7.0939	0.42235	5.63834	0.00959	0.0501	0.0677	0.043	0.6357	0.00404225	0.00327933	0.00371976	0.00376084	0.00356645	0.00400254	0	1	NA	NA	NA	NA	NA	NA	NA	NA	NA	NA	NA	NA	NA	NA	NA	NA	NA	NA	NA	NA	NA
Ccalc.v2_000796	scaffold48.2	420210	425561	24.0679	20.7964	21.3767	19.2366	18.5474	21.7748	-0.153505	6.41019	0.238	0.487	0.1595	0.155	0.9718	0.0749247	0.0798198	0.0818975	0.0707901	0.0601817	0.0618675	1	0	NA	NA	NA	NA	NA	NA	NA	NA	NA	NA	NA	NA	NA	NA	NA	NA	NA	NA	NA	NA	NA
Ccalc.v2_000797	scaffold48.2	425540	432261	30.8328	27.2906	32.7313	26.6934	29.2649	30.0408	-0.0793988	7.48989	0.528	0.757	NA	NA	NA	0.0348219	0.0261076	0.0234965	0.0285891	0.0333414	0.0283706	0	0	FBgn0011774	FBpp0081861	Ccalc.v2_000797-RD	21.386	664	417	24	1	595	1	628	2.2e-16	83.2	FBtr0082385	Irbp	HGNC:4055	OMIM:152690	XRCC6	11	NA	NA
Ccalc.v2_000798	scaffold48.2	427497	428027	NA	NA	NA	NA	NA	NA	NA	NA	NA	NA	NA	NA	NA	0.00338983	0.0067731	0.00123305	0.00287356	0.00516351	0.00622222	0	0	NA	NA	NA	NA	NA	NA	NA	NA	NA	NA	NA	NA	NA	NA	NA	NA	NA	NA	NA	NA	NA
Ccalc.v2_000799	scaffold48.2	432595	435205	62.1371	61.1512	66.0877	53.4699	53.7625	49.1549	-0.27624	6.86532	0.0137	0.0659	NA	NA	NA	0.0935607	0.0869094	0.0948617	0.10834	0.0949838	0.110907	0	0	FBgn0030946	FBpp0074383	Ccalc.v2_000799-RA	27.801	241	164	5	429	668	634	865	2.06e-22	103	FBtr0074612	CG6659	HGNC:27829	OMIM:613895	DPY19L4	3	NA	NA
Ccalc.v2_000799	scaffold48.2	432595	435205	62.1371	61.1512	66.0877	53.4699	53.7625	49.1549	-0.27624	6.86532	0.0137	0.0659	NA	NA	NA	0.0935607	0.0869094	0.0948617	0.10834	0.0949838	0.110907	0	0	FBgn0030946	FBpp0074383	Ccalc.v2_000799-RA	24.222	450	275	10	6	420	10	428	2.97e-30	127	FBtr0074612	CG6659	HGNC:27829	OMIM:613895	DPY19L4	3	NA	NA
Ccalc.v2_000799	scaffold48.2	432595	435205	62.1371	61.1512	66.0877	53.4699	53.7625	49.1549	-0.27624	6.86532	0.0137	0.0659	NA	NA	NA	0.0935607	0.0869094	0.0948617	0.10834	0.0949838	0.110907	0	0	FBgn0030946	FBpp0074383	Ccalc.v2_000799-RA	24.222	450	275	10	6	420	10	428	2.97e-30	127	FBtr0074612	CG6659	HGNC:22205	OMIM:613892	DPY19L1	8	NA	NA
Ccalc.v2_000799	scaffold48.2	432595	435205	62.1371	61.1512	66.0877	53.4699	53.7625	49.1549	-0.27624	6.86532	0.0137	0.0659	NA	NA	NA	0.0935607	0.0869094	0.0948617	0.10834	0.0949838	0.110907	0	0	FBgn0030946	FBpp0074383	Ccalc.v2_000799-RA	27.801	241	164	5	429	668	634	865	2.06e-22	103	FBtr0074612	CG6659	HGNC:27120	OMIM:613894	DPY19L3	3	NA	NA
Ccalc.v2_000799	scaffold48.2	432595	435205	62.1371	61.1512	66.0877	53.4699	53.7625	49.1549	-0.27624	6.86532	0.0137	0.0659	NA	NA	NA	0.0935607	0.0869094	0.0948617	0.10834	0.0949838	0.110907	0	0	FBgn0030946	FBpp0074383	Ccalc.v2_000799-RA	27.801	241	164	5	429	668	634	865	2.06e-22	103	FBtr0074612	CG6659	HGNC:22205	OMIM:613892	DPY19L1	8	NA	NA
Ccalc.v2_000799	scaffold48.2	432595	435205	62.1371	61.1512	66.0877	53.4699	53.7625	49.1549	-0.27624	6.86532	0.0137	0.0659	NA	NA	NA	0.0935607	0.0869094	0.0948617	0.10834	0.0949838	0.110907	0	0	FBgn0030946	FBpp0074383	Ccalc.v2_000799-RA	24.222	450	275	10	6	420	10	428	2.97e-30	127	FBtr0074612	CG6659	HGNC:19414	OMIM:613893	DPY19L2	7	613958	613958[SPERMATOGENIC FAILURE 9; SPGF9]
Ccalc.v2_000799	scaffold48.2	432595	435205	62.1371	61.1512	66.0877	53.4699	53.7625	49.1549	-0.27624	6.86532	0.0137	0.0659	NA	NA	NA	0.0935607	0.0869094	0.0948617	0.10834	0.0949838	0.110907	0	0	FBgn0030946	FBpp0074383	Ccalc.v2_000799-RA	27.801	241	164	5	429	668	634	865	2.06e-22	103	FBtr0074612	CG6659	HGNC:19414	OMIM:613893	DPY19L2	7	613958	613958[SPERMATOGENIC FAILURE 9; SPGF9]
Ccalc.v2_000799	scaffold48.2	432595	435205	62.1371	61.1512	66.0877	53.4699	53.7625	49.1549	-0.27624	6.86532	0.0137	0.0659	NA	NA	NA	0.0935607	0.0869094	0.0948617	0.10834	0.0949838	0.110907	0	0	FBgn0030946	FBpp0074383	Ccalc.v2_000799-RA	24.222	450	275	10	6	420	10	428	2.97e-30	127	FBtr0074612	CG6659	HGNC:27120	OMIM:613894	DPY19L3	3	NA	NA
Ccalc.v2_000800	scaffold48.2	439210	447356	21.1128	22.3084	22.5883	27.3324	31.4189	28.3851	0.400601	6.67186	0.000668	0.0057	0.1272	0.0758	0.5961	0.00365667	0.00329727	0.00345927	0.0034476	0.00411262	0.00373477	0	0	NA	NA	NA	NA	NA	NA	NA	NA	NA	NA	NA	NA	NA	NA	NA	NA	NA	NA	NA	NA	NA
Ccalc.v2_000801	scaffold48.2	444337	466998	6.78044	6.88351	6.94779	6.59363	7.59817	6.4968	0.00535812	4.93265	0.971	1	NA	NA	NA	0.00351665	0.00324584	0.00316181	0.0036426	0.00348556	0.00331661	0	0	NA	NA	NA	NA	NA	NA	NA	NA	NA	NA	NA	NA	NA	NA	NA	NA	NA	NA	NA	NA	NA
Ccalc.v2_000802	scaffold48.2	453707	473431	17.0719	20.9336	20.8365	17.2794	20.0519	19.9145	-0.0390835	2.96096	0.848	0.947	NA	NA	NA	0.00363512	0.00313332	0.00347678	0.00314058	0.00322234	0.00280004	0	0	NA	NA	NA	NA	NA	NA	NA	NA	NA	NA	NA	NA	NA	NA	NA	NA	NA	NA	NA	NA	NA
Ccalc.v2_000803	scaffold48.2	467960	470976	3.82475	1.57128	1.91997	0.620926	1.1051	0.996233	-1.42497	1.46394	0.000778	0.00651	0.1568	0.1142	0.7287	0.00413726	0.0028393	0.00325098	0.00177494	0.003663	0.00242277	0	0	FBgn0259101	FBpp0288787	Ccalc.v2_000803-RA	44.34	530	263	10	30	533	34	557	5.85e-150	441	FBtr0299513	CG42249	HGNC:8021	OMIM:129190	NT5E	6	211800	211800[CALCIFICATION OF JOINTS AND ARTERIES; CALJA]
Ccalc.v2_000804	scaffold48.2	474177	478620	8.2865	8.85857	8.90485	3.10144	4.63167	4.21114	-1.12446	3.93894	6.2e-09	2.03e-07	0.1404	0.1233	0.8785	0.0189151	0.0110873	0.00780488	0.0116642	0.016439	0.00955161	0	1	FBgn0050104	FBpp0086084	Ccalc.v2_000804-RA	47.163	564	279	10	7	562	10	562	3.4e-170	496	FBtr0086928	NT5E-2	HGNC:8021	OMIM:129190	NT5E	9	211800	211800[CALCIFICATION OF JOINTS AND ARTERIES; CALJA]
Ccalc.v2_000805	scaffold48.2	476417	479851	6.70001	6.71502	7.03921	6.93889	6.59704	9.29634	0.158522	4.46416	0.365	0.621	0.0658	0.035	0.5311	0.0363771	0.0377358	0.0317237	0.0398115	0.047608	0.031159	0	1	NA	NA	NA	NA	NA	NA	NA	NA	NA	NA	NA	NA	NA	NA	NA	NA	NA	NA	NA	NA	NA
Ccalc.v2_000806	scaffold48.2	479397	498182	7.98965	7.90894	7.63446	8.17593	8.56127	8.35044	0.0923851	5.7177	0.43	0.678	0.0382	0.0345	0.9036	0.017278	0.0174124	0.0174452	0.0195358	0.01789	0.0164802	0	0	FBgn0051935	FBpp0077582	Ccalc.v2_000806-RB	32.518	818	479	18	5	801	4	769	2.79e-117	381	FBtr0077916	CG31935	HGNC:17063	OMIM:602536	RAB3GAP1	11	600118	600118[WARBURG MICRO SYNDROME 1; WARBM1]
Ccalc.v2_000807	scaffold48.2	481507	497589	1.11204	1.3445	1.63987	2.38508	1.46995	1.31785	0.33586	3.26634	0.24	0.489	0.0392	0.0293	0.7467	0.0144831	0.011762	0.0127745	0.0143306	0.0138946	0.0119076	0	0	NA	NA	NA	NA	NA	NA	NA	NA	NA	NA	NA	NA	NA	NA	NA	NA	NA	NA	NA	NA	NA
Ccalc.v2_000808	scaffold48.2	499080	509808	4.48204	4.58737	4.0817	3.59765	3.52196	3.5267	-0.304129	4.27719	0.0318	0.125	0.1409	0.0843	0.5983	0.00292121	0.00288329	0.00334158	0.00299973	0.00321027	0.00318542	0	0	FBgn0284250	FBpp0292052	Ccalc.v2_000808-RA	31.339	351	173	13	773	1113	850	1142	1.28e-28	125	FBtr0302926	Oaz	HGNC:16762	OMIM:604557	ZNF423	8	614844	614844[NEPHRONOPHTHISIS 14; NPHP14]
Ccalc.v2_000808	scaffold48.2	499080	509808	4.48204	4.58737	4.0817	3.59765	3.52196	3.5267	-0.304129	4.27719	0.0318	0.125	0.1409	0.0843	0.5983	0.00292121	0.00288329	0.00334158	0.00299973	0.00321027	0.00318542	0	0	FBgn0284250	FBpp0292052	Ccalc.v2_000808-RA	31.339	351	173	13	773	1113	850	1142	1.28e-28	125	FBtr0302926	Oaz	HGNC:24605	OMIM:610974	ZNF521	6	NA	NA
Ccalc.v2_000808	scaffold48.2	499080	509808	4.48204	4.58737	4.0817	3.59765	3.52196	3.5267	-0.304129	4.27719	0.0318	0.125	0.1409	0.0843	0.5983	0.00292121	0.00288329	0.00334158	0.00299973	0.00321027	0.00318542	0	0	FBgn0284250	FBpp0292052	Ccalc.v2_000808-RA	41.52	171	82	7	1125	1280	1058	1225	5.35e-21	100	FBtr0302926	Oaz	HGNC:16762	OMIM:604557	ZNF423	8	614844	614844[NEPHRONOPHTHISIS 14; NPHP14]
Ccalc.v2_000808	scaffold48.2	499080	509808	4.48204	4.58737	4.0817	3.59765	3.52196	3.5267	-0.304129	4.27719	0.0318	0.125	0.1409	0.0843	0.5983	0.00292121	0.00288329	0.00334158	0.00299973	0.00321027	0.00318542	0	0	FBgn0284250	FBpp0292052	Ccalc.v2_000808-RA	35.349	645	290	20	87	697	154	705	9.38e-96	335	FBtr0302926	Oaz	HGNC:24605	OMIM:610974	ZNF521	6	NA	NA
Ccalc.v2_000808	scaffold48.2	499080	509808	4.48204	4.58737	4.0817	3.59765	3.52196	3.5267	-0.304129	4.27719	0.0318	0.125	0.1409	0.0843	0.5983	0.00292121	0.00288329	0.00334158	0.00299973	0.00321027	0.00318542	0	0	FBgn0284250	FBpp0292052	Ccalc.v2_000808-RA	41.52	171	82	7	1125	1280	1058	1225	5.35e-21	100	FBtr0302926	Oaz	HGNC:24605	OMIM:610974	ZNF521	6	NA	NA
Ccalc.v2_000808	scaffold48.2	499080	509808	4.48204	4.58737	4.0817	3.59765	3.52196	3.5267	-0.304129	4.27719	0.0318	0.125	0.1409	0.0843	0.5983	0.00292121	0.00288329	0.00334158	0.00299973	0.00321027	0.00318542	0	0	FBgn0284250	FBpp0292052	Ccalc.v2_000808-RA	35.349	645	290	20	87	697	154	705	9.38e-96	335	FBtr0302926	Oaz	HGNC:16762	OMIM:604557	ZNF423	8	614844	614844[NEPHRONOPHTHISIS 14; NPHP14]
Ccalc.v2_000809	scaffold48.2	531035	532599	NA	NA	NA	NA	NA	NA	NA	NA	NA	NA	NA	NA	NA	0.00568182	0.0020145	0.00075815	0.00453721	0.00374732	0.00359497	0	0	NA	NA	NA	NA	NA	NA	NA	NA	NA	NA	NA	NA	NA	NA	NA	NA	NA	NA	NA	NA	NA
Ccalc.v2_000810	scaffold48.2	537991	538242	NA	NA	NA	NA	NA	NA	NA	NA	NA	NA	NA	NA	NA	0.00555556	0.00317712	0.00189036	0.00369686	0.00240385	0.00209644	0	0	NA	NA	NA	NA	NA	NA	NA	NA	NA	NA	NA	NA	NA	NA	NA	NA	NA	NA	NA	NA	NA
Ccalc.v2_000811	scaffold48.2	539653	544006	NA	NA	NA	NA	NA	NA	NA	NA	NA	NA	NA	NA	NA	0.00259918	0.00226244	0.00247763	0.003125	0.00237198	0.00288474	0	0	NA	NA	NA	NA	NA	NA	NA	NA	NA	NA	NA	NA	NA	NA	NA	NA	NA	NA	NA	NA	NA
Ccalc.v2_000812	scaffold48.2	545280	545516	NA	NA	NA	NA	NA	NA	NA	NA	NA	NA	NA	NA	NA	0.00543478	0.00269784	0.00209644	0.00147929	0.00171527	0.00490196	0	0	NA	NA	NA	NA	NA	NA	NA	NA	NA	NA	NA	NA	NA	NA	NA	NA	NA	NA	NA	NA	NA
Ccalc.v2_000813	scaffold48.2	546651	549006	8.26676	9.67387	8.06078	6.94202	7.44701	9.70834	-0.108839	4.24483	0.557	0.779	0.0891	0.0699	0.7853	0.0350328	0.0453594	0.0391407	0.0562193	0.050791	0.0471204	0	0	FBgn0035469	FBpp0073016	Ccalc.v2_000813-RB	49.438	89	40	2	1	85	1	88	9.97e-27	95.5	FBtr0073158	CG14977	HGNC:33772	NA	LAMTOR4	8	NA	NA
Ccalc.v2_000814	scaffold48.2	548213	549894	12.1884	10.5536	11.201	8.92761	10.4002	11.3964	-0.144128	3.98237	0.397	0.649	NA	NA	NA	0.428447	0.421952	0.35368	0.420173	0.371971	0.388816	0	0	FBgn0034402	FBpp0085801	Ccalc.v2_000814-RB	55.625	320	128	5	1	312	1	314	5.63e-120	347	FBtr0086619	CG15084	HGNC:28118	NA	CCDC130	9	NA	NA
Ccalc.v2_000815	scaffold48.2	550878	555595	2.52827	2.47448	3.36103	2.45524	1.9928	1.64036	-0.459464	2.78768	0.0628	0.202	NA	NA	NA	0.0448847	0.0511621	0.0431034	0.032108	0.0403075	0.0385226	0	0	NA	NA	NA	NA	NA	NA	NA	NA	NA	NA	NA	NA	NA	NA	NA	NA	NA	NA	NA	NA	NA
Ccalc.v2_000816	scaffold48.2	554187	554747	1.31322	1.53675	1.33861	0.879509	0.623546	0.37315	-1.13509	-1.54285	0.0262	0.108	NA	NA	NA	0.11811	0.102919	0.0695876	0.0362438	0.0701754	0.118644	0	0	NA	NA	NA	NA	NA	NA	NA	NA	NA	NA	NA	NA	NA	NA	NA	NA	NA	NA	NA	NA	NA
Ccalc.v2_000817	scaffold48.2	556122	560910	1.73322	1.57188	1.80169	1.46689	1.41825	1.72304	-0.149326	2.88323	0.46	0.702	0.2671	0.2681	1.0038	0.0476374	0.0555386	0.0589431	0.067264	0.070357	0.0624561	0	0	FBgn0037439	FBpp0081214	Ccalc.v2_000817-RA	24.268	478	293	14	1	440	1	447	4.35e-21	96.3	FBtr0081717	CG10286	HGNC:26087	OMIM:614951	HEATR3	10	NA	NA
Ccalc.v2_000818	scaffold48.2	556769	569152	4.40332	4.24794	4.61617	2.98399	3.17121	2.56615	-0.605564	4.06634	0.00014	0.0015	0.3197	0.173	0.541	0.0145724	0.0164493	0.0164474	0.0193854	0.0182979	0.01957	0	0	NA	NA	NA	NA	NA	NA	NA	NA	NA	NA	NA	NA	NA	NA	NA	NA	NA	NA	NA	NA	NA
Ccalc.v2_000819	scaffold48.2	569301	575199	24.7045	24.2131	22.3358	22.4015	19.8853	23.7937	-0.108649	6.94389	0.373	0.627	0.1781	0.1299	0.7293	0.12729	0.12214	0.116934	0.125133	0.118908	0.119539	0	0	FBgn0031115	FBpp0308739	Ccalc.v2_000819-RA	39.033	538	272	11	1	509	1	511	9.6e-118	357	FBtr0339682	CG11710	HGNC:12310	OMIM:604501	TRIP4	11	616866617066	616866[SPINAL MUSCULAR ATROPHY WITH CONGENITAL BONE FRACTURES 1; SMABF1],617066[MUSCULAR DYSTROPHY, CONGENITAL, DAVIGNON-CHAUVEAU TYPE; MDCDC]
Ccalc.v2_000820	scaffold48.2	571705	575412	3.96829	3.35158	3.9175	3.70427	3.08195	2.91211	-0.213964	2.73606	0.307	0.562	0.0636	0.065	1.0221	0.104807	0.105853	0.112975	0.105928	0.0955426	0.106958	0	0	FBgn0041582	FBpp0310082	Ccalc.v2_000820-RA	37.705	244	144	3	11	248	8	249	1.46e-49	184	FBtr0343438	tamo	HGNC:28393	NA	SPATA2L	3	NA	NA
Ccalc.v2_000820	scaffold48.2	571705	575412	3.96829	3.35158	3.9175	3.70427	3.08195	2.91211	-0.213964	2.73606	0.307	0.562	0.0636	0.065	1.0221	0.104807	0.105853	0.112975	0.105928	0.0955426	0.106958	0	0	FBgn0041582	FBpp0310082	Ccalc.v2_000820-RA	37.705	244	144	3	11	248	8	249	1.46e-49	184	FBtr0343438	tamo	HGNC:14681	OMIM:607662	SPATA2	5	NA	NA
Ccalc.v2_000821	scaffold48.2	576107	577082	99.4131	98.3828	95.5429	81.7589	77.9571	96.9216	-0.192751	5.77585	0.153	0.37	NA	NA	NA	0.2049	0.195355	0.253219	0.267507	0.246433	0.254348	0	0	FBgn0036192	FBpp0289374	Ccalc.v2_000821-RA	32.773	119	75	2	32	150	52	165	1.1e-07	48.9	FBtr0300097	Pldn	HGNC:8549	OMIM:604310	BLOC1S6	6	614171	614171[HERMANSKY-PUDLAK SYNDROME 9; HPS9]
Ccalc.v2_000822	scaffold48.2	577163	580474	26.3536	26.1377	29.8359	24.5642	22.9732	26.4934	-0.153704	5.00908	0.257	0.506	0.1033	0.1263	1.2231	0.170608	0.176722	0.168609	0.166527	0.147926	0.175097	0	0	FBgn0027791	FBpp0070283	Ccalc.v2_000822-RA	39.467	413	220	8	19	410	73	476	3.37e-96	296	FBtr0070296	O-fut2	HGNC:14683	OMIM:610249	POFUT2	11	NA	NA
Ccalc.v2_000823	scaffold48.2	584906	601499	21.7431	20.8884	20.4944	19.9968	18.9169	11.9142	-0.312608	6.34548	0.118	0.309	0.0658	0.0261	0.3963	0.00467357	0.00429405	0.00404371	0.00497028	0.00361998	0.00424339	0	0	FBgn0046704	FBpp0302974	Ccalc.v2_000823-RA	81.188	202	38	0	1	202	1	202	1.76e-95	335	FBtr0329942	Liprin-alpha	HGNC:9248	OMIM:603145	PPFIA4	6	NA	NA
Ccalc.v2_000823	scaffold48.2	584906	601499	21.7431	20.8884	20.4944	19.9968	18.9169	11.9142	-0.312608	6.34548	0.118	0.309	0.0658	0.0261	0.3963	0.00467357	0.00429405	0.00404371	0.00497028	0.00361998	0.00424339	0	0	FBgn0046704	FBpp0302974	Ccalc.v2_000823-RA	81.188	202	38	0	1	202	1	202	1.76e-95	335	FBtr0329942	Liprin-alpha	HGNC:9245	OMIM:611054	PPFIA1	8	NA	NA
Ccalc.v2_000823	scaffold48.2	584906	601499	21.7431	20.8884	20.4944	19.9968	18.9169	11.9142	-0.312608	6.34548	0.118	0.309	0.0658	0.0261	0.3963	0.00467357	0.00429405	0.00404371	0.00497028	0.00361998	0.00424339	0	0	FBgn0046704	FBpp0302974	Ccalc.v2_000823-RA	64.298	577	163	11	319	892	254	790	0	666	FBtr0329942	Liprin-alpha	HGNC:9246	OMIM:603143	PPFIA2	10	NA	NA
Ccalc.v2_000823	scaffold48.2	584906	601499	21.7431	20.8884	20.4944	19.9968	18.9169	11.9142	-0.312608	6.34548	0.118	0.309	0.0658	0.0261	0.3963	0.00467357	0.00429405	0.00404371	0.00497028	0.00361998	0.00424339	0	0	FBgn0046704	FBpp0302974	Ccalc.v2_000823-RA	81.188	202	38	0	1	202	1	202	1.76e-95	335	FBtr0329942	Liprin-alpha	HGNC:9247	OMIM:603144	PPFIA3	7	NA	NA
Ccalc.v2_000823	scaffold48.2	584906	601499	21.7431	20.8884	20.4944	19.9968	18.9169	11.9142	-0.312608	6.34548	0.118	0.309	0.0658	0.0261	0.3963	0.00467357	0.00429405	0.00404371	0.00497028	0.00361998	0.00424339	0	0	FBgn0046704	FBpp0302974	Ccalc.v2_000823-RA	69.975	403	101	7	1023	1416	805	1196	1.49e-179	567	FBtr0329942	Liprin-alpha	HGNC:9246	OMIM:603143	PPFIA2	10	NA	NA
Ccalc.v2_000823	scaffold48.2	584906	601499	21.7431	20.8884	20.4944	19.9968	18.9169	11.9142	-0.312608	6.34548	0.118	0.309	0.0658	0.0261	0.3963	0.00467357	0.00429405	0.00404371	0.00497028	0.00361998	0.00424339	0	0	FBgn0046704	FBpp0302974	Ccalc.v2_000823-RA	81.188	202	38	0	1	202	1	202	1.76e-95	335	FBtr0329942	Liprin-alpha	HGNC:9246	OMIM:603143	PPFIA2	10	NA	NA
[truncated: 26,935 more rows]

## Sheet: MethylKit_DMRs
chr	start	end	strand	pvalue	qvalue	meth.diff
[truncated: 25,262 more rows]

## Sheet: DEXseq_DUExons
globalID	groupID	featureID	exonBaseMean	dispersion	stat	pvalue	padj	MB	PBE	log2fold_PBE_MB	genomicData.seqnames	genomicData.start	genomicData.end	genomicData.width	genomicData.strand	countData.MB01	countData.MB02	countData.MB03	countData.PBE01	countData.PBE02	countData.PBE03	transcripts
[truncated: 114,352 more rows]
[truncated: 7 more columns]
